# Supplementary material for: Common ground: The foundation of interdisciplinary research on bat disease emergence
Source: PLoS Biol. 2020 Nov 9;18(11):e3000947. doi: 10.1371/journal.pbio.3000947 (PMC7676706; doi:10.1371/journal.pbio.3000947)
Supplement: S1 Data — Highlighted fields represent a few selected publications that integrate ecological and infectious disease concepts. (XLSX) [file pbio.3000947.s002.xlsx]

## Sheet: Sheet 1
* Highlighted fields represent examples of papers (some referred to in the article text), that integrate ecological and infectious disease concepts. The highlighted papers are intended to serve as a few examples, and not to represent an exhaustive list.
PT	AU	AF	TI	SO	LA	DT	DE	ID	AB	C1	RP	EM	RI	OI	FU	CR	NR	TC	Z9	U1	U2	PU	PI	PA	SN	J9	JI	PD	PY	VL	IS	BP	EP	DI	PG	WC	SC	GA	UT	PM	DA	ER	EI	PN	OA	CT	CY	CL	HO
J	MANK JE;AVISE JC	MANK, JE; AVISE, JC	SUPERTREE ANALYSES OF THE ROLES OF VIVIPARITY AND HABITAT IN THE EVOLUTION OF ATHERINOMORPH FISHES	JOURNAL OF EVOLUTIONARY BIOLOGY	ENGLISH	ARTICLE	EXTINCTION; FRESHWATER; MARINE; OVIPARITY; PHYLOGENETICS; SPECIES RICHNESS	EXTINCTION RISK; PARENTAL CARE; PHYLOGENETIC ANALYSIS; FRESH-WATER; CYPRINODONTIFORMES; FERTILIZATION; PERSPECTIVES; MARINE; BATS	USING SUPERTREE PHYLOGENETIC RECONSTRUCTIONS, WE INVESTIGATE HOW LIVEBEARING AND FRESHWATER ADAPTATIONS MAY HAVE SHAPED EVOLUTIONARY PATTERNS IN THE ATHERINOMORPHA, A LARGE CLADE (APPROXIMATE TO 1500 EXTANT SPECIES) OF RAY-FINNED FISHES. BASED ON MAXIMUM PARSIMONY RECONSTRUCTIONS, LIVEBEARING APPEARS TO HAVE EVOLVED AT LEAST FOUR TIMES INDEPENDENTLY IN THIS GROUP, AND NO REVERSIONS TO THE ANCESTR…	UNIV GEORGIA, DEPT GENET, ATHENS, GA 30602 USA.; UNIV CALIF IRVINE, DEPT ECOL & EVOLUTIONARY BIOL, IRVINE, CA 92717 USA.	MANK, JE (REPRINT AUTHOR), UNIV GEORGIA, DEPT GENET, LIFE SCI BLDG, ATHENS, GA 30602 USA.	JEMANK@UGA.EDU	MANK, JUDITH/C-6859-2009	MANK, JUDITH/0000-0002-2450-513X	NIGMS NIH HHSUNITED STATES DEPARTMENT OF HEALTH & HUMAN SERVICESNATIONAL INSTITUTES OF HEALTH (NIH) - USANIH NATIONAL INSTITUTE OF GENERAL MEDICAL SCIENCES (NIGMS) [GM07103]	AMOROSO EC, 1968, P ROY SOC MED, V61, P1188, DOI 10.1177/003591576806111P202; BAILLIE J. E. M., 2004, IUCN RED LIST THREAT; BAUM BR, 1992, TAXON, V41, P3, DOI 10.2307/1222480; BENNETT PM, 1997, P ROY SOC B-BIOL SCI, V264, P401, DOI 10.1098/RSPB.1997.0057; BININDA-EMONDS ORP, 2004, TRENDS ECOL EVOL, V19, P315, DOI 10.1016/J.TREE.2004.03.015; BREDER CM, 1922, COPEIA, V102, P3; BREDER CM, 1966, MODE…	51	20	21	0	17	WILEY-BLACKWELL	MALDEN	COMMERCE PLACE, 350 MAIN ST, MALDEN 02148, MA USA	1010-061X	J EVOLUTION BIOL	J. EVOL. BIOL.	MAY	2006	19	3	734	740	10.1111/J.1420-9101.2005.01060.X	7	ECOLOGY; EVOLUTIONARY BIOLOGY; GENETICS & HEREDITY	ENVIRONMENTAL SCIENCES & ECOLOGY; EVOLUTIONARY BIOLOGY; GENETICS & HEREDITY	034PL	ISI000236943000007	16674570	2020-04-15
J	MONTIEL S;ESTRADA A;LEON P	MONTIEL, SALVADOR; ESTRADA, ALEJANDRO; LEON, PERLA	BAT ASSEMBLAGES IN A NATURALLY FRAGMENTED ECOSYSTEM IN THE YUCATAN PENINSULA, MEXICO: SPECIES RICHNESS, DIVERSITY AND SPATIO-TEMPORAL DYNAMICS	JOURNAL OF TROPICAL ECOLOGY	ENGLISH	ARTICLE	BATS; FOREST FRAGMENTATION; HABITAT-ISLAND; NEOTROPICS; COASTAL WETLANDS	RAIN-FOREST VEGETATION; LOS-TUXTLAS; NEOTROPICAL SAVANNA; LANDSCAPE CHANGES; CENTRAL AMAZONIA; SEED DISPERSAL; COMMUNITIES; CHIROPTERA; PHYLLOSTOMIDAE; CONNECTIVITY	INVESTIGATIONS OF BATS IN NATURALLY FRAGMENTED ECOSYSTEMS MAY HELP REFINE ASSUMPTIONS ABOUT BAT RESPONSES TO FRAGMENTATION OF THEIR HABITATS BY HUMAN ACTIVITY. BAT SPECIES ASSEMBLAGES WERE STUDIED FOR A 3.5-Y PERIOD IN A NATURALLY FRAGMENTED LANDSCAPE IN THE NORTH-WEST YUCATAN PENINSULA, MEXICO. BATS WERE SYSTEMATICALLY SAMPLED USING MIST NETS IN A TOTAL OF 16 FOREST ISLANDS OF FOUR CATEGORIES (F…	IPN, CTR INVEST & ESTUD AVANZADOS, DEPT HUMAN ECOL, UNIDAD MERIDA,APARTADO POSTAL 73, MERIDA 97310, MEXICO.; UNIV NACL AUTONOMA MEXICO, INST BIOL, ESTAC BIOL TROP LOS TUXTLAS, SAN ANDRES TUXTLA VERACR, MEXICO.	MONTIEL, S (REPRINT AUTHOR), IPN, CTR INVEST & ESTUD AVANZADOS, DEPT HUMAN ECOL, UNIDAD MERIDA,APARTADO POSTAL 73, MERIDA 97310, MEXICO.	MONTIELS@MDA.CINVESTAV.MX	MONTIEL, SALVADOR/A-4738-2008; ESTRADA, ALEJANDRO/A-1443-2008			AGUIRRE LF, 2003, J TROP ECOL, V19, P367, DOI [10.1017/S0266467403003419, 10.1017/S0266467403003419]; AGUIRRE LF, 2002, J MAMMAL, V83, P775, DOI 10.1644/1545-1542(2002)083<0775:SOANSB>2.0.CO;2; ARITA HT, 1997, J ANIM ECOL, V66, P83, DOI 10.2307/5967; BAEV PV, 1995, BIODIV PROGRAM CALCU; BERNARD E, 2003, BIOTROPICA, V35, P262, DOI 10.1646/02156; BERNARD E, 2002, CAN J ZOOL, V80, P1124, DOI 10.1139…	57	43	54	0	29	CAMBRIDGE UNIV PRESS	NEW YORK	32 AVENUE OF THE AMERICAS, NEW YORK, NY 10013-2473 USA	0266-4674	J TROP ECOL	J. TROP. ECOL.	MAY	2006	22		267	276	10.1017/S026646740500307X	10	ECOLOGY	ENVIRONMENTAL SCIENCES & ECOLOGY	043FB	ISI000237584300004		2020-04-15		1469-7831	3
J	CHEN SF;ROSSITER SJ;FAULKES CG;JONES G	CHEN, SF; ROSSITER, SJ; FAULKES, CG; JONES, G	POPULATION GENETIC STRUCTURE AND DEMOGRAPHIC HISTORY OF THE ENDEMIC FORMOSAN LESSER HORSESHOE BAT (RHINOLOPHUS MONOCEROS)	MOLECULAR ECOLOGY	ENGLISH	ARTICLE	CHIROPTERA; DEMOGRAPHIC HISTORY; MITOCHONDRIAL DNA; POPULATION GENETIC STRUCTURE; RHINOLOPHUS MONOCEROS	HUMAN MITOCHONDRIAL-DNA; NYCTALUS-NOCTULA; ICE AGES; TAIWAN; DIFFERENTIATION; CONSERVATION; MIGRATION; SEQUENCES; EVOLUTION; FLOW	INTRASPECIFIC PHYLOGENIES CAN PROVIDE USEFUL INSIGHTS INTO HOW POPULATIONS HAVE BEEN SHAPED BY HISTORICAL AND CONTEMPORARY PROCESSES. TAIWAN FORMED AROUND 5 MILLION YEARS AGO FROM TECTONIC UPLIFT, AND HAS BEEN CONNECTED TO MAINLAND ASIA SEVERAL TIMES SINCE ITS EMERGENCE. A CENTRAL MOUNTAIN RANGE RUNS NORTH TO SOUTH, BISECTING THE ISLAND, AND POTENTIALLY IMPEDES GENE FLOW ALONG AN EAST-WEST AXIS. …	QUEEN MARY UNIV LONDON, SCH BIOL & CHEM SCI, LONDON E1 4NS, ENGLAND.; UNIV BRISTOL, SCH BIOL SCI, BRISTOL BS8 1UG, AVON, ENGLAND.; TAIPEI ZOO, DEPT ANIM, TAIPEI 11623, TAIWAN.	ROSSITER, SJ (REPRINT AUTHOR), QUEEN MARY UNIV LONDON, SCH BIOL & CHEM SCI, LONDON E1 4NS, ENGLAND.	S.J.ROSSITER@QMUL.AC.UK	ROSSITER, STEPHEN J/E-2111-2011; FAULKES, CHRIS/B-8377-2008; FAULKES, CHRIS/O-8101-2019	FAULKES, CHRISTOPHER/0000-0002-5228-9075; ROSSITER, STEPHEN/0000-0002-3881-4515	NATURAL ENVIRONMENT RESEARCH COUNCILNERC NATURAL ENVIRONMENT RESEARCH COUNCIL [NER/I/S/2002/00732]	AN ZH, 1991, QUATERNARY RES, V36, P29, DOI 10.1016/0033-5894(91)90015-W; ANDERSEN K, 1905, P ZOOL SOC LOND, V2, P75; AVISE JC, 1987, ANNU REV ECOL SYST, V18, P489, DOI 10.1146/ANNUREV.ECOLSYS.18.1.489; AVISE JC, 2000, PHYLOGEOGRAPHY HIST; BOGGS S, 1979, ACTA OCEANOGR TAIWAN, V10, P10; BOSSART JL, 1998, TRENDS ECOL EVOL, V13, P202, DOI 10.1016/S0169-5347(97)01284-6; CASGRAIN P, 2001, R PACKAGE MUL…	86	48	53	0	12	WILEY	HOBOKEN	111 RIVER ST, HOBOKEN 07030-5774, NJ USA	0962-1083	MOL ECOL	MOL. ECOL.	MAY	2006	15	6	1643	1656	10.1111/J.1365-294X.2006.02879.X	14	BIOCHEMISTRY & MOLECULAR BIOLOGY; ECOLOGY; EVOLUTIONARY BIOLOGY	BIOCHEMISTRY & MOLECULAR BIOLOGY; ENVIRONMENTAL SCIENCES & ECOLOGY; EVOLUTIONARY BIOLOGY	032TQ	ISI000236798200017	16629817	2020-04-15		1365-294X
J	NADIN DAVIS SA;LOZA RUBIO E	NADIN-DAVIS, SUSAN A.; LOZA-RUBIO, ELIZABETH	THE MOLECULAR EPIDEMIOLOGY OF RABIES ASSOCIATED WITH CHIROPTERAN HOSTS IN MEXICO	VIRUS RESEARCH	ENGLISH	ARTICLE	RABIES; MOLECULAR EPIDEMIOLOGY; VAMPIRE BAT; INSECTIVOROUS BAT; ANTIGENIC VARIANT; WILDLIFE RESERVOIR	ANTIGENIC SITES; VIRUS; NUCLEOPROTEIN; DIVERSITY	WHILE LARGE-SCALE DOG VACCINATION CAMPAIGNS HAVE SIGNIFICANTLY REDUCED URBAN RABIES THROUGHOUT MEXICO, REPORTS OF SYLVATIC RABIES, INCLUDING CASES OF SPILL-OVER OF BAT STRAINS INTO LIVESTOCK AND HUMANS, ARE INCREASING. TO IMPROVE KNOWLEDGE OF THESE EPIDEMIOLOGICAL TRENDS, 64 MEXICAN RABIES VIRUS ISOLATES FROM VARIOUS HOST SPECIES, HAVE BEEN CHARACTERIZED. PHYLOGENETIC ANALYSIS AT THE VIRAL P LOCU…	CANADIAN FOOD INSPECT AGCY, RABIES CTR EXPERTISE, OTTAWA LAB FALLOWFIELD, NEPEAN, ON K2H 8P9, CANADA.; INIFAP, CTR NACL INVEST DISCIPLINARIES & MICROBIOL ANIM, MEXICO CITY, DF, MEXICO.	NADIN-DAVIS, SA (REPRINT AUTHOR), CANADIAN FOOD INSPECT AGCY, RABIES CTR EXPERTISE, OTTAWA LAB FALLOWFIELD, 3851 FALLOWFIELD RD, NEPEAN, ON K2H 8P9, CANADA.	NADINDAVISS@INSPECTION.GC.CA				ARANDA M, 1999, J WILDLIFE DIS, V35, P574, DOI 10.7589/0090-3558-35.3.574; ARELLANO SC, 1988, REV INFECT DIS, V10, P707; BADRANE H, 2001, J VIROL, V75, P8096, DOI 10.1128/JVI.75.17.8096-8104.2001; BAER G. M., 1991, NATURAL HIST RABIES, P390; BAHLOUL C, 1997, THESIS U PARIS 11 PA, P153; BOURHY H, 1993, VIROLOGY, V194, P70, DOI 10.1006/VIRO.1993.1236; BRIGGS DJ, 2002, RABIES, P401; DE MATTOS CC, 19…	41	27	27	1	7	ELSEVIER	AMSTERDAM	RADARWEG 29, 1043 NX AMSTERDAM, NETHERLANDS	0168-1702	VIRUS RES	VIRUS RES.	MAY	2006	117	2	215	226	10.1016/J.VIRUSRES.2005.10.006	12	VIROLOGY	VIROLOGY	044JJ	ISI000237668100004	16303200	2020-04-15		1872-7492
J	SEARS KE;BEHRINGER RR;RASWEILER JJ;NISWANDER LA	SEARS, KE; BEHRINGER, RR; RASWEILER, JJ; NISWANDER, LA	DEVELOPMENT OF BAT FLIGHT: MORPHOLOGIC AND MOLECULAR EVOLUTION OF BAT WING DIGITS	PROCEEDINGS OF THE NATIONAL ACADEMY OF SCIENCES OF THE UNITED STATES OF AMERICA	ENGLISH	ARTICLE	CHIROPTERA; BMP; CARTILAGE	TAILED FRUIT BAT; CAROLLIA-PERSPICILLATA; GROWTH-PLATE; ORIGIN; ECHOLOCATION; LIMB; MICE	THE EARLIEST FOSSIL BATS RESEMBLE THEIR MODERN COUNTERPARTS IN POSSESSING GREATLY ELONGATED DIGITS TO SUPPORT THE WING MEMBRANE, WHICH IS AN ANATOMICAL HALLMARK OF POWERED FLIGHT. TO QUANTITATIVELY CONFIRM THESE SIMILARITIES, WE PERFORMED A MORPHOMETRIC ANALYSIS OF WING BONES FROM FOSSIL AND MODERN BATS. WE FOUND THAT THE LENGTHS OF THE THIRD, FOURTH, AND FIFTH DIGITS (THE PRIMARY SUPPORTIVE ELEM…	UNIV COLORADO, DEPT PEDIAT, HOWARD HUGHES MED INST, SECT DEV BIOL, DENVER, CO 80202 USA.; HLTH SCI CTR, AURORA, CO 80045 USA.; UNIV TEXAS, MD ANDERSON CANC CTR, DEPT MOL GENET, HOUSTON, TX 77030 USA.; SUNY DOWNSTATE MED CTR, DEPT OBSTET & GYNECOL, BROOKLYN, NY 11203 USA.	NISWANDER, LA (REPRINT AUTHOR), UNIV COLORADO, DEPT PEDIAT, HOWARD HUGHES MED INST, SECT DEV BIOL, DENVER, CO 80202 USA.	LEE.NISWANDER@UCHSC.EDU	ZARU, ADIL JAMIL/Q-2989-2016; NISWANDER, LEE/D-3976-2013	ZARU, ADIL JAMIL/0000-0002-7351-5510; NISWANDER, LEE/0000-0002-9959-0594	NICHD NIH HHSUNITED STATES DEPARTMENT OF HEALTH & HUMAN SERVICESNATIONAL INSTITUTES OF HEALTH (NIH) - USANIH EUNICE KENNEDY SHRIVER NATIONAL INSTITUTE OF CHILD HEALTH & HUMAN DEVELOPMENT (NICHD) [R01 HD032427, F32 HD050042-01, HD32427, F32 HD050042]	ABZHANOV A, 2004, SCIENCE, V305, P1462, DOI 10.1126/SCIENCE.1098095; BALLOCK RT, 2003, J BONE JOINT SURG AM, V85A, P715, DOI 10.2106/00004623-200304000-00021; CAO Y, 2000, GENE, V259, P149, DOI 10.1016/S0378-1119(00)00427-3; CHEN CH, 2005, EVOL DEV, V7, P130, DOI 10.1111/J.1525-142X.2005.05015.X; COHN MJ, 1999, NATURE, V399, P474, DOI 10.1038/20944; CRETEKOS CJ, 2005, DEV DYNAM, V233, P721, DOI 1…	32	118	124	1	86	NATL ACAD SCIENCES	WASHINGTON	2101 CONSTITUTION AVE NW, WASHINGTON, DC 20418 USA	0027-8424	P NATL ACAD SCI USA	PROC. NATL. ACAD. SCI. U. S. A.	APR 25	2006	103	17	6581	6586	10.1073/PNAS.0509716103	6	MULTIDISCIPLINARY SCIENCES	SCIENCE & TECHNOLOGY - OTHER TOPICS	037MM	ISI000237151000031	16618938	2020-04-15				GREEN PUBLISHED, BRONZE
J	AUL B;MARIMUTHU G	AUL, BANDANA; MARIMUTHU, G.	SIGHTING OF AN ALBINO BAT IN A COLONY OF CAVE-DWELLING MICROCHIROPTERAN, HIPPOSIDEROS DIADEMA NICOBARENSIS AT THE NICOBAR ISLANDS	CURRENT SCIENCE	ENGLISH	ARTICLE				MADURAI KAMARAJ UNIV, SCH BIOL SCI, DEPT ANIM BEHAV & PHYSIOL, MADURAI 625021, TAMIL NADU, INDIA.	MARIMUTHU, G (REPRINT AUTHOR), MADURAI KAMARAJ UNIV, SCH BIOL SCI, DEPT ANIM BEHAV & PHYSIOL, MADURAI 625021, TAMIL NADU, INDIA.	GMARI@SANCHARNET.IN				BATES PJJ, 1997, BATS INDIAN SUBCONTI; BHATI U S, 1988, JOURNAL OF THE BOMBAY NATURAL HISTORY SOCIETY, V85, P608; BROOKE AP, 1990, J ZOOL, V221, P11, DOI 10.1111/J.1469-7998.1990.TB03771.X; BUCHANAN GD, 1985, J MAMMAL, V66, P178, DOI 10.2307/1380979; HILL J. E., 1967, J BOMBAY NATUR HIST SOC, V64, P1; KARIM K.B., 1983, BAT RESEARCH NEWS, V24, P39; KHAJURIA H., 1984, JOURNAL OF THE ZOOLOGICAL SOCI…	17	4	8	0	5	INDIAN ACAD SCIENCES	BANGALORE	C V RAMAN AVENUE, SADASHIVANAGAR, P B #8005, BANGALORE 560 080, INDIA	0011-3891	CURR SCI INDIA	CURR. SCI.	APR 10	2006	90	7	912	914		3	MULTIDISCIPLINARY SCIENCES	SCIENCE & TECHNOLOGY - OTHER TOPICS	053JJ	ISI000238301100015		2020-04-15				DOAJ GOLD
J	RHODES M;WARDELL JOHNSON G	RHODES, M; WARDELL-JOHNSON, G	ROOST TREE CHARACTERISTICS DETERMINE USE BY THE WHITE-STRIPED FREETAIL BAT (TADARIDA AUSTRALIS, CHIROPTERA : MOLOSSIDAE) IN SUBURBAN SUBTROPICAL BRISBANE, AUSTRALIA	AUSTRAL ECOLOGY	ENGLISH	ARTICLE	AUSTRALIA; HOLLOW USAGE; ROOST TREE; TADARIDA AUSTRALIS; URBANIZATION	LONG-EARED BAT; JARRAH EUCALYPTUS-MARGINATA; ATTRIBUTES AFFECTING PATTERNS; CORYMBIA-CALOPHYLLA TREES; SOUTH-EASTERN AUSTRALIA; NEST SITES; CHALINOLOBUS-TUBERCULATUS; SOUTHEASTERN AUSTRALIA; NYCTOPHILUS-GEOFFROYI; RAIN-FOREST	WE EXAMINED FACTORS AFFECTING ROOST TREE SELECTION BY THE WHITE-STRIPED FREETAIL BAT TADARIDA AUSTRALIS (CHIROPTERA: MOLOSSIDAE), A LARGE INSECTIVOROUS BAT IN SUBURBAN BRISBANE, AUSTRALIA. WE COMPARED BIOPHYSICAL CHARACTERISTICS ASSOCIATED WITH 34 ROOST TREES AND 170 CONTROL TREES OF SIMILAR DIAMETER, HEIGHT AND TREE SENESCENCE CHARACTERS. ROOST TREES USED BY THE WHITE-STRIPED FREETAIL BAT HAD SI…	GRIFFITH UNIV, AUSTRALIAN SCH ENVIRONM STUDIES, NATHAN, QLD 4111, AUSTRALIA.	RHODES, M (REPRINT AUTHOR), GRIFFITH UNIV, AUSTRALIAN SCH ENVIRONM STUDIES, NATHAN CAMPUS, NATHAN, QLD 4111, AUSTRALIA.	M.RHODES@GRIFFITH.EDU.AU				ALDRIDGE HDJN, 1987, J EXP BIOL, V128, P419; BARCLAY RMR, 1996, BATS FOR S BRIT COL; BELBIN L, 1995, PATN TECHNICAL REFER; BELBIN L., 1990, NATURE CONSERVATION, P176; BELBIN L, 2003, WINPATN VERSION 2 23; BENNETT A. F., 1994, PACIFIC CONSERVATION BIOLOGY, V1, P222; BOLAND DJ, 1992, FOREST TREES AUSTR; BOOTH TH, 1978, AUST J ECOL, V3, P297, DOI 10.1111/J.1442-9993.1978.TB01179.X; BRAY J. ROGER, 19…	79	19	19	0	13	WILEY-BLACKWELL	MALDEN	COMMERCE PLACE, 350 MAIN ST, MALDEN 02148, MA USA	1442-9985	AUSTRAL ECOL	AUSTRAL ECOL.	APR	2006	31	2	228	239	10.1111/J.1442-9993.2006.01587.X	12	ECOLOGY	ENVIRONMENTAL SCIENCES & ECOLOGY	017KV	ISI000235693400011		2020-04-15
J	LLOYD A;LAW B;GOLDINGAY R	LLOYD, A; LAW, B; GOLDINGAY, R	BAT ACTIVITY ON RIPARIAN ZONES AND UPPER SLOPES IN AUSTRALIAN TIMBER PRODUCTION FORESTS AND THE EFFECTIVENESS OF RIPARIAN BUFFERS	BIOLOGICAL CONSERVATION	ENGLISH	ARTICLE	FORESTRY; RIPARIAN ZONES; BUFFERS; BATS; LOGGING TRACKS; FOREST MANAGEMENT	NEW-SOUTH-WALES; LONG-EARED BAT; INSECTIVOROUS BATS; HABITAT USE; FORAGING ECOLOGY; RHINOLOPHUS-MEGAPHYLLUS; EASTERN AUSTRALIA; ACTIVITY PATTERNS; FLYING INSECTS; HORSESHOE BAT	UNLOGGED BUFFERS ARE USED TO AMELIORATE IMPACTS TO RIPARIAN AREAS IN TIMBER PRODUCTION FORESTS. ONE FUNCTION OF THESE BUFFERS IS TO PROTECT THE BIODIVERSITY OF RIPARIAN AREAS. WE MEASURED BAT ACTIVITY IN BUFFERED STREAMS WITH ULTRASONIC DETECTORS ACROSS FOUR DIFFERENT STREAM ORDERS IN LOGGED, REGROWTH AND MATURE FORESTS (60 SITES). BAT ACTIVITY, FORAGING RATES AND SPECIES RICHNESS WERE SIMILAR IN…	DEPT PRIMARY IND, FORESTS NSW, COFFS HARBOUR, NSW 2450, AUSTRALIA.; DEPT PRIMARY IND, SCI & RES, BEECROFT, NSW 2119, AUSTRALIA.; SO CROSS UNIV, SCH ENVIRONM SCI & MANAGEMENT, LISMORE, NSW 2480, AUSTRALIA.	LLOYD, A (REPRINT AUTHOR), DEPT PRIMARY IND, FORESTS NSW, POB 535, COFFS HARBOUR, NSW 2450, AUSTRALIA.	ROBANIA@TPG.COM.AU		GOLDINGAY, ROSS/0000-0002-6684-9299; LAW, BRADLEY/0000-0002-3991-3865		ADAMS M, 1988, AUST J BIOL SCI, V41, P315, DOI 10.1071/BI9880315; ANDERSON J, IN PRESS AUSTR MAMMA; BABIK W, 2001, HERPETOL J, V11, P41; BRADSHAW PA, 1996, BC MIN FOR RES PROGR, V23, P199; BRIGHAM RM, 1997, CAN J ZOOL, V75, P131, DOI 10.1139/Z97-017; BRIGHAM RM, 1997, AUST J ZOOL, V45, P553, DOI 10.1071/ZO97026; BROWN G.W., 1997, AUSTRALIAN FORESTRY, V60, P138; BULLEN R, 2001, AUST J ZOOL, V49, P…	78	54	74	1	33	ELSEVIER SCI LTD	OXFORD	THE BOULEVARD, LANGFORD LANE, KIDLINGTON, OXFORD OX5 1GB, OXON, ENGLAND	0006-3207	BIOL CONSERV	BIOL. CONSERV.	APR	2006	129	2	207	220	10.1016/J.BIOCON.2005.10.035	14	BIODIVERSITY CONSERVATION; ECOLOGY; ENVIRONMENTAL SCIENCES	BIODIVERSITY & CONSERVATION; ENVIRONMENTAL SCIENCES & ECOLOGY	030ST	ISI000236655500005		2020-04-15		1873-2917
J	COOK S;BENNETT SN;HOLMES EC;DE CHESSE R;MOUREAU G;DE LAMBALLERIE X	COOK, S; BENNETT, SN; HOLMES, EC; DE CHESSE, R; MOUREAU, G; DE LAMBALLERIE, X	ISOLATION OF A NEW STRAIN OF THE FLAVIVIRUS CELL FUSING AGENT VIRUS IN A NATURAL MOSQUITO POPULATION FROM PUERTO RICO	JOURNAL OF GENERAL VIROLOGY	ENGLISH	ARTICLE		POLYMERASE CHAIN-REACTION; TAMANA BAT VIRUS; GENUS FLAVIVIRUS; ENCEPHALITIS; SEQUENCE; CFA; PHYLOGENY; CULICIDAE; EVOLUTION; DIPTERA	THE GENUS FLAVIVIRUS CONTAINS APPROXIMATELY 70 SINGLE-STRANDED, POSITIVE-SENSE RNA VIRUSES THAT ARE MOSQUITO-BORNE, TICK-BORNE OR HAVE NO KNOWN VECTOR. TWO DISCOVERIES SUPPORT PREVIOUS SUGGESTIONS OF THE EXISTENCE OF A LARGE NUMBER OF UNSAMPLED FLAVIVIRUSES: (I) A NEW FLAVIVIRUS, KAMITI RIVER VIRUS, WAS RECENTLY ISOLATED FROM KENYAN MOSQUITOES, AND (II) SEQUENCES WITH HIGH SIMILARITY TO THOSE OF …	UNIV OXFORD, DEPT ZOOL, OXFORD OX1 3PS, ENGLAND.; UNIV HAWAII MANOA, ASIA PACIFIC INST TROP MED & INFECT DIS, HONOLULU, HI 96816 USA.; PENN STATE UNIV, DEPT BIOL, UNIVERSITY PK, PA 16802 USA.; UNIV MEDITERRANEE, FAC MED MARSEILLE, UNITE VIRUS EMERGENTS, F-13385 MARSEILLE 05, FRANCE.	COOK, S (REPRINT AUTHOR), UNIV OXFORD, DEPT ZOOL, S PARKS RD, OXFORD OX1 3PS, ENGLAND.	SHELLEY.COOK@BALLIOL.OXON.ORG	HOLMES, EDWARD/Y-2789-2019	HOLMES, EDWARD/0000-0001-9596-3552	WELLCOME TRUSTWELLCOME TRUST	ALTSCHUL SF, 1997, NUCLEIC ACIDS RES, V25, P3389, DOI 10.1093/NAR/25.17.3389; BELKIN J N, 1975, MOSQUITO SYSTEMATICS, V7, P269; BILLOIR F, 2000, J GEN VIROL, V81, P781, DOI 10.1099/0022-1317-81-3-781; CAMMISAPARKS H, 1992, VIROLOGY, V189, P511, DOI 10.1016/0042-6822(92)90575-A; COOK S, 2005, J MED ENTOMOL, V42, P19, DOI 10.1603/0022-2585(2005)042[0019:MMFMIO]2.0.CO;2; CRABTREE MB, 2003, ARCH VIRO…	38	123	125	0	4	SOC GENERAL MICROBIOLOGY	READING	MARLBOROUGH HOUSE, BASINGSTOKE RD, SPENCERS WOODS, READING RG7 1AG, BERKS, ENGLAND	0022-1317	J GEN VIROL	J. GEN. VIROL.	APR	2006	87		735	748	10.1099/VIR.0.81475-0	14	BIOTECHNOLOGY & APPLIED MICROBIOLOGY; VIROLOGY	BIOTECHNOLOGY & APPLIED MICROBIOLOGY; VIROLOGY	027WK	ISI000236446400001	16528021	2020-04-15			4	BRONZE
J	GOODMAN SM	GOODMAN, SM	HUNTING OF MICROCHIROPTERA IN SOUTH-WESTERN MADAGASCAR	ORYX	ENGLISH	ARTICLE	CAVES; HIPPOSIDEROS COMMERSONI; HUNTING; MICROCHIROPTERA; SOUTH-WESTERN MADAGASCAR	BATS; CONSERVATION	IN FEBRUARY 2005 CLEAR EVIDENCE WAS FOUND OF EXTENSIVE HUNTING BY LOCAL PEOPLE OF MICROCHIROPTERAN BATS IN SOUTH-WESTERN MADAGASCAR. HIPPOSIDEROS COMMERSONI (FAMILY HIPPOSIDERIDAE) ACCUMULATES HEAVY FAT DEPOSITS DURING THIS PERIOD, WEIGHING ON AVERAGE ABOUT 50 G, AND IS THE TARGETED SPECIES. THE CAPTURE OF OTHER SMALLER SPECIES OF MICROCHIROPTERANS APPEARS TO BE INCIDENTAL. THE EXPLOITATION OF BA…	FIELD MUSEUM NAT HIST, CHICAGO, IL 60605 USA.; WWF, ANTANANARIVO 101, MADAGASCAR.	GOODMAN, SM (REPRINT AUTHOR), FIELD MUSEUM NAT HIST, 1200 S LAKE SHORE DR, CHICAGO, IL 60605 USA.	SGOODMAN@WWF.MG				BATTISTINI R., 1964, GEOGRAPHIE HUMAINE P; BATTISTINI R, 1964, ETUDE GEOMORPHOLOGIQ, V1; BROSSET A, 1980, MAMMALIA, V44, P225, DOI 10.1515/MAMM.1980.44.2.225; CHURCHILL S, 1997, S AFR J WILDL RES, V27, P44; COTTERILL FPD, 1999, S AFR J ZOOL, V34, P53; DECARY R, 1930, ANDROY EXTEME SUD MA; FENN MD, 2003, NATURAL HIST MADAGAS, P1525; GANZHORN JU, 1990, OECOLOGIA, V84, P126, DOI 10.1007/BF00665606; …	20	25	26	0	12	CAMBRIDGE UNIV PRESS	NEW YORK	40 WEST 20TH ST, NEW YORK, NY 10011-4211 USA	0030-6053	ORYX	ORYX	APR	2006	40	2	225	228	10.1017/S0030605306000354	4	BIODIVERSITY CONSERVATION; ECOLOGY	BIODIVERSITY & CONSERVATION; ENVIRONMENTAL SCIENCES & ECOLOGY	052BM	ISI000238205600024		2020-04-15				BRONZE
J	COUOH DE LA GARZA R;FLORES ROJAS E;BRIONES ESCOBEDO N;HERNANDEZ DEL ANGEL E;MARTINEZ GALLARDO R;AGUILERA JCL	COUOH-DE LA GARZA, R; FLORES-ROJAS, E; BRIONES-ESCOBEDO, N; HERNANDEZ-DEL ANGEL, E; MARTINEZ-GALLARDO, R; AGUILERA, JCL	CURRENT RECORDS OF THE MEXICAN LONG-TONGUED BAT, CHOERONYCTERIS MEXICANA, IN BAJA CALIFORNIA, MEXICO	WESTERN NORTH AMERICAN NATURALIST	ENGLISH	ARTICLE	LONG-TONGUED BAT; BAJA CALIFORNIA; MEXICO; RECORDS			UNIV AUTONOMA BAJA CALIFORNIA, ENSENADA 22500, BAJA CALIFORNIA, MEXICO.	COUOH-DE LA GARZA, R (REPRINT AUTHOR), UNIV AUTONOMA BAJA CALIFORNIA, AP 1653,CARRETERA TIJUANA,KILOMETER 103, ENSENADA 22500, BAJA CALIFORNIA, MEXICO.					ARROYO-CABRALES J., 1987, MAMMALIAN SPECIES, V291, P1; AXTELL R. W., 1962, SOUTHWESTERN NATURALIST, V7, P76, DOI 10.2307/3669446; BAKER R. H., 1966, SOUTHWESTERN NATURALIST, V11, P306, DOI 10.2307/3669663; BAKER RH, 1962, BIOL SERIES, V2, P25; CRYAN PM, 2003, WEST N AM NATURALIST, V63, P314; DAVIS WB, 1954, J MAMMAL, V35, P63, DOI 10.2307/1376074; HALL ER., 1981, MAMMALS N AM; HUEY LM, 1963, T SA…	11	1	1	0	4	BRIGHAM YOUNG UNIV	PROVO	290 LIFE SCIENCE MUSEUM, PROVO, UT 84602 USA	1527-0904	WEST N AM NATURALIST	WEST. NORTH AM. NATURALIST	APR	2006	66	2	265	267		3	BIODIVERSITY CONSERVATION; ECOLOGY	BIODIVERSITY & CONSERVATION; ENVIRONMENTAL SCIENCES & ECOLOGY	048JM	ISI000237943400017		2020-04-15
J	PROCHES S	PROCHES, SERBAN	LATITUDINAL AND LONGITUDINAL BARRIERS IN GLOBAL BIOGEOGRAPHY	BIOLOGY LETTERS	ENGLISH	ARTICLE	BATS; BIOGEOGRAPHY; GONDWANALAND; GYMNOSPERMS	GEOGRAPHIC PATTERNS; DIVERSIFICATION; HERBIVORES; REGIONS; WORLDS	DUE TO CHANGES IN CLIMATE AND CONTINENTAL ARRANGEMENT, PLANT AND ANIMAL ASSEMBLAGES FACED DIFFERENT DISPERSAL BARRIERS AT DIFFERENT MOMENTS IN EARTH'S HISTORY. IT IS GENERALLY ACCEPTED THAT GROUPS WHICH DIVERSIFIED DURING TIMES OF GONDWANAN-LAURASIAN SEPARATION SHOW DIFFERENT DISTRIBUTION PATTERNS FROM THOSE OF MORE RECENT ORIGIN. HERE I PRESENT PRINCIPAL COMPONENT-DERIVED MAPS FOR TWO GLOBALLY D…	UNIV STELLENBOSCH, CTR INVAS BIOL, ZA-7602 MATIELAND, SOUTH AFRICA.	PROCHES, S (REPRINT AUTHOR), UNIV STELLENBOSCH, CTR INVAS BIOL, PRIVATE BAG X1, ZA-7602 MATIELAND, SOUTH AFRICA.	SPROCHES@SUN.AC.ZA	PROCHES, SERBAN/A-2044-2008	PROCHES, SERBAN/0000-0002-3415-6930		ANDERSON JM, 1999, J AFR EARTH SCI, V28, P145, DOI 10.1016/S0899-5362(98)00083-9; ANDRIENKO G, 2003, ISPRS J PHOTOGRAMM, V57, P380, DOI 10.1016/S0924-2716(02)00166-1; BARBUJANI G, 2000, HUM BIOL, V72, P133; BOND WJ, 1989, BIOL J LINN SOC, V36, P227, DOI 10.1111/J.1095-8312.1989.TB00492.X; BREWER C. A, 1994, VISUALIZATION MODERN, V1994, P123; CONTRERAS-MEDINA R, 2002, AUST SYST BOT, V15, P193, DOI…	26	18	19	0	15	ROYAL SOC	LONDON	6-9 CARLTON HOUSE TERRACE, LONDON SW1Y 5AG, ENGLAND	1744-9561	BIOL LETTERS	BIOL. LETT.	MAR 22	2006	2	1	69	72	10.1098/RSBL.2005.0396	4	BIOLOGY; ECOLOGY; EVOLUTIONARY BIOLOGY	LIFE SCIENCES & BIOMEDICINE - OTHER TOPICS; ENVIRONMENTAL SCIENCES & ECOLOGY; EVOLUTIONARY BIOLOGY	104KV	ISI000241958200020	17148329	2020-04-15				GREEN PUBLISHED
J	PITNICK S;JONES KE;WILKINSON GS	PITNICK, S; JONES, KE; WILKINSON, GS	MATING SYSTEM AND BRAIN SIZE IN BATS	PROCEEDINGS OF THE ROYAL SOCIETY B-BIOLOGICAL SCIENCES	ENGLISH	ARTICLE	BRAIN; NEOCORTEX; COGNITION; TESTES; CHIROPTERA; SEXUAL SELECTION	X-LINKED GENES; SPERM COMPETITION; NEOCORTEX SIZE; SEXUAL SELECTION; LIFE-HISTORY; TRADE-OFFS; EVOLUTION; PRIMATES; CHIROPTERA; DROSOPHILA	THE CONTRIBUTION OF SEXUAL SELECTION TO BRAIN EVOLUTION HAS BEEN LITTLE INVESTIGATED. THROUGH COMPARATIVE ANALYSES OF BATS, WE SHOW THAT MULTIPLE MATING BY MALES, IN THE ABSENCE OF MULTIPLE MATING BY FEMALES, HAS NO EVOLUTIONARY IMPACT ON RELATIVE BRAIN DIMENSION. IN CONTRAST, BAT SPECIES WITH PROMISCUOUS FEMALES HAVE RELATIVELY SMALLER BRAINS THAN DO SPECIES WITH FEMALES EXHIBITING MATE FIDELITY…	SYRACUSE UNIV, DEPT BIOL, SYRACUSE, NY 13244 USA.; COLUMBIA UNIV, EARTH INST, CTR ENVIRONM RES & CONSERVAT, NEW YORK, NY 10027 USA.; UNIV MARYLAND, DEPT BIOL, COLLEGE PK, MD 20742 USA.	PITNICK, S (REPRINT AUTHOR), SYRACUSE UNIV, DEPT BIOL, SYRACUSE, NY 13244 USA.	SSPITNIC@SYR.EDU	WILKINSON, GERALD S./E-4424-2011; JONES, KATE E/G-4768-2010; JONES, KATE/Y-3317-2019	WILKINSON, GERALD S./0000-0001-7799-8444; JONES, KATE E/0000-0001-5231-3293; JONES, KATE/0000-0001-5231-3293		AIELLO LC, 1995, CURR ANTHROPOL, V36, P199, DOI 10.1086/204350; ALLMAN J, 1993, P NATL ACAD SCI USA, V90, P118, DOI 10.1073/PNAS.90.1.118; BALABAN E, 1997, P NATL ACAD SCI USA, V100, P4873; BARNES AI, 2003, ANIM BEHAV, V66, P199, DOI 10.1006/ANBE.2003.2122; BARON G., 1996, COMP NEUROBIOLOGY CH, V1; BARTON RA, 1995, PHILOS T ROY SOC B, V348, P381, DOI 10.1098/RSTB.1995.0076; BELL G, 1980, AM NAT, …	59	119	119	2	59	ROYAL SOC	LONDON	6-9 CARLTON HOUSE TERRACE, LONDON SW1Y 5AG, ENGLAND	0962-8452	P ROY SOC B-BIOL SCI	PROC. R. SOC. B-BIOL. SCI.	MAR 22	2006	273	1587	719	724	10.1098/RSPB.2005.3367	6	BIOLOGY; ECOLOGY; EVOLUTIONARY BIOLOGY	LIFE SCIENCES & BIOMEDICINE - OTHER TOPICS; ENVIRONMENTAL SCIENCES & ECOLOGY; EVOLUTIONARY BIOLOGY	019AC	ISI000235806400013	16608692	2020-04-15		1471-2954		GREEN PUBLISHED
J	FENG AS;NARINS PM;XU CH;LIN WY;YU ZL;QIU Q;XU ZM;SHEN JX	FENG, AS; NARINS, PM; XU, CH; LIN, WY; YU, ZL; QIU, Q; XU, ZM; SHEN, JX	ULTRASONIC COMMUNICATION IN FROGS	NATURE	ENGLISH	ARTICLE		BULLFROG RANA-CATESBEIANA; MIDDLE-EAR; AUDITORY-CORTEX; NOISE	AMONG VERTEBRATES, ONLY MICROCHIROPTERAN BATS, CETACEANS AND SOME RODENTS ARE KNOWN TO PRODUCE AND DETECT ULTRASOUNDS ( FREQUENCIES GREATER THAN 20 KHZ) FOR THE PURPOSE OF COMMUNICATION AND/ OR ECHOLOCATION, SUGGESTING THAT THIS CAPACITY MIGHT BE RESTRICTED TO MAMMALS(1,2). AMPHIBIANS, REPTILES AND MOST BIRDS GENERALLY HAVE LIMITED HEARING CAPACITY, WITH THE ABILITY TO DETECT AND PRODUCE SOUNDS B…	UNIV ILLINOIS, DEPT MOL & INTEGRAT PHYSIOL, URBANA, IL 61801 USA.; UNIV ILLINOIS, BECKMAN INST, URBANA, IL 61801 USA.; UNIV CALIF LOS ANGELES, DEPT PHYSIOL SCI & ECOL, LOS ANGELES, CA 90095 USA.; UNIV CALIF LOS ANGELES, DEPT EVOLUTIONARY BIOL, LOS ANGELES, CA 90095 USA.; CHINESE ACAD SCI, SHANGHAI INST BIOL SCI, SHANGHAI 200032, PEOPLES R CHINA.; CHINESE ACAD SCI, INST BIOPHYS, STATE KEY LAB BRAI…	FENG, AS (REPRINT AUTHOR), UNIV ILLINOIS, DEPT MOL & INTEGRAT PHYSIOL, URBANA, IL 61801 USA.	AFENG1@UIUC.EDU	YU, ZULIN/D-7979-2012			ANSON M, 1985, J ACOUST SOC AM, V78, P916, DOI 10.1121/1.392922; BRADBURY JW, 1998, PRINCIPLES ANIMAL CO, P161; CHEN B., 1991, AMPHIBIAN REPTILIAN; CORSO JF, 1963, J ACOUST SOC AM, V35, P1738, DOI 10.1121/1.1918804; DIEROFF HG, 1975, ARCH OTO-RHINO-LARYN, V209, P277, DOI 10.1007/BF00456548; FEI L, 1999, ATLAS AMPHIBIANS CHI, P162; FENG AS, 1975, J COMP PHYSIOL, V100, P221, DOI 10.1007/BF00614532;…	26	182	203	3	92	NATURE PUBLISHING GROUP	LONDON	MACMILLAN BUILDING, 4 CRINAN ST, LONDON N1 9XW, ENGLAND	0028-0836	NATURE	NATURE	MAR 16	2006	440	7082	333	336	10.1038/NATURE04416	4	MULTIDISCIPLINARY SCIENCES	SCIENCE & TECHNOLOGY - OTHER TOPICS	021QG	ISI000235997600052	16541072	2020-04-15
J	BATEMAN PW;FLEMING PA	BATEMAN, PW; FLEMING, PA	SEX, INTIMIDATION AND SEVERED LIMBS: THE EFFECT OF SIMULATED PREDATOR ATTACK AND LIMB AUTOTOMY ON CALLING AND EMERGENCE BEHAVIOUR IN THE FIELD CRICKET GRYLLUS BIMACULATUS	BEHAVIORAL ECOLOGY AND SOCIOBIOLOGY	ENGLISH	ARTICLE	PREDATION; AUTOTOMY; ACOUSTIC BEHAVIOUR; GRYLLUS BIMACULATUS	CAUDAL LAMELLAE LOSS; HIDING BEHAVIOR; HAGEN ODONATA; BAT PREDATION; BUSH-CRICKET; RISK; COSTS; PARASITOIDS; ORTHOPTERA; TACHINIDAE	CRICKETS CAN AUTOTOMIZE A LIMB IN ORDER TO EVADE PREDATION; HOWEVER, THIS AUTOTOMY COMPROMISES THEIR ESCAPE SPEED AND, THEREFORE, THEIR ABILITY TO AVOID SUBSEQUENT PREDATION EVENTS. WE RECORDED TWO MEASURES OF PREDATOR-AVOIDANCE BEHAVIOUR IN FIELD CRICKETS (GRYLLUS BIMACULATUS) EXPOSED TO VARYING LEVELS OF PREDATION THREAT, WITH THE MOST EXTREME LEVEL LEADING TO AUTOTOMY OF A LIMB. OUR FIRST MEAS…	UNIV PRETORIA, DEPT ZOOL & ENTOMOL, ZA-0002 PRETORIA, SOUTH AFRICA.; MURDOCH UNIV, SCH VET & BIOMED SCI, MURDOCH, WA 6150, AUSTRALIA.	BATEMAN, PW (REPRINT AUTHOR), UNIV PRETORIA, DEPT ZOOL & ENTOMOL, ZA-0002 PRETORIA, SOUTH AFRICA.	PWBATEMAN@ZOOLOGY.UP.AC.ZA	BATEMAN, BILL/B-7751-2019	BATEMAN, BILL/0000-0002-3036-5479; FLEMING, PATRICIA/0000-0002-0626-3851		ALLEN GR, 1995, ECOL ENTOMOL, V20, P103, DOI 10.1111/J.1365-2311.1995.TB00435.X; ARNOLD E, 1988, BIOL REPTILIAN, V13, P235; BAILEY WJ, 1998, J ZOOL LONDON, V244, P503; BATEMAN PW, 2005, ANIM BEHAV, V69, P151, DOI 10.1016/J.ANBEHAV.2004.04.006; BATEMAN PW, 2001, J INSECT BEHAV, V14, P333, DOI 10.1023/A:1011167128430; BATEMAN PW, IN PRESS ETHOLOGY; BELWOOD JJ, 1987, SCIENCE, V238, P64, DOI 10.1126/…	40	15	15	1	23	SPRINGER	NEW YORK	233 SPRING STREET, NEW YORK, NY 10013 USA	0340-5443	BEHAV ECOL SOCIOBIOL	BEHAV. ECOL. SOCIOBIOL.	MAR	2006	59	5	674	681	10.1007/S00265-005-0096-6	8	BEHAVIORAL SCIENCES; ECOLOGY; ZOOLOGY	BEHAVIORAL SCIENCES; ENVIRONMENTAL SCIENCES & ECOLOGY; ZOOLOGY	010TB	ISI000235219700011		2020-04-15
J	FLAQUER C;TORRE I;RUIZ JARILLO R	FLAQUER, C; TORRE, I; RUIZ-JARILLO, R	THE VALUE OF BAT-BOXES IN THE CONSERVATION OF PIPISTRELLUS PYGMAEUS IN WETLAND RICE PADDIES	BIOLOGICAL CONSERVATION	ENGLISH	ARTICLE	BAT-BOXES; BAT PREFERENCES; OCCUPANCY RATE; PIPISTRELLUS PYGMAEUS; WETLANDS	BIG BROWN BATS; MATERNITY ROOSTS; SOCIAL CALLS; CHIROPTERA; HABITAT; VESPERTILIONIDAE; SELECTION; TEMPERATURE; POPULATION; MYOTIS	WETLANDS WITH RICE PADDIES ARE KEY HABITATS IN THE CONSERVATION OF BIODIVERSITY IN THE MEDITERRANEAN REGION AND ARE POTENTIALLY SUITABLE HABITATS FOR FORAGING BATS, SINCE THEY PROVIDE FOOD (INSECTS) AND DRINKING PLACES; NEVERTHELESS, MANY WETLANDS LACK NATURAL ROOSTING SITES. A BAT-BOX PROGRAM DESIGNED TO ASCERTAIN BAT-BOX PREFERENCES WAS INITIATED IN 1999 IN THE EBRO DELTA (NE SPAIN), ONE OF THE…	MUSEU GRANOLLERS CIENCIES NAT, BARCELONA 08400, SPAIN.	FLAQUER, C (REPRINT AUTHOR), MUSEU GRANOLLERS CIENCIES NAT, FRANCESC MACIA 51, BARCELONA 08400, SPAIN.	CARLESFLAQUER@YAHOO.COM				AHLEN I., 1990, IDENTIFICATION BATS; BARATAUD M, 1996, WORLD BATS; BARLOW KE, 1997, J ZOOL, V243, P597, DOI 10.1111/J.1469-7998.1997.TB02804.X; BRITTINGHAM MC, 2000, WILDLIFE SOC B, V28, P197; DAVIS WH, 1970, BIOL BATS, P266; DE PAZ O., 1990, MISCELLANIA ZOOLOGIC, V13, P153; ENTWISTLE AC, 2001, HABIT MANAGEMENT BAT; ENTWISTLE AC, 1994, THESIS U ABERDEEN AB; FLAQUER C, 2005, ACTA CHIROPTEROL, V7, …	45	42	46	1	33	ELSEVIER SCI LTD	OXFORD	THE BOULEVARD, LANGFORD LANE, KIDLINGTON, OXFORD OX5 1GB, OXON, ENGLAND	0006-3207	BIOL CONSERV	BIOL. CONSERV.	MAR	2006	128	2	223	230	10.1016/J.BIOCON.2005.09.030	8	BIODIVERSITY CONSERVATION; ECOLOGY; ENVIRONMENTAL SCIENCES	BIODIVERSITY & CONSERVATION; ENVIRONMENTAL SCIENCES & ECOLOGY	021VY	ISI000236015200008		2020-04-15
J	KROMER T;KESSLER M;HERZOG SK	KROMER, T; KESSLER, M; HERZOG, SK	DISTRIBUTION AND FLOWERING ECOLOGY OF BROMELIADS ALONG TWO CLIMATICALLY CONTRASTING ELEVATIONAL TRANSECTS IN THE BOLIVIAN ANDES	BIOTROPICA	ENGLISH	ARTICLE	BATS; BOLIVIA; BROMELIACEAE; DIVERSITY; HUMMINGBIRDS; POLLINATION; TROPICAL MONTANE FOREST	TROPICAL RAIN-FORESTS; SPECIES RICHNESS; VASCULAR EPIPHYTES; SOUTHEASTERN BRAZIL; BIRD COMMUNITIES; PLANT COMMUNITY; FLORAL NECTAR; COSTA-RICA; GRADIENT; DIVERSITY	WE COMPARED THE DIVERSITY, TAXONOMIC COMPOSITION, AND POLLINATION SYNDROMES OF BROMELIAD ASSEMBLAGES AND THE DIVERSITY AND ABUNDANCE OF HUMMINGBIRDS ALONG TWO CLIMATICALLY CONTRASTING ELEVATIONAL GRADIENTS IN BOLIVIA. ELEVATIONAL PATTERNS OF BROMELIAD SPECIES RICHNESS DIFFERED NOTICEABLY BETWEEN TRANSECTS. ALONG THE CONTINUOUSLY WET CARRASCO TRANSECT, SPECIES RICHNESS PEAKED AT MID-ELEVATIONS, WH…	UNIV GOTTINGEN, DEPT SYSTEMAT BOT, INST PLANT SCI, D-37073 GOTTINGEN, GERMANY.; INST VOGELFORSCH VOGELWARTE HELGOLAND, D-26386 WILHELMSHAVEN, GERMANY.	KROMER, T (REPRINT AUTHOR), UNIV NACL AUTONOMA MEXICO, ESTAC BIOL TROP LOS TUXTLAS, APARTADO POSTAL 94, SAN ANDRES TUXTLA 95701, VERACRUZ, MEXICO.	TKROEMER@IBIOLOGIA.UNAM.MX	KESSLER, MICHAEL/A-3605-2009; KROMER, THORSTEN/C-2479-2009	KROMER, THORSTEN/0000-0002-1398-8172		ACKERMAN J D, 1986, SELBYANA, V9, P52; ARAUJO ANDREA C., 1994, REVISTA BRASILEIRA DE BOTANICA, V17, P113; BAKER HG, 1990, ISRAEL J BOT, V39, P157; BAKER HG, 1983, LITTLE HDB EXPT POLL, P111; BALSLEV H, 1998, MAN BIOSPH, V21, P585; BARTHLOTT W., 1996, ERDKUNDE, V50, P317, DOI DOI 10.3112/ERDKUNDE.1996.04.03; BAWA KS, 1990, ANNU REV ECOL SYST, V21, P399, DOI 10.1146/ANNUREV.ECOLSYS.21.1.399; BENZIN…	80	29	32	3	27	WILEY	HOBOKEN	111 RIVER ST, HOBOKEN 07030-5774, NJ USA	0006-3606	BIOTROPICA	BIOTROPICA	MAR	2006	38	2	183	195	10.1111/J.1744-7429.2006.00124.X	13	ECOLOGY	ENVIRONMENTAL SCIENCES & ECOLOGY	010RA	ISI000235210600005		2020-04-15		1744-7429
J	SANO A	SANO, A	IMPACT OF PREDATION BY A CAVE-DWELLING BAT, RHINOLOPHUS FERRUMEQUINUM, ON THE DIAPAUSING POPULATION OF A TROGLOPHILIC MOTH, GONIOCRASPIDUM PREYERI	ECOLOGICAL RESEARCH	ENGLISH	ARTICLE	CAVE BAT; TROGLOPHILIC MOTH; DIAPAUSE; PREDATION PRESSURE; HIBERNATION	HIBERNATION	THE PREDATION PRESSURE OF THE GREATER HORSESHOE BAT, RHINOLOPHUS FERRUMEQUINUM, ON THE DIAPAUSING POPULATION OF THE NOCTUID MOTH, GONIOCRASPIDUM PREYERI, WAS EXAMINED AT AN ABANDONED MINE IN CENTRAL JAPAN. THESE BATS DID NOT PREY ON THE MOTHS IN SUMMER. THE NUMBER OF MOTHS PREYED ON WAS LARGEST IN MARCH. MORE THAN 60% OF THE DIAPAUSING MOTHS WERE EATEN BY ONLY THREE OR FOUR BATS, WHICH ACCOUNTED …	MIE PREFECTURAL SCI & TECHNOL PROMOT CTR, HAKU SAN, MIE 5152602, JAPAN.	SANO, A (REPRINT AUTHOR), MIE PREFECTURAL SCI & TECHNOL PROMOT CTR, HAKU SAN, MIE 5152602, JAPAN.	SANOA00@PREF.MIE.JP				ALTRINGHAM JD, 1996, BATS BIOL BEHAV; DAVIDSON CB, 1999, FOREST SCI, V45, P74; INOUE H, 1982, MOTHS JAPAN, V1; JONES G, 2003, BAT ECOLOGY, P301; JONES G, 1995, SYM ZOOL S, P309; KEGG JD, 1973, J ECON ENTOMOL, V66, P639, DOI 10.1093/JEE/66.3.639; KURAMOTO T, 1972, B AKIYOSHI DAI SCI M, V8, P7; KURATA M, 1990, YUGATO, V120, P57; OSZAKO T., 2003, PHYTOPATHOLOGY, V93, PS102; PARK KJ, 1999, J ZOOL, V2…	18	10	10	0	7	SPRINGER JAPAN KK	TOKYO	CHIYODA FIRST BLDG EAST, 3-8-1 NISHI-KANDA, CHIYODA-KU, TOKYO, 101-0065, JAPAN	0912-3814	ECOL RES	ECOL. RES.	MAR	2006	21	2	321	324	10.1007/S11284-005-0122-1	4	ECOLOGY	ENVIRONMENTAL SCIENCES & ECOLOGY	018HI	ISI000235754600020		2020-04-15		1440-1703
J	KUZMIN IV;NIEZGODA M;CARROLL DS;KEELER N;HOSSAIN MJ;BREIMAN RF;KSIAZEK TG;RUPPRECHT CE	KUZMIN, IV; NIEZGODA, M; CARROLL, DS; KEELER, N; HOSSAIN, MJ; BREIMAN, RF; KSIAZEK, TG; RUPPRECHT, CE	LYSSAVIRUS SURVEILLANCE IN BATS, BANGLADESH	EMERGING INFECTIOUS DISEASES	ENGLISH	ARTICLE		SEROLOGIC EVIDENCE; RABIES VIRUS; INFECTION	LYSSAVIRUS SURVEILLANCE IN BATS WAS PERFORMED IN BANGLADESH DURING 2003 AND 2004. NO VIRUS ISOLATES WERE OBTAINED. THREE SERUM SAMPLES (ALL FROM PTEROPUS GIGANTEUS, N = 127) OF 288 TOTAL SERUM SAMPLES, OBTAINED FROM BATS IN 9 DIFFERENT TAXA, NEUTRALIZED LYSSAVIRUSES ARAVAN AND KHUJAND. THE INFECTION OCCURS IN BATS IN BANGLADESH, BUT VIRUS PREVALENCE APPEARS LOW.	CTR DIS CONTROL & PREVENT, ATLANTA, GA 30333 USA.; INT CTR DIARRHEAL DIS & RES, CTR HLTH & POPULAT RES, DHAKA, BANGLADESH.	KUZMIN, IV (REPRINT AUTHOR), CTR DIS CONTROL & PREVENT, 1600 CLIFTON RD,MAILSTOP G33, ATLANTA, GA 30333 USA.	IBK3@CDC.GOV	RUPPRECHT, CHARLES/AAI-1544-2020			AMENGUAL B, 1997, J GEN VIROL, V78, P2319, DOI 10.1099/0022-1317-78-9-2319; ARGUIN PM, 2002, EMERG INFECT DIS, V8, P258, DOI 10.3201/EID0803.010330; BOTVINKIN AD, 2003, EMERG INFECT DIS, V9, P1623, DOI 10.3201/EID0912.030374; DEAN D. J., 1996, P88; GUYATT KJ, 2003, J GEN VIROL, V84, P485, DOI 10.1099/VIR.0.18652-0; HANLON CA, 2005, VIRUS RES, V111, P44, DOI 10.1016/J.VIRUSRES.2005.03.009; KING A,…	15	21	21	0	6	CENTERS DISEASE CONTROL	ATLANTA	1600 CLIFTON RD, ATLANTA, GA 30333 USA	1080-6040	EMERG INFECT DIS	EMERG. INFECT. DIS	MAR	2006	12	3	486	488	10.3201/EID1203.050333	3	IMMUNOLOGY; INFECTIOUS DISEASES	IMMUNOLOGY; INFECTIOUS DISEASES	020PP	ISI000235922300019	16704789	2020-04-15		1080-6059		DOAJ GOLD, GREEN PUBLISHED
J	MARKOTTER W;RANDLES J;RUPPRECHT CE;SABETA CT;TAYLOR PJ;WANDELER AI;NEL LH	MARKOTTER, W; RANDLES, J; RUPPRECHT, CE; SABETA, CT; TAYLOR, PJ; WANDELER, AI; NEL, LH	LAGOS BAT VIRUS, SOUTH AFRICA	EMERGING INFECTIOUS DISEASES	ENGLISH	ARTICLE		RABIES VIRUS; MOKOLA	THREE MORE ISOLATES OF LAGOS BAT VIRUS WERE RECENTLY RECOVERED FROM FRUIT BATS IN SOUTH AFRICA AFTER AN APPARENT ABSENCE OF THIS VIRUS FOR 13 YEARS. THE SPORADIC OCCURRENCE OF CASES IS LIKELY DUE TO INADEQUATE SURVEILLANCE PROGRAMS FOR LYSSAVIRUS INFECTIONS AMONG BAT POPULATIONS IN AFRICA.	UNIV PRETORIA, FAC NAT & AGR SCI, DEPT MICROBIOL & PLANT PATHOL, ZA-0002 PRETORIA, SOUTH AFRICA.; ALLERTON VET LAB, PIETERMARITZBURG, SOUTH AFRICA.; CTR DIS CONTROL & PREVENT, ATLANTA, GA USA.; ONDERSTEPOORT VET RES INST, PRETORIA, SOUTH AFRICA.; MUSEUM NAT SCI, DURBAN, SOUTH AFRICA.; CANADIAN FOOD INSPECT AGCY, NEPEAN, ON, CANADA.	NEL, LH (REPRINT AUTHOR), UNIV PRETORIA, FAC NAT & AGR SCI, DEPT MICROBIOL & PLANT PATHOL, ZA-0002 PRETORIA, SOUTH AFRICA.	LOUIS.NEL@UP.AC.ZA	TAYLOR, PETER JOHN/N-3172-2019; RUPPRECHT, CHARLES/AAI-1544-2020; NEL, LOUIS H/F-1001-2012; TAYLOR, PETER/E-8655-2011	NEL, LOUIS H/0000-0001-8963-0153; TAYLOR, PETER/0000-0001-9048-7366; MARKOTTER, WANDA/0000-0002-7550-0080		AUBERT FA, 1999, RABIES INDIVIDUAL CO; BADRANE H, 2001, J VIROL, V75, P3268, DOI 10.1128/JVI.75.7.3268-3276.2001; BOULGER L. R., 1958, TRANS ROY SOC TROP MED AND HYG, V52, P421, DOI 10.1016/0035-9203(58)90127-5; CRICK J, 1982, T ROY SOC TROP MED H, V76, P211, DOI 10.1016/0035-9203(82)90277-2; FAUQUET CM, 2004, VIRUS TAXONOMY CLASS, P623; HANLON CA, 2005, VIRUS RES, V111, P44, DOI 10.1016/J.VIRUSR…	15	33	35	0	4	CENTERS DISEASE CONTROL	ATLANTA	1600 CLIFTON RD, ATLANTA, GA 30333 USA	1080-6040	EMERG INFECT DIS	EMERG. INFECT. DIS	MAR	2006	12	3	504	506	10.3201/EID1203.051306	3	IMMUNOLOGY; INFECTIOUS DISEASES	IMMUNOLOGY; INFECTIOUS DISEASES	020PP	ISI000235922300025	16704795	2020-04-15		1080-6059		DOAJ GOLD, GREEN PUBLISHED
J	SANZ ML;GARCIA AVILES MC;TABAR AI;ANDA M;GARCIA BE;BARBER D;SALCEDO G;RIHS HP;RAULF HEIMSOTH M	SANZ, ML; GARCIA-AVILES, MC; TABAR, AI; ANDA, M; GARCIA, BE; BARBER, D; SALCEDO, G; RIHS, HP; RAULF-HEIMSOTH, M	BASOPHIL ACTIVATION TEST AND SPECIFIC IGE MEASUREMENTS USING A PANEL OF RECOMBINANT NATURAL RUBBER LATEX ALLERGENS TO DETERMINE THE LATEX ALLERGEN SENSITIZATION PROFILE IN CHILDREN	PEDIATRIC ALLERGY AND IMMUNOLOGY	ENGLISH	ARTICLE	BASOPHIL ACTIVATION TEST; SPECIFIC IMMUNOGLOBULIN E; RECOMBINANT ALLERGENS; LATEX ALLERGY; CHILDREN	HEV B 1; ELONGATION-FACTOR; DIAGNOSIS; BINDING; CLONING; BRASILIENSIS; PROHEVEIN; IDENTIFICATION; SENSITIVITY; EXPRESSION	THERE ARE NO DOCUMENTED STUDIES THAT DESCRIBE NATURAL RUBBER LATEX (NRL) SENSITIZATION IN CHILDREN WITH A HISTORY OF SURGICAL INTERVENTION BUT WITHOUT ANY CONGENITAL MALFORMATION (UROGENITAL ANOMALIES, SPINA BIFIDA, ETC.), ALTHOUGH SOME AUTHORS HAVE STUDIED NRL ALLERGY IN CHILDREN WITHOUT A HISTORY OF SURGICAL INTERVENTION. THE AIM OF THIS WORK WAS TO EVALUATE THE SENSITIZATION PROFILE TO SINGLE …	UNIV NAVARRA CLIN, DEPT ALLERGOL & CLIN IMMUNOL, PAMPLONA 31080, SPAIN.; HOSP VIRGEN CAMINO, SECC ALERGOL, PAMPLONA, SPAIN.; ALK ABELLO SA, MADRID, SPAIN.; ETS INGN AGRON, DEPT BIOTECNOL, UNIDAD BIOQUIM, MADRID, SPAIN.; RUHR UNIV BOCHUM, RES INST OCCUPAT MED BERUFSGENOSSENSCHAFTEN BGFA, INST, D-4630 BOCHUM, GERMANY.	SANZ, ML (REPRINT AUTHOR), UNIV NAVARRA CLIN, DEPT ALLERGOL & CLIN IMMUNOL, APARTADO 4209, PAMPLONA 31080, SPAIN.	MLSANZLAR@UNAV.ES	BARBER, DOMINGO/Y-9516-2019	BARBER, DOMINGO/0000-0002-5488-5700		ALENIUS H, 1995, CLIN EXP ALLERGY, V25, P659, DOI 10.1111/J.1365-2222.1995.TB01114.X; ALENIUS H, 1996, INT ARCH ALLERGY IMM, V109, P362, DOI 10.1159/000237264; ALENIUS H, 2002, OCCUP ENVIRON MED, V59, P419, DOI 10.1136/OEM.59.6.419; ALENIUS H, 1996, J IMMUNOL, V156, P1618; CHEN ZP, 1997, J ALLERGY CLIN IMMUN, V99, P402, DOI 10.1016/S0091-6749(97)70059-9; DIAZ-PERALES A, 2003, J ALLERGY CLIN IMMUN…	40	40	40	0	1	WILEY	HOBOKEN	111 RIVER ST, HOBOKEN 07030-5774, NJ USA	0905-6157	PEDIAT ALLERG IMM-UK	PEDIATR. ALLERGY IMMUNOL.	MAR	2006	17	2	148	156	10.1111/J.1399-3038.2005.00359.X	9	ALLERGY; IMMUNOLOGY; PEDIATRICS	ALLERGY; IMMUNOLOGY; PEDIATRICS	024UR	ISI000236222200010	16618365	2020-04-15		1399-3038
J	ROGERS DS;BELK MC;GONZALEZ MW;COLEMAN BL	ROGERS, DS; BELK, MC; GONZALEZ, MW; COLEMAN, BL	PATTERNS OF HABITAT USE BY BATS ALONG A RIPARIAN CORRIDOR IN NORTHERN UTAH	SOUTHWESTERN NATURALIST	ENGLISH	ARTICLE		PLECOTUS-TOWNSENDII-INGENS; INSECTIVOROUS BATS; FORAGING BEHAVIOR; RESOURCE UTILIZATION; VESPERTILIONID BATS; ECHOLOCATION CALLS; CAUTIONARY NOTE; PREY SELECTION; CHIROPTERA; ENVIRONMENTS	WE EXAMINED PATTERNS OF HABITAT USE WITHIN A COMMUNITY OF BATS ALONG THE PROVO RIVER IN HEBER VALLEY, UTAH. THE LANDSCAPE WAS DIVIDED INTO 5 HABITAT CATEGORIES: RIPARIAN FOREST, WETLAND, AGRICULTURAL FIELD, EDGE, AND A HABITAT RESTORATION SITE. WE USED ANABAT II BAT DETECTORS TO RECORD THE NUMBER OF ECHOLOCATION CALLS PER NIGHT WITHIN EACH HABITAT TYPE AS AN INDEX OF BAT ACTIVITY. ECHOLOCATION CA…	BRIGHAM YOUNG UNIV, DEPT INTEGRAT BIOL, PROVO, UT 84602 USA.; BRIGHAM YOUNG UNIV, MONTE L BEAN LIFE SCI MUSEUM, PROVO, UT 84602 USA.	ROGERS, DS (REPRINT AUTHOR), BRIGHAM YOUNG UNIV, DEPT INTEGRAT BIOL, PROVO, UT 84602 USA.	DUKE_ROGERS@BYU.EDU				ALDRIDGE HDJN, 1987, J ANIM ECOL, V56, P763, DOI 10.2307/4947; ALTRINGHAM JD, 1996, BATS BIOL BEHAV; AUDET D, 1990, J MAMMAL, V71, P420, DOI 10.2307/1381955; BARCLAY RMR, 1999, J MAMMAL, V80, P290, DOI 10.2307/1383229; BELL GP, 1980, CAN J ZOOL, V58, P1876, DOI 10.1139/Z80-256; BRIGHAM RM, 1997, CAN J ZOOL, V75, P131, DOI 10.1139/Z97-017; BRIGHAM RM, 1992, J MAMMAL, V73, P640, DOI 10.2307/1382036…	44	19	19	0	24	SOUTHWESTERN ASSN NATURALISTS	SAN MARCOS	SOUTHWEST TEXAS STATE UNIV, DEPT BIOLOGY, 601 UNIVERSITY DR, SAN MARCOS, TX 78666 USA	0038-4909	SOUTHWEST NAT	SOUTHW. NATURAL.	MAR	2006	51	1	52	58	10.1894/0038-4909(2006)51[52:POHUBB]2.0.CO;2	7	BIODIVERSITY CONSERVATION; ECOLOGY	BIODIVERSITY & CONSERVATION; ENVIRONMENTAL SCIENCES & ECOLOGY	028LR	ISI000236489500008		2020-04-15
J	LI Z;YU M;ZHANG H;MAGOFFIN DE;JACK PJM;HYATT A;WANG HY;WANG LF	LI, Z; YU, M; ZHANG, H; MAGOFFIN, DE; JACK, PJM; HYATT, A; WANG, HY; WANG, LF	BEILONG VIRUS, A NOVEL PARAMYXOVIRUS WITH THE LARGEST GENOME OF NON-SEGMENTED NEGATIVE-STRANDED RNA VIRUSES	VIROLOGY	ENGLISH	ARTICLE	BEILONG VIRUS; J-VIRUS; PARAMYXOVIRUS; RODENTS	MOLECULAR CHARACTERIZATION; HENDRA VIRUS; FAMILY PARAMYXOVIRIDAE; FUSION PROTEIN; MOSSMAN-VIRUS; FRUIT BATS; SEQUENCE; GENE; CELLS; IDENTIFICATION	DURING A SUBTRACTION STUDY ON GENE EXPRESSION IN HUMAN KIDNEY MESANGIAL CELLS (HMCS), CDNA CLONES WITH SEQUENCE HOMOLOGY TO PARAMYXOVIRUS P, M AND F GENES WERE ISOLATED. SUBSEQUENT INVESTIGATION REVEALED THAT THIS PARTICULAR HMC LINE WAS INFECTED WITH A PREVIOUSLY UNKNOWN PARAMYXOVIRUS. HERE, WE REPORT THE ISOLATION AND GENOME CHARACTERIZATION OF THIS NEW VIRUS, NOW NAMED BEILONG VIRUS (BEV). THE…	CSIRO, LIVESTOCK IND, AUSTRALIAN ANIM HLTH LAB, GEELONG, VIC 3220, AUSTRALIA.; PEKING UNIV, HOSP 1, DIV RENAL, BEIJING 100871, PEOPLES R CHINA.; PEKING UNIV, HOSP 1, INST NEPHROL, BEIJING 100871, PEOPLES R CHINA.	WANG, LF (REPRINT AUTHOR), CSIRO, LIVESTOCK IND, AUSTRALIAN ANIM HLTH LAB, PRIVATE BAG 24, GEELONG, VIC 3220, AUSTRALIA.	LINFA.WANG@CSIRO.AU				BASLER CF, 2005, EMERG INFECT DIS, V11, P108, DOI 10.3201/EID1101.040653; BOWDEN TR, 2001, VIROLOGY, V283, P358, DOI 10.1006/VIRO.2001.0893; CAMPBELL RW, 1977, SEARCH, V8, P435; CHUA KB, 2001, VIROLOGY, V283, P215, DOI 10.1006/VIRO.2000.0882; FELSENSTEIN J, 1989, CLADISTICS, V5, P164, DOI DOI 10.1111/J.1096-0031.1989.TB00562.X; HARCOURT BH, 2001, VIROLOGY, V287, P192, DOI 10.1006/VIRO.2001.1026; …	36	69	72	0	7	ACADEMIC PRESS INC ELSEVIER SCIENCE	SAN DIEGO	525 B ST, STE 1900, SAN DIEGO, CA 92101-4495 USA	0042-6822	VIROLOGY	VIROLOGY	MAR 1	2006	346	1	219	228	10.1016/J.VIROL.2005.10.039	10	VIROLOGY	VIROLOGY	020SJ	ISI000235930400020	16325221	2020-04-15
J	FENOLIO DB;GRAENING GO;COLLIER BA;STOUT JF	FENOLIO, DB; GRAENING, GO; COLLIER, BA; STOUT, JF	COPROPHAGY IN A CAVE-ADAPTED SALAMANDER; THE IMPORTANCE OF BAT GUANO EXAMINED THROUGH NUTRITIONAL AND STABLE ISOTOPE ANALYSES	PROCEEDINGS OF THE ROYAL SOCIETY B-BIOLOGICAL SCIENCES	ENGLISH	ARTICLE	EURYCEA SPELAEA; COPROPHAGY; STABLE ISOTOPE ANALYSIS; SUBTERRANEAN FOOD WEB; BAT GUANO; OMNIVORY	ANURAN LARVAE; OZARK CAVE; STREAM; FOOD; DEFECATION; ECOSYSTEMS; GROWTH; MYOTIS	DURING A TWO YEAR POPULATION ECOLOGY STUDY IN A CAVE ENVIRONMENT, 15 EURYCEA (= TYPHLOTRITON) SPELAEA WERE OBSERVED INGESTING BAT GUANO. FURTHERMORE, E. SPELAEA CAPTURE NUMBERS INCREASED SIGNIFICANTLY DURING THE TIME THAT GREY BATS (MYOTIS GRISESCENS) DEPOSITED FRESH GUANO. WE INVESTIGATED THE HYPOTHESIS THAT THIS BEHAVIOUR WAS NOT INCIDENTAL TO THE CAPTURE OF INVERTEBRATE PREY, BUT A DIET SWITCH…	UNIV OKLAHOMA, DEPT ZOOL, NORMAN, OK 73019 USA.; NATURE CONSERVANCY, LITTLE ROCK, AR 72205 USA.; TEXAS A&M UNIV, DEPT WILDLIFE & FISHERIES SCI, COLLEGE STN, TX 77843 USA.; OKLAHOMA CITY ZOO & BOT GARDENS, OKLAHOMA CITY, OK 73111 USA.	FENOLIO, DB (REPRINT AUTHOR), UNIV MIAMI, DEPT BIOL, 1301 MEM DR, CORAL GABLES, FL 33189 USA.	ANOTHECA@BIO.MIAMI.EDU				ALLAN J.D, 1995, STREAM ECOLOGY STRUC; BEEBEE TJC, 1991, CAN J ZOOL, V69, P2146, DOI 10.1139/Z91-300; BEEBEE TJC, 1992, PHYSIOL ZOOL, V65, P815, DOI 10.1086/PHYSZOOL.65.4.30158541; BLACK J., 1971, OKLAHOMA UNDERGROUND, V4, P2; BONETT RM, 2004, MOL ECOL, V13, P1189, DOI 10.1111/J.1365-294X.2004.02130.X; BRANDON RA, 1971, AM MIDL NAT, V86, P93, DOI 10.2307/2423689; BURKE V, 1933, SCIENCE, V78, P194…	36	36	42	2	35	ROYAL SOC	LONDON	6-9 CARLTON HOUSE TERRACE, LONDON SW1Y 5AG, ENGLAND	0962-8452	P ROY SOC B-BIOL SCI	PROC. R. SOC. B-BIOL. SCI.	FEB 22	2006	273	1585	439	443	10.1098/RSPB.2005.3341	5	BIOLOGY; ECOLOGY; EVOLUTIONARY BIOLOGY	LIFE SCIENCES & BIOMEDICINE - OTHER TOPICS; ENVIRONMENTAL SCIENCES & ECOLOGY; EVOLUTIONARY BIOLOGY	010ZZ	ISI000235238700009	16615210	2020-04-15		1471-2954		GREEN PUBLISHED
J	PRITCHARD LI;CHUA KB;CUMMINS D;HYATT A;CRAMERI G;EATON BT;WANG LF	PRITCHARD, LI; CHUA, KB; CUMMINS, D; HYATT, A; CRAMERI, G; EATON, BT; WANG, LF	PULAU VIRUS; A NEW MEMBER OF THE NELSON BAY ORTHOREOVIRUS SPECIES ISOLATED FROM FRUIT BATS IN MALAYSIA	ARCHIVES OF VIROLOGY	ENGLISH	ARTICLE		FAMILY REOVIRIDAE; BABOON REOVIRUS; CELL-FUSION; SIGMA-NS; PROTEIN	AFTER THE OUTBREAK OF NIPAH VIRUS (NIV) IN 1998-99, WHICH RESULTED IN 105 HUMAN DEATHS AND THE CULLING OF MORE THAN ONE MILLION PIGS, A SEARCH WAS INITIATED FOR THE NATURAL HOST RESERVOIR OF NIV ON TIOMAN ISLAND OFF THE EAST COAST OF MALAYSIA. THREE DIFFERENT SYNCYTIA-FORMING VIRUSES WERE ISOLATED FROM FRUIT BATS ON THE ISLAND. THEY WERE NIPAH VIRUS, TIOMAN VIRUS (A NOVEL PARAMYXOVIRUS RELATED TO…	CSIRO, DIV LIVESTOCK IND, AUSTRALIAN ANIM HLTH LAB, GEELONG, VIC 3220, AUSTRALIA.; NATL PUBL HLTH LAB, BULOH SELANGOR, MALAYSIA.	PRITCHARD, LI (REPRINT AUTHOR), CSIRO, DIV LIVESTOCK IND, AUSTRALIAN ANIM HLTH LAB, 5 PORTARLINGTON RD, GEELONG, VIC 3220, AUSTRALIA.	IAN.PRITCHARD@CSIRO.AU	CRAMERI, GARY/H-8441-2013	WANG, LIN-FA/0000-0003-2752-0535		ATTOUI H, 2002, J GEN VIROL, V83, P1941, DOI 10.1099/0022-1317-83-8-1941; ATTOUI H, 2001, BIOCHEM BIOPH RES CO, V287, P583, DOI 10.1006/BBRC.2001.5612; BECKER MM, 2001, J VIROL, V75, P1459, DOI 10.1128/JVI.75.3.1459-1475.2001; CHUA KB, 2001, VIROLOGY, V283, P215, DOI 10.1006/VIRO.2000.0882; DASILVA E, 1990, BIOTECHNOL ADV, V17, P363; DAWE S, 2002, VIROLOGY, V304, P44, DOI 10.1006/VIRO.2002.1725; …	25	57	61	0	11	SPRINGER WIEN	VIENNA	SACHSENPLATZ 4-6, PO BOX 89, A-1201 VIENNA, AUSTRIA	0304-8608	ARCH VIROL	ARCH. VIROL.	FEB	2006	151	2	229	239	10.1007/S00705-005-0644-4	11	VIROLOGY	VIROLOGY	005FF	ISI000234807300003	16205863	2020-04-15
J	COOK S;HOLMES EC	COOK, S; HOLMES, EC	A MULTIGENE ANALYSIS OF THE PHYLOGENETIC RELATIONSHIPS AMONG THE FLAVIVIRUSES (FAMILY : FLAVIVIRIDAE) AND THE EVOLUTION OF VECTOR TRANSMISSION	ARCHIVES OF VIROLOGY	ENGLISH	ARTICLE		MULTIPLE SEQUENCE ALIGNMENT; TICK-BORNE ENCEPHALITIS; TAMANA BAT VIRUS; GENUS FLAVIVIRUS; ANTIGENIC RELATIONSHIPS; TREE TOPOLOGIES; AEDES; EPIDEMIOLOGY; OCHLEROTATUS; CULICIDAE	THE GENUS FLAVIVIRUS (FAMILY FLAVIVIRIDAE) PRESENTLY COMPRISES AROUND 70 SINGLE-STRAND POSITIVE-SENSE RNA VIRUSES. THESE REPLICATE IN A RANGE OF VERTEBRATE AND INVERTEBRATE CELLS AND MAY BE MOSQUITO-BORNE, TICK-BORNE OR HAVE NO-KNOWN-VECTOR. SINCE TRANSMISSION MODE CORRELATES STRONGLY WITH PHYLOGENY, THE FLAVIVIRUSES CONSTITUTE A VALUABLE MODEL FOR THE EVOLUTION OF VECTOR-BORNE DISEASE. ATTEMPTS …	UNIV OXFORD, DEPT ZOOL, OXFORD OX1 3PS, ENGLAND.; PENN STATE UNIV, DEPT BIOL, UNIVERSITY PK, PA 16802 USA.	COOK, S (REPRINT AUTHOR), UNIV OXFORD, DEPT ZOOL, S PARKS RD, OXFORD OX1 3PS, ENGLAND.	SHELLEY.COOK@BALLIOL.OXON.ORG	HOLMES, EDWARD/Y-2789-2019	HOLMES, EDWARD/0000-0001-9596-3552	WELLCOME TRUSTWELLCOME TRUST	BILLOIR F, 2000, J GEN VIROL, V81, P781, DOI 10.1099/0022-1317-81-3-781; BLOK J, 1995, MOL BASIS VIRUS EVOL, P270; BUTENKO A.M., 1996, MEDITSINSKAYA PARAZITOLOGIYA I PARAZITARNYE BOLEZNI, V2, P40; CALISHER CH, 1989, J GEN VIROL, V70, P37, DOI 10.1099/0022-1317-70-1-37; CRABTREE MB, 2003, ARCH VIROL, V148, P1095, DOI 10.1007/S00705-003-0019-7; CROCHU S, 2004, J GEN VIROL, V85, P1971, DOI 10.1099/V…	39	106	111	0	21	SPRINGER WIEN	VIENNA	SACHSENPLATZ 4-6, PO BOX 89, A-1201 VIENNA, AUSTRIA	0304-8608	ARCH VIROL	ARCH. VIROL.	FEB	2006	151	2	309	325	10.1007/S00705-005-0626-6	17	VIROLOGY	VIROLOGY	005FF	ISI000234807300009	16172840	2020-04-15				BRONZE
J	FARIA D;LAPS RR;BAUMGARTEN J;CETRA M	FARIA, D; LAPS, RR; BAUMGARTEN, J; CETRA, M	BAT AND BIRD ASSEMBLAGES FROM FORESTS AND SHADE CACAO PLANTATIONS IN TWO CONTRASTING LANDSCAPES IN THE ATLANTIC FOREST OF SOUTHERN BAHIA, BRAZIL	BIODIVERSITY AND CONSERVATION	ENGLISH	ARTICLE	AGROFORESTRY; ATLANTIC FOREST; BATS; BIRDS; CABRUCA; NEOTROPICS; SHADE CACAO PLANTATION	LOS-TUXTLAS; COFFEE PLANTATIONS; SPECIES RICHNESS; HABITAT; CONSERVATION; DIVERSITY; FRAGMENTATION; POPULATIONS; INDICATORS; ABUNDANCE	IN THE CORE REGION OF BRAZILIAN COCOA PRODUCTION, SHADE CACAO PLANTATIONS (SO-CALLED CABRUCAS) ARE IMPORTANT COMPONENTS OF REGIONAL LANDSCAPES, CONSTITUTING POTENTIAL HABITAT FOR A VAST ARRAY OF THE REGIONAL BIOTA. THIS RESEARCH FOCUSES ON THE ABILITY OF CABRUCAS TO HARBOR BIRD AND BAT SPECIES IN TWO NEARBY DISTRICTS - UNA AND ILHEUS - WITH CONTRASTING LANDSCAPES. AT UNA, CABRUCAS REPRESENT LESS …	UNIV ESTADUAL SANTA CRUZ, DEPT CIENCIAS BIOL, BR-45650000 ILHEUS, BA, BRAZIL.; UNIV REG BLUMENAU, DEPT CIENCIAS NAT, BR-89010971 BLUMENAU, SC, BRAZIL.; UNIV ESTADUAL CAMPINAS, POSGRAD ECOL, BR-13081970 CAMPINAS, SP, BRAZIL.; UNIV ESTADUAL SANTA CRUZ, DEPT CIENCIAS EXATAS & TECNOL, BR-45650000 ILHEUS, BA, BRAZIL.	FARIA, D (REPRINT AUTHOR), UNIV ESTADUAL SANTA CRUZ, DEPT CIENCIAS BIOL, RODOVIA ILHEUS ITABUNA,KM 16, BR-45650000 ILHEUS, BA, BRAZIL.	DEBORAH@UESC.BR	FARIA, DEBORAH/F-2879-2010; BAUMGARTEN, JULIO/A-5630-2012; LAPS, RUDI R/I-3768-2012	FARIA, DEBORAH/0000-0002-0375-2887; BAUMGARTEN, JULIO/0000-0001-9258-7547;		ACCACIO GM, 2004, THESIS U SAO PAULO S; AGROLO AJS, 2004, SERPENTES CACAUAIS S; ALGER K, 1998, P 1 INT WORKSH SUST; ALGER K., 1996, CIENCIA HOJE, V117, P28; ALVES M.C., 1990, THESIS U FLORIDA GAI; ARAUJO M., 1998, CADERNO, V8, P1; BERNARD E, 2003, BIOTROPICA, V35, P262, DOI 10.1646/02156; BERNARD E, 2001, J TROP ECOL, V17, P115, DOI 10.1017/S0266467401001079; BLONDEL J, 1970, ALAUDA, V38, P55; BL…	74	120	127	2	72	SPRINGER	DORDRECHT	VAN GODEWIJCKSTRAAT 30, 3311 GZ DORDRECHT, NETHERLANDS	0960-3115	BIODIVERS CONSERV	BIODIVERS. CONSERV.	FEB	2006	15	2	587	612	10.1007/S10531-005-2089-1	26	BIODIVERSITY CONSERVATION; ECOLOGY; ENVIRONMENTAL SCIENCES	BIODIVERSITY & CONSERVATION; ENVIRONMENTAL SCIENCES & ECOLOGY	014OJ	ISI000235489200003		2020-04-15		1572-9710
J	CAMERON M	CAMERON, M	NESTING HABITAT OF THE GLOSSY BLACK-COCKATOO IN CENTRAL NEW SOUTH WALES	BIOLOGICAL CONSERVATION	ENGLISH	ARTICLE	HOLLOWS; LOGGING; MANAGEMENT; SANGS; WOODLAND	HOLLOW-BEARING TREES; JARRAH EUCALYPTUS-MARGINATA; CORYMBIA-CALOPHYLLA TREES; BOX-IRONBARK ECOSYSTEM; DRY FOREST LANDSCAPES; LONG-EARED BAT; CALYPTORHYNCHUS-FUNEREUS; CONSERVATION VALUE; EASTERN AUSTRALIA; CENTRAL HIGHLANDS	THE RELIANCE OF COCKATOOS UPON LARGE HOLLOWS FOR NESTING MAKES THEM VULNERABLE TO ANY REDUCTION IN THIS RESOURCE. SPECIES INHABITING FORESTS MANAGED FOR TIMBER PRODUCTION ARE AT RISK BECAUSE LOGGING HAS THE CAPACITY TO REDUCE HOLLOW ABUNDANCE SIGNIFICANTLY IN THIS STUDY I IDENTIFIED THE FACTORS SIGNIFICANTLY ASSOCIATED WITH THE SELECTION OF NEST TREES AND NEST SITES BY GLOSSY BLACK-COCKATOOS. GLO…	UNIV NEW ENGLAND, SCH ENVIRONM & NAT RESOURCES MANAGEMENT, ARMIDALE, NSW 2351, AUSTRALIA.; DEPT ENVIRONM CONSERVAT, THREATENED SPECIES UNIT, NW BRANCH, DUBBO, NSW 2830, AUSTRALIA.	CAMERON, M (REPRINT AUTHOR), UNIV NEW ENGLAND, SCH ENVIRONM & NAT RESOURCES MANAGEMENT, ARMIDALE, NSW 2351, AUSTRALIA.	LATHAMI@BIGPOND.COM				ABBOTT IAN, 2002, PACIFIC CONSERVATION BIOLOGY, V7, P240; BATE LJ, 1999, PNWGTR425 USDA FOR S; BENNETT A. F., 1994, PACIFIC CONSERVATION BIOLOGY, V1, P222; BENSON JS, 1997, AUSTR LANDSCAPE OBSE, V5, P285; BRIGHAM RM, 1998, AUST J ECOL, V23, P424, DOI 10.1111/J.1442-9993.1998.TB00750.X; BURBIDGE A, 1985, REPORT SERIES AUSTR, V4; COLLETT D, 1991, MODELLING BINARY DAT; *FOR COMM, 1988, MAN PLAN DUBB…	52	19	22	1	16	ELSEVIER SCI LTD	OXFORD	THE BOULEVARD, LANGFORD LANE, KIDLINGTON, OXFORD OX5 1GB, OXON, ENGLAND	0006-3207	BIOL CONSERV	BIOL. CONSERV.	FEB	2006	127	4	402	410	10.1016/J.BIOCON.2005.08.019	9	BIODIVERSITY CONSERVATION; ECOLOGY; ENVIRONMENTAL SCIENCES	BIODIVERSITY & CONSERVATION; ENVIRONMENTAL SCIENCES & ECOLOGY	007HZ	ISI000234960900004		2020-04-15		1873-2917
J	MCCONKEY KR;DRAKE DR	MCCONKEY, KR; DRAKE, DR	FLYING FOXES CEASE TO FUNCTION AS SEED DISPERSERS LONG BEFORE THEY BECOME RARE	ECOLOGY	ENGLISH	ARTICLE	ECOLOGICAL EXTINCTION; ECOLOGICAL FUNCTION; ECOLOGICALLY EFFECTIVE DENSITIES; FLYING FOXES; POPULATION DECLINE; PTEROPUS TONGANUS; SEED DISPERSAL; THRESHOLD; TONGA; POLYNESIA	WESTERN POLYNESIA; PTEROPUS; ISLAND; TONGA; BIODIVERSITY; FOREST; CONSEQUENCES; PTEROPODIDAE; RECRUITMENT; ECOSYSTEMS	RARE SPECIES PLAY LIMITED ECOLOGICAL ROLES, BUT PARTICULAR BEHAVIORAL TRAITS MAY PREDISPOSE SPECIES TO BECORNE FUNCTIONALLY EXTINCT BEFORE BECOMING RARE. FLYING FOXES (PTEROPODID FRUIT BATS) ARE IMPORTANT DISPERSERS OF LARGE SEEDS, BUT THEIR EFFECTIVENESS IS HYPOTHESIZED TO DEPEND ON HIGH POPULATION DENSITY THAT INDUCES AGGRESSIVE INTERACTIONS. IN A PACIFIC ARCHIPELAGO, WE QUANTIFIED THE PROPORTI…	VICTORIA UNIV WELLINGTON, SCH BIOL SCI, WELLINGTON, NEW ZEALAND.; UNIV HAWAII MANOA, DEPT BOT, HONOLULU, HI 96822 USA.	MCCONKEY, KR (REPRINT AUTHOR), AVRA HOUSE,7-102-54 SAI ENCLAVE, HYDERABAD 500007, ANDHRA PRADESH, INDIA.	KIMMCCONKEY@YAHOO.CO.NZ		MCCONKEY, KIM/0000-0002-3793-7732		AUGSPURGER CK, 1984, OECOLOGIA, V61, P211, DOI 10.1007/BF00396763; BANACK SA, 1998, ECOLOGY, V79, P1949, DOI 10.1890/0012-9658(1998)079[1949:DSARUB]2.0.CO;2; BANACK SA, 2002, J WILDLIFE MANAGE, V66, P1154, DOI 10.2307/3802948; BANACK SA, 2001, PTEROPUS SAMOENSIS, V661, P1; BANACK SA, 1995, AUSTR MAMMALOGY, V18, P77; BAROT S, 1999, OIKOS, V86, P320, DOI 10.2307/3546449; BROOKE AP, 2001, J ZOOL, V2…	49	155	159	3	71	ECOLOGICAL SOC AMER	WASHINGTON	1707 H ST NW, STE 400, WASHINGTON, DC 20006-3915 USA	0012-9658	ECOLOGY	ECOLOGY	FEB	2006	87	2	271	276	10.1890/05-0386	6	ECOLOGY	ENVIRONMENTAL SCIENCES & ECOLOGY	024SC	ISI000236215400001	16637350	2020-04-15
J	GUILLAUME V;CONTAMIN H;LOTH P;GROSJEAN I;COURBOT MCG;DEUBEL V;BUCKLAND R;WILD TF	GUILLAUME, V; CONTAMIN, H; LOTH, P; GROSJEAN, I; COURBOT, MCG; DEUBEL, V; BUCKLAND, R; WILD, TF	ANTIBODY PROPHYLAXIS AND THERAPY AGAINST NIPAH VIRUS INFECTION IN HAMSTERS	JOURNAL OF VIROLOGY	ENGLISH	ARTICLE		MEASLES-VIRUS; HENDRA VIRUS; GLYCOPROTEINS; SUPPRESSES; PATHOLOGY; FUSION; GENUS; SERUM	NIPAH VIRUS (NIV), A MEMBER OF THE PARAMYXOVIRIDAE FAMILY, CAUSES A ZOONOTIC INFECTION IN WHICH THE RESERVOIR, THE FRUIT BAT, MAY PASS THE INFECTION TO PIGS AND EVENTUALLY TO HUMANS. IN HUMANS, THE INFECTION LEADS TO ENCEPHALITIS WITH > 40 TO 70% MORTALITY. WE HAVE PREVIOUSLY SHOWN THAT POLYCLONAL ANTIBODY DIRECTED TO EITHER ONE OF TWO GLYCOPROTEINS, G (ATTACHMENT PROTEIN) OR F (FUSION PROTEIN), …	INSERM, U404, CERVI, IFR 128, F-69365 LYON 07, FRANCE.; UNIV LYON 1, IFR 128, F-69365 LYON 07, FRANCE.; UBIVE, INST PASTEUR, CERVI, IFR 128, LYON, FRANCE.	WILD, TF (REPRINT AUTHOR), INSERM, U404, CERVI, IFR 128, 21 AVE TONY GARNIER, F-69365 LYON 07, FRANCE.	WILD@CERVI-LYON.INSERM.FR				BENGIS RH, 2004, REV SCI TECH OIE, V23, P497; CHONG HT, 2001, ANN NEUROL, V49, P810, DOI 10.1002/ANA.1062; CHUA KB, 2000, SCIENCE, V288, P1432, DOI 10.1126/SCIENCE.288.5470.1432; CHUA KB, 2002, MICROBES INFECT, V4, P145, DOI 10.1016/S1286-4579(01)01522-2; FLEXNER S, 1913, J EXP MED, V17, P553, DOI 10.1084/JEM.17.5.553; GALLAGHER JR, 1935, AM J PUBLIC HEALTH N, V25, P595, DOI 10.2105/AJPH.25.5.595…	27	58	63	0	4	AMER SOC MICROBIOLOGY	WASHINGTON	1752 N ST NW, WASHINGTON, DC 20036-2904 USA	0022-538X	J VIROL	J. VIROL.	FEB	2006	80	4	1972	1978	10.1128/JVI.80.4.1972-1978.2006	7	VIROLOGY	VIROLOGY	011DQ	ISI000235248500036	16439553	2020-04-15		1098-5514		GREEN PUBLISHED, BRONZE
J	WILLIS CKR;BRIGHAM RM;GEISER F	WILLIS, CKR; BRIGHAM, RM; GEISER, F	DEEP, PROLONGED TORPOR BY PREGNANT, FREE-RANGING BATS	NATURWISSENSCHAFTEN	ENGLISH	ARTICLE		LASIURUS-CINEREUS; ROOST SELECTION; METABOLIC-RATE; HIBERNATION; THERMOREGULATION; TEMPERATURE; MAMMALS	MANY MAMMALS SAVE ENERGY DURING FOOD SHORTAGE OR HARSH WEATHER USING CONTROLLED REDUCTIONS IN BODY TEMPERATURE AND METABOLISM CALLED TORPOR. HOWEVER, TORPOR SLOWS OFFSPRING GROWTH, AND REPRODUCTIVE INDIVIDUALS ARE THOUGHT TO AVOID USING IT BECAUSE OF REDUCED FITNESS RESULTING FROM DELAYED OFFSPRING DEVELOPMENT. WE TESTED THIS HYPOTHESIS BY INVESTIGATING TORPOR DURING REPRODUCTION IN HOARY BATS (L…	UNIV NEW ENGLAND, CTR BEHAV & PHYSIOL ECOL ZOOL, ARMIDALE, NSW 2351, AUSTRALIA.; UNIV REGINA, DEPT BIOL, REGINA, SK S4S 0A2, CANADA.	WILLIS, CKR (REPRINT AUTHOR), UNIV NEW ENGLAND, CTR BEHAV & PHYSIOL ECOL ZOOL, ARMIDALE, NSW 2351, AUSTRALIA.	WILLIS1C@UREGINA.CA	WILLIS, CRAIG K.R./F-5218-2013; BRIGHAM, R. MARK/E-6825-2010; GEISER, FRITZ/O-4175-2018	BRIGHAM, R. MARK/0000-0001-6765-4250; GEISER, FRITZ/0000-0001-7621-5049		BELL GP, 1990, [NO TITLE CAPTURED], V13, P416; CRYAN PM, 2003, J EXP BIOL, V206, P3381, DOI 10.1242/JEB.00574; DAUSMANN KH, 2004, NATURE, V429, P825, DOI 10.1038/429825A; GEISER F, 1995, PHYSIOL ZOOL, V68, P935, DOI 10.1086/PHYSZOOL.68.6.30163788; GEISER F, 2004, ANNU REV PHYSIOL, V66, P239, DOI 10.1146/ANNUREV.PHYSIOL.66.032102.115105; GEISER FRITZ, 1996, P81; KORTNER G, 2001, PHYSIOL BIOCHEM ZO…	18	96	96	1	28	SPRINGER	NEW YORK	233 SPRING STREET, NEW YORK, NY 10013 USA	0028-1042	NATURWISSENSCHAFTEN	NATURWISSENSCHAFTEN	FEB	2006	93	2	80	83	10.1007/S00114-005-0063-0	4	MULTIDISCIPLINARY SCIENCES	SCIENCE & TECHNOLOGY - OTHER TOPICS	013XC	ISI000235442300004	16456644	2020-04-15
J	MCALLISTER CT;BURSEY CR;WILSON N	MCALLISTER, CT; BURSEY, CR; WILSON, N	PARASITES OF THE BRAZILIAN FREE-TAILED BAT, TADARIDA BRASILIENSIS (CHIROPTERA : MOLOSSIDAE), FROM SOUTHWESTERN ARKANSAS	TEXAS JOURNAL OF SCIENCE	ENGLISH	ARTICLE		HELMINTH PARASITES; MEXICO; TEXAS; VESPERTILIONIDAE; ECTOPARASITES; EIMERIA; WORLD		ANGELO STATE UNIV, DEPT BIOL, SAN ANGELO, TX 76909 USA.; PENN STATE UNIV, DEPT BIOL, SHARON, PA 16146 USA.; UNIV NO IOWA, DEPT BIOL, CEDAR FALLS, IA 50614 USA.	MCALLISTER, CT (REPRINT AUTHOR), ANGELO STATE UNIV, DEPT BIOL, SAN ANGELO, TX 76909 USA.	CHRIS.MCALLISTER@ANGELO.EDU				CAIN GD, 1974, P HELM SOC WASH, V41, P113; CAIN GD, 1966, J PARASITOL, V52, P351, DOI 10.2307/3276498; DOOLEY TJ, 1976, J MAMMAL, V57, P189, DOI 10.2307/1379530; DURDEN LA, 1992, J MED ENTOMOL, V29, P507, DOI 10.1093/JMEDENT/29.3.507; DUSZYNSKI DW, 1988, J PARASITOL, V74, P317, DOI 10.2307/3282461; DUSZYNSKI DW, 1999, J PARASITOL, V85, P896; DUSZYNSKI DW, 2002, SPECIAL PUBLICATION, V5, P1; EADS R…	27	5	7	0	12	TEXAS ACAD SCI	LUBBOCK	BOX 43151, LUBBOCK, TX 79409-3151 USA	0040-4403	TEX J SCI	TEX. J. SCI.	FEB	2006	58	1	87	92		6	ECOLOGY; ZOOLOGY	ENVIRONMENTAL SCIENCES & ECOLOGY; ZOOLOGY	047FK	ISI000237865000009		2020-04-15
J	GOVEAS SW;MIRANDA EC;SEENA S;SRIDHAR KR	GOVEAS, SW; MIRANDA, EC; SEENA, S; SRIDHAR, KR	OBSERVATIONS ON GUANO AND BOLUS OF INDIAN FLYING FOX, PTEROPUS GIGANTEUS	CURRENT SCIENCE	ENGLISH	ARTICLE		FRUIT-BAT; CONSERVATION		MANGALORE UNIV, DEPT BIOSCI, MANGALORE 574199, INDIA.; ST ALOYSIUS COLL, DEPT BIOTECHNOL, MANGALORE 575003, INDIA.	SRIDHAR, KR (REPRINT AUTHOR), MANGALORE UNIV, DEPT BIOSCI, MANGALORE 574199, INDIA.	SIRIKR@YAHOO.COM	K.R., SRIDHAR/X-7300-2018; FREITAS, PAULO J.P./B-6164-2013	K.R., SRIDHAR/0000-0001-5262-9589; FREITAS, PAULO J.P./0000-0003-0015-1186; SAHADEVAN, SEENA/0000-0002-5598-4794		AARANSON S, 1970, EXPT MICROBIOL ECOLC; AGORAMOORTHY G, 2005, CURR SCI INDIA, V88, P354; AGORAMOORTHY G, 2002, CURR SCI, V82, P245; BATES PJJ, 1997, BATS INDIAN SUBCONTI; BHAT HR, 1990, MAMMALIA, V54, P69, DOI 10.1515/MAMM.1990.54.1.69; CRUICKSHANK R, 1975, MED MICROBIOLOGY, V2; FENTON MB, 1998, CONSERV BIOL, V12, P399, DOI 10.1046/J.1523-1739.1998.96376.X; HOLT J.G., 1994, BERGEYS MANUAL DETER; …	18	10	10	1	7	INDIAN ACAD SCIENCES	BANGALORE	C V RAMAN AVENUE, SADASHIVANAGAR, P B #8005, BANGALORE 560 080, INDIA	0011-3891	CURR SCI INDIA	CURR. SCI.	JAN 25	2006	90	2	160	162		3	MULTIDISCIPLINARY SCIENCES	SCIENCE & TECHNOLOGY - OTHER TOPICS	009CZ	ISI000235090100011		2020-04-15
J	SHOJI Y;KOBAYASHI Y;SATO G;GOMES AAB;ITOU T;ITO FH;SAKAI T	SHOJI, Y.; KOBAYASHI, Y.; SATO, G.; GOMES, A. A. B.; ITOU, T.; ITO, F. H.; SAKAI, T.	GENETIC AND PHYLOGENETIC CHARACTERIZATION OF RABIES VIRUS ISOLATES FROM WILDLIFE AND LIVESTOCK IN PARAIBA, BRAZIL	ACTA VIROLOGICA	ENGLISH	ARTICLE	BRAZIL; DOMESTIC ANIMALS; EPIDEMIOLOGY; PHYLOGENETIC ANALYSIS; RABIES VIRUS; WILD ANIMALS	VAMPIRE BATS; EPIDEMIOLOGY; REGION	THIRTY-FOUR RABIES VIRUS (RV) ISOLATES FROM FOXES (8), INSECTIVORE BATS (9), CATTLE (14), SHEEP (1), A GOAT (1) AND A DONKEY (1) FROM PARAIBA STATE, NORTHEASTERN BRAZIL, WERE GENETICALLY CHARACTERIZED. SEQUENCES OF 890 NTS OF NUCLEOPROTEIN (N) GENES OF THESE ISOLATES WERE ANALYZED AND COMPARED WITH THOSE OF OTHER BRAZILIAN ISOLATES CHARACTERIZED EARLIER. PHYLOGENETIC ANALYSIS REVEALED THREE GENET…	NIHON UNIV, SCH VET MED, DEPT PREVENT VET MED & ANIM HLTH, FUJISAWA, KANAGAWA 2528510, JAPAN.; FED UNIV CAMPINA GRANDE, CTR HLTH & RURAL TECHNOL, DEPT VET MED, PATOS DE MINAS, PARAIBA, BRAZIL.; UNIV SAO PAULO, FAC VET MED & ZOOTECHNY, DEPT PREVENT VET MED & ANIM HLTH, SAO PAULO, BRAZIL.	ITOU, T (REPRINT AUTHOR), NIHON UNIV, SCH VET MED, DEPT PREVENT VET MED & ANIM HLTH, 1866 KAMEINO, FUJISAWA, KANAGAWA 2528510, JAPAN.	TAKUYA@BRS.NIHON-U.AC.JP	ITOU, TAKUYA/O-7839-2019; ITOU, TAKUYA/H-7406-2013	ITOU, TAKUYA/0000-0002-8570-6576; ITOU, TAKUYA/0000-0002-8570-6576		ALMEIDA MF, 2001, J WILDLIFE DIS, V37, P394, DOI 10.7589/0090-3558-37.2.394; ARAI YT, 2003, EMERG INFECT DIS, V9, P333, DOI 10.3201/EID0903.020252; FAUQUET CM, 2005, VIRUS TAXONOMY 8 REP; FAVORETTO SILVANA REGINA, 2002, REV. INST. MED. TROP. S. PAULO, V44, P91, DOI 10.1590/S0036-46652002000200007; FAVORETTO SR, 2001, EMERG INFECT DIS, V7, P1062, DOI 10.3201/EID0706.010630; FINDLEY J. S., 1993, BA…	24	9	10	0	9	AEPRESS SRO	BRATISLAVA	BAJZOVA 7, BRATISLAVA, 821 08, SLOVAKIA	0001-723X	ACTA VIROL	ACTA VIROL.		2006	50	1	33	37		5	VIROLOGY	VIROLOGY	045LI	ISI000237743200005	16599183	2020-04-15		1336-2305
J	BRITZKE ER;HICKS AC;VON OETTINGEN SL;DARLING SR	BRITZKE, ER; HICKS, AC; VON OETTINGEN, SL; DARLING, SR	DESCRIPTION OF SPRING ROOST TREES USED BY FEMALE INDIANA BATS (MYOTIS SODALIS) IN THE LAKE CHAMPLAIN VALLEY OF VERMONT AND NEW YORK	AMERICAN MIDLAND NATURALIST	ENGLISH	ARTICLE			EXTENSIVE EFFORT HAS BEEN DIRECTED AT THE ROOSTING ECOLOGY OF THE FEDERALLY ENDANGERED INDIANA BAT (MYOTIS SODALIS) DURING THE MATERNITY SEASON; HOWEVER, SPRING ROOSTING ECOLOGY HAS RECEIVED MUCH LESS ATTENTION. IN APRIL 2002, RADIO TRANSMITTERS WERE ATTACHED TO THE BACK OF 19 FEMALE INDIANA BATS AS THEY EMERGED FROM A HIBERNACULUM IN NORTHEASTERN NEW YORK. THIRTY-NINE ROOST TREES WERE FOUND IN T…	NEW YORK STATE DEPT ENVIRONM CONSERVAT, ALBANY, NY 12233 USA.; US FISH & WILDLIFE SERV, NEW ENGLAND FIELD OFF, CONCORD, NH 03301 USA.; VERMONT FISH & WILDLIFE DEPT, RUTLAND, VT 05701 USA.	BRITZKE, ER (REPRINT AUTHOR), 815 DILLARD ST, FORREST CITY, AR 72335 USA.	EBRITZKE@SBCGLOBAL.NET				BRACK VIRGIL JR, 2002, P21; BRIGHAM RM, 1991, CAN J ZOOL, V69, P117, DOI 10.1139/Z91-017; BRITZKE ER, 2003, SOUTHEAST NAT, V2, P235, DOI 10.1656/1528-7092(2003)002[0235:IBMSMR]2.0.CO;2; CALLAHAN EV, 1997, J MAMMAL, V78, P818, DOI 10.2307/1382939; CLAWSON RICHARD L., 2002, P2; FENTON MB, 1970, [NO TITLE CAPTURED], V77, P1; GUMBERT MARK W., 2002, P143; GUMBERT MW, 2001, THESIS E KENTUCKY U; HOBSON …	18	19	20	1	14	AMER MIDLAND NATURALIST	NOTRE DAME	UNIV NOTRE DAME, BOX 369, ROOM 295 GLSC, NOTRE DAME, IN 46556 USA	0003-0031	AM MIDL NAT	AM. MIDL. NAT.	JAN	2006	155	1	181	187	10.1674/0003-0031(2006)155[0181:DOSRTU]2.0.CO;2	7	BIODIVERSITY CONSERVATION; ECOLOGY	BIODIVERSITY & CONSERVATION; ENVIRONMENTAL SCIENCES & ECOLOGY	006MV	ISI000234902500016		2020-04-15
J	BOYLES JG;ROBBINS LW	BOYLES, JG; ROBBINS, LW	CHARACTERISTICS OF SUMMER AND WINTER ROOST TREES USED BY EVENING BATS (NYCTICEIUS HUMERALIS) IN SOUTHWESTERN MISSOURI	AMERICAN MIDLAND NATURALIST	ENGLISH	ARTICLE		BRITISH-COLUMBIA; SELECTION; HABITAT; BEHAVIOR; ASPEN	WE RADIO-TRACKED 13 EVENING BATS (NYCTICEIUS HUMERALIS) TO 34 TREES DURING THE SUMMER OF 2003 AND 10 EVENING BATS TO 29 TREES DURING THE WINTERS OF 2003 AND 2004. WE CAPTURED MALES IN EVERY MONTH OF THE YEAR AND PROVIDE EVIDENCE SUGGESTING THAT FEMALES ARE ALSO YEAR-ROUND RESIDENTS OF SOUTHWESTERN MISSOURI. THESE CAPTURES EXTEND THE KNOWN WINTER RANGE OF N. HUMERALIS AT LEAST 110 KM NORTHEAST. EV…	KANSAS STATE UNIV, DIV BIOL, MANHATTAN, KS 66506 USA.; SW MISSOURI STATE UNIV, DEPT BIOL, SPRINGFIELD, MO 65807 USA.	BOYLES, JG (REPRINT AUTHOR), KANSAS STATE UNIV, DIV BIOL, ACKERT HALL, MANHATTAN, KS 66506 USA.	JBOYLES3@INDSTATE.EDU	BOYLES, JUSTIN G/A-5152-2010			AGOSTA SJ, 2002, MAMMAL REV, V32, P179, DOI 10.1046/J.1365-2907.2002.00103.X; ANTHONY E.L.P., 1988, P47; AUBREY DA, 2004, THESIS SW MISSOURI S; BAIN J.R., 1986, FLORIDA SCIENTIST, V49, P22; BAKER RJ, 1967, J MAMMAL, V48, P130, DOI 10.2307/1378177; BAKER WW, 1968, J MAMMAL, V49, P314, DOI 10.2307/1377991; BOWLES J. B., 1996, CONTRIBUTIONS MAMMAL, P217; BOYLES JG, 2005, SOUTHEAST NAT, V4, P375, DOI…	35	23	24	0	7	AMER MIDLAND NATURALIST	NOTRE DAME	UNIV NOTRE DAME, BOX 369, ROOM 295 GLSC, NOTRE DAME, IN 46556 USA	0003-0031	AM MIDL NAT	AM. MIDL. NAT.	JAN	2006	155	1	210	220	10.1674/0003-0031(2006)155[0210:COSAWR]2.0.CO;2	11	BIODIVERSITY CONSERVATION; ECOLOGY	BIODIVERSITY & CONSERVATION; ENVIRONMENTAL SCIENCES & ECOLOGY	006MV	ISI000234902500019		2020-04-15		1938-4238
J	WILSON JM;BARCLAY RMR	WILSON, JM; BARCLAY, RMR	CONSUMPTION OF CATERPILLARS BY BATS DURING AN OUTBREAK OF WESTERN SPRUCE BUDWORM	AMERICAN MIDLAND NATURALIST	ENGLISH	ARTICLE		LONG-EARED BAT; INSECTIVOROUS BATS; MYOTIS-LUCIFUGUS; EPTESICUS-FUSCUS; PREY SELECTION; FOOD-HABITS; SEPTENTRIONALIS; ECHOLOCATION; COMMUNITY; BEHAVIOR	WE INVESTIGATED THE DIETS OF INSECTIVOROUS BATS (CHIROPTERA: VESPERTILIONIDAE) IN FORESTS WITH HIGH DENSITIES OF WESTERN SPRUCE BUDWORM (CHORISTONEURA OCCIDENTALIS, LEPIDOPTERA: TORTRICIDAE), IN SOUTHERN INTERIOR BRITISH COLUMBIA, CANADA. CATERPILLARS AS POTENTIAL PREY WERE MORE COMMON AND WIDESPREAD THAN PREVIOUSLY REPORTED. CATERPILLAR CONSUMPTION BY BATS WAS MORE FREQUENT WHERE C. OCCIDENTALIS…	UNIV CALGARY, DEPT BIOL SCI, CALGARY, AB T2N 1N4, CANADA.	WILSON, JM (REPRINT AUTHOR), GOVT NW TERR, DEPT ENVIRONM & NAT RESOURCES, POB 1320, YELLOWKNIFE, NT X1A 2L9, CANADA.	JOANNA_WILSON@GOV.NT.CA	BARCLAY, ROBERT/D-5514-2012			ALDRIDGE HDJN, 1987, J ANIM ECOL, V56, P763, DOI 10.2307/4947; ALFARO R I, 1986, JOURNAL OF THE ENTOMOLOGICAL SOCIETY OF BRITISH COLUMBIA, V83, P19; *AN SOFTW, 1994, STAT WIND US MAN; ARLETTAZ R, 1995, SYM ZOOL S, P361; BARCLAY R.M.R., 1988, P59; BARCLAY RMR, 1991, CAN J ZOOL, V69, P1853, DOI 10.1139/Z91-256; BLACK HL, 1974, J MAMMAL, V55, P138, DOI 10.2307/1379263; BRACK V, 2001, ACTA CHIROPTERO…	33	12	12	1	13	AMER MIDLAND NATURALIST	NOTRE DAME	UNIV NOTRE DAME, BOX 369, ROOM 295 GLSC, NOTRE DAME, IN 46556 USA	0003-0031	AM MIDL NAT	AM. MIDL. NAT.	JAN	2006	155	1	244	249	10.1674/0003-0031(2006)155[0244:COCBBD]2.0.CO;2	6	BIODIVERSITY CONSERVATION; ECOLOGY	BIODIVERSITY & CONSERVATION; ENVIRONMENTAL SCIENCES & ECOLOGY	006MV	ISI000234902500022		2020-04-15		1938-4238
J	SIEMERS BM;SWIFT SM	SIEMERS, BM; SWIFT, SM	DIFFERENCES IN SENSORY ECOLOGY CONTRIBUTE TO RESOURCE PARTITIONING IN THE BATS MYOTIS BECHSTEINII AND MYOTIS NATTERERI (CHIROPTERA : VESPERTILIONIDAE)	BEHAVIORAL ECOLOGY AND SOCIOBIOLOGY	ENGLISH	ARTICLE	SENSORY ECOLOGY; PREY DETECTION; NICHE DIFFERENTIATION; CHIROPTERA; GLEANING	LONG-EARED BAT; PLECOTUS-AURITUS; GLEANING BAT; ECHOLOCATION SIGNALS; COMMUNITY STRUCTURE; DARWIN FINCHES; MEGADERMA-LYRA; PREY DETECTION; COMPETITION; BEHAVIOR	COEXISTING ANIMAL SPECIES FREQUENTLY DIFFER IN RESOURCE USE IN AT LEAST ONE NICHE DIMENSION AND THUS AVOID COMPETITION. WHILE A RANGE OF MORPHOLOGICAL DIFFERENCES THAT LEAD TO DIFFERENTIATION IN ANIMALS' MECHANICAL ACCESS TO FOOD HAVE BEEN IDENTIFIED, THE ROLE OF SENSORY DIFFERENCES IN WITHIN-GUILD NICHE DIFFERENTIATION HAS RECEIVED LESS ATTENTION. WE TESTED THE HYPOTHESIS THAT DIFFERENCES IN SEN…	UNIV TUBINGEN, INST ZOOL, D-72076 TUBINGEN, GERMANY.; UNIV ABERDEEN, SCH BIOL SCI, ABERDEEN AB24 2TZ, SCOTLAND.	SIEMERS, BM (REPRINT AUTHOR), UNIV TUBINGEN, INST ZOOL, MORGENSTELLE 28, D-72076 TUBINGEN, GERMANY.	BJOERN.SIEMERS@UNI-TUEBINGEN.DE; DRUMORE1898@AOL.COM				AGUIRRE LF, 2002, P ROY SOC B-BIOL SCI, V269, P1271, DOI 10.1098/RSPB.2002.2011; ANDERSON ME, 1991, ANIM BEHAV, V42, P489, DOI 10.1016/S0003-3472(05)80048-X; ARLETTAZ R, 2001, NATURE, V414, P742, DOI 10.1038/414742A; BAAGOE H.J., 2001, HDB SAUGETIERE EUROP, P443; BAGCHI S, 2003, J MAMMAL, V84, P981, DOI 10.1644/BBA-024; BERNAYS EA, 1994, Q REV BIOL, V69, P187, DOI 10.1086/418539; CHAVE J, 2004, E…	54	95	102	1	55	SPRINGER	NEW YORK	233 SPRING ST, NEW YORK, NY 10013 USA	0340-5443	BEHAV ECOL SOCIOBIOL	BEHAV. ECOL. SOCIOBIOL.	JAN	2006	59	3	373	380	10.1007/S00265-005-0060-5	8	BEHAVIORAL SCIENCES; ECOLOGY; ZOOLOGY	BEHAVIORAL SCIENCES; ENVIRONMENTAL SCIENCES & ECOLOGY; ZOOLOGY	002GW	ISI000234600500005		2020-04-15		1432-0762
J	SIEMERS BM;KERTH G	SIEMERS, BM; KERTH, G	DO ECHOLOCATION CALLS OF WILD COLONY-LIVING BECHSTEIN'S BATS (MYOTIS BECHSTEINII) PROVIDE INDIVIDUAL-SPECIFIC SIGNATURES?	BEHAVIORAL ECOLOGY AND SOCIOBIOLOGY	ENGLISH	ARTICLE	VOCAL SIGNATURE; INDIVIDUAL RECOGNITION; ECHOLOCATION; VESPERTILIONIDAE; RELATEDNESS	BIG BROWN BATS; FREE-TAILED BATS; EPTESICUS-FUSCUS; TADARIDA-BRASILIENSIS; PHYLLOSTOMUS-DISCOLOR; ACOUSTIC RECOGNITION; INFORMATION-TRANSFER; CONTAIN INFORMATION; FORAGING BEHAVIOR; VOCAL SIGNATURE	SOCIAL ANIMALS OFTEN USE VOCAL COMMUNICATION SIGNALS THAT CONTAIN INDIVIDUAL SIGNATURES. AS BATS EMIT ECHOLOCATION CALLS SEVERAL TIMES PER SECOND TO ORIENT IN SPACE, THESE MIGHT SEEM IDEAL CANDIDATES FOR CONVEYING THE CALLER'S INDIVIDUAL IDENTITY AS A FREE BY-PRODUCT. FROM A PROXIMATE PERSPECTIVE, HOWEVER, CODING OF CALLER IDENTITY IS HAMPERED BY THE SIMPLE ACOUSTIC STRUCTURE OF ECHOLOCATION SIGN…	UNIV TUBINGEN, INST ZOOL, D-72076 TUBINGEN, GERMANY.; UNIV ZURICH, INST ZOOL, CH-8057 ZURICH, SWITZERLAND.	SIEMERS, BM (REPRINT AUTHOR), UNIV TUBINGEN, INST ZOOL, MORGENSTELLE 28, D-72076 TUBINGEN, GERMANY.	BJOERN.SIEMERS@UNI-TUEBINGEN.DE				BALCOMBE JP, 1990, ANIM BEHAV, V39, P960, DOI 10.1016/S0003-3472(05)80961-3; BARCLAY RMR, 1982, BEHAV ECOL SOCIOBIOL, V10, P271, DOI 10.1007/BF00302816; BISCARDI S, 2004, ACTA CHIROPTEROL, V6, P347, DOI 10.3161/001.006.0212; BOINSKI S, 2000, ON THE MOVE: HOW AND WHY ANIMALS TRAVEL IN GROUPS, P421; BRIGHAM RM, 1989, J MAMMAL, V70, P426, DOI 10.2307/1381534; BURNETT STEPHEN C., 2001, BIOACOUSTICS, …	69	41	41	1	25	SPRINGER	NEW YORK	233 SPRING STREET, NEW YORK, NY 10013 USA	0340-5443	BEHAV ECOL SOCIOBIOL	BEHAV. ECOL. SOCIOBIOL.	JAN	2006	59	3	443	454	10.1007/S00265-005-0068-X	12	BEHAVIORAL SCIENCES; ECOLOGY; ZOOLOGY	BEHAVIORAL SCIENCES; ENVIRONMENTAL SCIENCES & ECOLOGY; ZOOLOGY	002GW	ISI000234600500013		2020-04-15
J	O MALLEY R;KING T;TURNER CS;TYLER S;BENARES J;CUMMINGS M;RAINES P	O'MALLEY, R; KING, T; TURNER, CS; TYLER, S; BENARES, J; CUMMINGS, M; RAINES, P	THE DIVERSITY AND DISTRIBUTION OF THE FRUIT BAT FAUNA (MAMMALIA, CHIROPTERA, MEGACHIROPTERA) OF DANJUGAN ISLAND, CAUAYAN, NEGROS OCCIDENTAL, PHILIPPINES (WITH NOTES ON THE MICROCHIROPTERA)	BIODIVERSITY AND CONSERVATION	ENGLISH	ARTICLE	BAT CONSERVATION; CAVES; ENDEMIC SPECIES; ISLAND; PHILIPPINES		BATS ARE THE MOST DIVERSE MAMMALIAN ORDER IN THE PHILIPPINES AND WHILST MANY ENDEMIC AND THREATENED SPECIES HAVE BEEN DOCUMENTED, THEY ARE ALSO PROBABLY THE LEAST WELL-KNOWN ORDER. NEGROS ISLAND (CENTRAL VISAYAS, PHILIPPINES) REPRESENTS ONE OF THE TEN HIGHEST-RANKING SITES GLOBALLY FOR MEGACHIROPTERAN DIVERSITY, AND IS LISTED AS A PRIORITY AREA FOR THE ESTABLISHMENT OF PROTECTED AREAS FOR MEGACHI…	CORAL CAY CONSERVAT, LONDON SW19 2JG, ENGLAND.	TURNER, CS (REPRINT AUTHOR), CORAL CAY CONSERVAT, THE TOWER,125 HIGH ST,COLLIERS WOOD, LONDON SW19 2JG, ENGLAND.	CT@CORALCAY.ORG		KING, TONY/0000-0003-4597-0134		BROOKS THOMAS M., 1992, BIRD CONSERVATION INTERNATIONAL, V2, P273; CLYDE J, 1996, MEASURING MONITORING, P81; CORBETT GB, 1992, MAMMALS INDOMALAYAN; HAMANN A, 1999, CONSERV BIOL, V13, P766, DOI 10.1046/J.1523-1739.1999.97420.X; HARBORNE A, 1996, DANJUGAN ISLAND MARI; HEANEY L.R., 1987, BATS (AUSTIN), V5, P3; HEANEY L. R., 1998, VANISHING TREASURES; HEANEY LAWRENCE R., 1993, ASIA LIFE SCIENCES, V2,…	34	4	7	1	11	SPRINGER	DORDRECHT	VAN GODEWIJCKSTRAAT 30, 3311 GZ DORDRECHT, NETHERLANDS	0960-3115	BIODIVERS CONSERV	BIODIVERS. CONSERV.	JAN	2006	15	1	43	56	10.1007/S10531-004-2931-X	14	BIODIVERSITY CONSERVATION; ECOLOGY; ENVIRONMENTAL SCIENCES	BIODIVERSITY & CONSERVATION; ENVIRONMENTAL SCIENCES & ECOLOGY	022CJ	ISI000236032000006		2020-04-15		1572-9710
J	RIVERS NM;BUTLIN RK;ALTRINGHAM JD	RIVERS, NM; BUTLIN, RK; ALTRINGHAM, JD	AUTUMN SWARMING BEHAVIOUR OF NATTERER'S BATS IN THE UK: POPULATION SIZE, CATCHMENT AREA AND DISPERSAL	BIOLOGICAL CONSERVATION	ENGLISH	ARTICLE	SWARMING; NATTERER'S BAT; MYOTIS; MATING; DISPERSAL	SEX-BIASED DISPERSAL; MYOTIS-LUCIFUGUS; INBREEDING AVOIDANCE; PLECOTUS-AURITUS; BECHSTEINS BAT; GENE FLOW; MIGRATION; CAVE; VESPERTILIONIDAE; CONSERVATION	MANY SPECIES OF TEMPERATE BATS VISIT UNDERGROUND SITES IN AUTUMN, PRIOR TO HIBERNATION, AND CHASE EACH OTHER IN AND AROUND THE ENTRANCES IN AN EVENT KNOWN AS AUTUMN SWARMING. IT HAS BEEN SUGGESTED THAT SWARMING IS A MATING EVENT THAT FACILITATES GENE FLOW BETWEEN BATS FROM OTHERWISE ISOLATED SUMMER COLONIES. WE DESCRIBE SWARMING BEHAVIOUR AT A CLUSTER OF FOUR CAVES IN THE NORTH OF ENGLAND AND PRO…	UNIV LEEDS, INST PLANT & ANIM BIOL, LEEDS LS2 9JT, W YORKSHIRE, ENGLAND.; UNIV LEEDS, EARTH & BIOSPHERE INST, LEEDS LS2 9JT, W YORKSHIRE, ENGLAND.	ALTRINGHAM, JD (REPRINT AUTHOR), UNIV LEEDS, INST PLANT & ANIM BIOL, LEEDS LS2 9JT, W YORKSHIRE, ENGLAND.	J.D.ALTRINGHAM@LEEDS.AC.UK	BUTLIN, ROGER K/F-7709-2013	BUTLIN, ROGER K/0000-0003-4736-0954		ALTRINGHAM JD, 2003, BRIT BATS; ALTRINGHAM JD, 1996, BATS BIOL BEHAV; ANDERSEN MC, 1994, SEXUAL SELECTION; ANTHONY E.L.P., 1988, P47; BARCLAY RMR, 1979, J MAMMAL, V60, P632, DOI 10.2307/1380109; BATEMAN AJ, 1948, HEREDITY, V2, P349, DOI 10.1038/HDY.1948.21; BAUEROVA Z, 1988, FOLIA ZOOL, V37, P97; BRADBURY JW, 1977, BEHAV ECOL SOCIOBIOL, V2, P19, DOI 10.1007/BF00299285; CASTELLA V, 2001, J EVOLUTI…	62	71	74	0	63	ELSEVIER SCI LTD	OXFORD	THE BOULEVARD, LANGFORD LANE, KIDLINGTON, OXFORD OX5 1GB, OXON, ENGLAND	0006-3207	BIOL CONSERV	BIOL. CONSERV.	JAN	2006	127	2	215	226	10.1016/J.BIOCON.2005.08.010	12	BIODIVERSITY CONSERVATION; ECOLOGY; ENVIRONMENTAL SCIENCES	BIODIVERSITY & CONSERVATION; ENVIRONMENTAL SCIENCES & ECOLOGY	000GK	ISI000234448800010		2020-04-15		1873-2917
J	REITER J;CURIO E;TACUD B;URBINA H;GERONIMO F	REITER, J; CURIO, E; TACUD, B; URBINA, H; GERONIMO, F	TRACKING BAT-DISPERSED SEEDS USING FLUORESCENT PIGMENT	BIOTROPICA	ENGLISH	ARTICLE	FICUS SEPTICA; FICUS VARIEGATA; FLUORESCENT PIGMENT; FRUGIVORE; FRUIT BATS; LOWLAND RAIN FOREST; PHILIPPINES; SEED DISPERSAL; SEED SHADOW; SEED TRACKING	FOREST; POWDER; OAK	TRACKING THE DISPERSAL OF SEEDS BY, FRUIT-EATING ANIMALS IN TROPICAL RAIN FORESTS IS CRUCIA TO FURTHER OUR UNDERSTANDING OF PLANT-FIRUGIVORE INTERACTIONS AND THEIR NO PACTS UPON FOREST REGENERATION AND PLANT POPULATION DYNAMICS. WE TESTED THE FEASIBILITY OF TRACKING BAR-DISPERSED SEEDS IN A PHILIPPINE LOWLAND RAIN FOREST WITH THE HELP OF FLUORESCENT PIGMENT. THE POWDER WAS MIXED WITH ACETONE AND …	RUHR UNIV BOCHUM, CONSERVAT BIOL UNIT, D-44780 BOCHUM, GERMANY.	REITER, J (REPRINT AUTHOR), RUHR UNIV BOCHUM, CONSERVAT BIOL UNIT, UNIV STR 150, D-44780 BOCHUM, GERMANY.	JOCHEN_REITER@YAHOO.COM				ALVERSON WS, 1989, BIOTROPICA, V21, P61, DOI 10.2307/2388443; AUGUST P.V., 1981, REPROD BOT S, V13, P70; BHAT HR, 1994, MAMMALIA, V58, P363, DOI 10.1515/MAMM.1994.58.3.363; BOON PP, 1989, MALAYAN NAT J, V42, P251; DICKINSON EC, 1991, BIRDS PHILIPPINES; DOW BD, 1996, MOL ECOL, V5, P615, DOI 10.1111/J.1365-294X.1996.TB00357.X; HAMANN A, 1999, CONSERV BIOL, V13, P766, DOI 10.1046/J.1523-1739.1999.97…	29	15	18	0	13	WILEY-BLACKWELL	MALDEN	COMMERCE PLACE, 350 MAIN ST, MALDEN 02148, MA USA	0006-3606	BIOTROPICA	BIOTROPICA	JAN	2006	38	1	64	68	10.1111/J.1744-7429.2005.00111.X	5	ECOLOGY	ENVIRONMENTAL SCIENCES & ECOLOGY	005WV	ISI000234858000008		2020-04-15
J	WEINBEER M;MEYER CFJ;KALKO EKV	WEINBEER, M; MEYER, CFJ; KALKO, EKV	ACTIVITY PATTERN OF THE TRAWLING PHYLLOSTOMID BAT, MACROPHYLLUM MACROPHYLLUM, IN PANAMA	BIOTROPICA	ENGLISH	ARTICLE	BARRO COLORADO ISLAND; CHIROPTERA; CONVERGENT EVOLUTION; FORAGING BEHAVIOR; FORAGING HABITAT; INSECTIVORY; SEASONAL LOWLAND SEMIDECIDUOUS FOREST; TELEMETRY	CAROLLIA-PERSPICILLATA CHIROPTERA; FALSE VAMPIRE BAT; FREE-TAILED BATS; FORAGING BEHAVIOR; INSECTIVOROUS BAT; ECHOLOCATION BEHAVIOR; NOCTILIO-LEPORINUS; EUDERMA-MACULATUM; BULLDOG BAT; HABITAT USE	WE STUDIED ACTIVITY PATTERNS OF LONG-LEGGED BATS, MACROPHYLLUM MACROPHYLLUM (PHYLLOSTOMIDAE), IN THE BARRO COLORADO NATURE MONUMENT, PANAMA, USING RADIO-TELEMETRY. ACTIVITY OF FOUR MALES AND FIVE FEMALES EQUIPPED WITH RADIO-TRANSMITTERS WERE MONITORED FOR 4-7 ENTIRE NIGHTS EACH BETWEEN APRIL AND JULY 2002. BATS EXHIBITED MAXIMUM ACTIVITY AROUND DUSK AND HIGH ACTIVITY DURING THE NIGHT. MALES AND F…	SMITHSONIAN TROP RES INST, BALBOA, PANAMA.; UNIV ULM, DEPT EXPT ECOL, D-89069 ULM, GERMANY.	KALKO, EKV (REPRINT AUTHOR), SMITHSONIAN TROP RES INST, POB 2072, BALBOA, PANAMA.	ELISABETH.KALKO@UNI-ULM.DE	MEYER, CHRISTOPH/A-4363-2012	MEYER, CHRISTOPH/0000-0001-9958-8913		ALDRIDGE HDJN, 1987, J ANIM ECOL, V56, P763, DOI 10.2307/4947; ALDRIDGE HDJN, 1988, J MAMMAL, V69, P379, DOI 10.2307/1381393; AUDET D, 1991, BIOTROPICA, V23, P63, DOI 10.2307/2388689; BRANDER R. B, 1969, WILDLIFE MANAGEMENT, P95; BRIGHAM RM, 1991, J ZOOL, V223, P475, DOI 10.1111/J.1469-7998.1991.TB04778.X; BROOKE AP, 1997, ETHOLOGY, V103, P421; CATTO CMC, 1996, J ZOOL, V238, P623, DOI 10.1111/J.1…	55	32	34	1	14	WILEY	HOBOKEN	111 RIVER ST, HOBOKEN 07030-5774, NJ USA	0006-3606	BIOTROPICA	BIOTROPICA	JAN	2006	38	1	69	76	10.1111/J.1744-7429.2006.00101.X	8	ECOLOGY	ENVIRONMENTAL SCIENCES & ECOLOGY	005WV	ISI000234858000009		2020-04-15		1744-7429
J	CHAVERRI G;KUNZ TH	CHAVERRI, G; KUNZ, TH	ROOSTING ECOLOGY OF THE TENT-ROOSTING BAT ARTIBEUS WATSONI (CHIROPTERA : PHYLLOSTOMIDAE) IN SOUTHWESTERN COSTA RICA	BIOTROPICA	ENGLISH	ARTICLE	ARTIBEUS WATSONI; CORCOVADO; COSTA RICA; GOLFITO; ROOSTING ECOLOGY; TENT FIDELITY; TENT-MAKING	SOUTHERN INDIA; CYNOPTERUS-SPHINX; SOCIAL-ORGANIZATION; SITE FIDELITY; MAKING BATS; CONSTRUCTION; SELECTION; PTEROPODIDAE	WE DESCRIBED THE PLANTS USED AS ROOST RESOURCES BY ARTIBEUS WATSONI IN SOUCHWESTERN COSTA RICA, ASSESSED ROOST FIDELITY, AND COMPARED ROOSTING ECOLOGY BETWEEN TWO SITES, GOLFITO AND CORCOVADO, WHICH VARY IN THE DEGREE OF HUMAN INFLUENCE. A TOTAL OF 349 TENTS FRONT 25 DIFFERENT PLANT SPECIES WERE USED BY A. WATSONI AS ROOSTS: SOME PLANT SPECIES (E.G., CARLUDOVICA PALMATA, ASPLUNDIA ALATA, HELICONI…	BOSTON UNIV, DEPT BIOL, CTR ECOL & CONSERVAT BIOL, BOSTON, MA 02215 USA.	CHAVERRI, G (REPRINT AUTHOR), 4646 ALAMEDAS, GOLFITO, COSTA RICA.	GLORI@BU.EDU	CHAVERRI, GLORIANA/J-4798-2012	CHAVERRI, GLORIANA/0000-0002-1155-432X		BALASINGH J, 1993, CURR SCI INDIA, V65, P418; BALASINGH J, 1995, ETHOLOGY, V100, P210; BARBOUR T, 1932, Q REV BIOL, V7, P307, DOI 10.1086/394410; BHAT HR, 1995, J ZOOLOGY LONDON, V235, P497; BOINSKI S, 1985, AM J PRIMATOL, V9, P121, DOI 10.1002/AJP.1350090205; BROOKE AP, 1990, J ZOOL, V221, P11, DOI 10.1111/J.1469-7998.1990.TB03771.X; BROOKES A, 1987, REGUL RIVER, V1, P3, DOI DOI 10.1002/RRR.3450…	38	30	37	1	13	WILEY	HOBOKEN	111 RIVER ST, HOBOKEN 07030-5774, NJ USA	0006-3606	BIOTROPICA	BIOTROPICA	JAN	2006	38	1	77	84	10.1111/J.1744-7429.2005.00107.X	8	ECOLOGY	ENVIRONMENTAL SCIENCES & ECOLOGY	005WV	ISI000234858000010		2020-04-15		1744-7429
J	ANDRIAFIDISON D;ANDRIANAIVOARIVELO RA;RAMILIJAONA OR;RAZANAHOERA MR;MACKINNON J;JENKINS RKB;RACEY PA	ANDRIAFIDISON, D; ANDRIANAIVOARIVELO, RA; RAMILIJAONA, OR; RAZANAHOERA, MR; MACKINNON, J; JENKINS, RKB; RACEY, PA	NECTARIVORY BY ENDEMIC MALAGASY FRUIT BATS DURING THE DRY SEASON	BIOTROPICA	ENGLISH	ARTICLE	ADANSONIA; BAOBABS; CEIBA; EIDOLON; MADAGASCAR; LEMURS; NECTAR; PTEROPUS; RESOURCE USE	SYCONYCTERIS-AUSTRALIS; COMOROS ISLANDS; CEIBA-PENTANDRA; CONSERVATION; FOREST; PTEROPODIDAE; CHIROPTERA; MADAGASCAR; ECOLOGY; WORLD	MADAGASCAR HAS A DISTINCTIVE FRUIT BAR COMMUNITY CONSISTING OF PTEROPUS RUFUS, EIDOLON DUPREANUM, AND ROUSETTUS MADAGASCARIENSIS. IN THIS STUDY, WE OBSERVED FRUIT BAT VISITS TO FLOWERING BAOBABS (ADANSONIA SUAREZENSIS AND ADANSONIA GRANDIDERI) AND KAPOK TREES (CEIBA PENTANDRA) DURING THE AUSTRAL WINTER. EIDOLON DUPREANUM WAS RECORDED FEEDING ON THE NECTAR OF BAOBABS AND KAPOK, P RUFUS WAS OBSERVE…	MADAGASIKARA VOAKAJY, ANTANANARIVO 101, MADAGASCAR.; UNIV ANTANANARIVO, DEPT ANIM BIOL, FAC SCI, ANTANANARIVO 101, MADAGASCAR.; UNIV ABERDEEN, SCH BIOL SCI, ABERDEEN AB24 2TZ, SCOTLAND.; WILDLIFE CONSERVAT SOC, ANTANANARIVO 101, MADAGASCAR.	JENKINS, RKB (REPRINT AUTHOR), MADAGASIKARA VOAKAJY, BP 5181, ANTANANARIVO 101, MADAGASCAR.	JENKINS@WANADOO.MG	JENKINS, RICHARD/A-4567-2012			BAKER HG, 1959, J W AFR SCI ASSOC, V4, P1; BAUM DA, 1996, ECOLOGY EC TROPICAL, V46, P1; BAUM DA, 1995, ANN MO BOT GARD, V82, P323; BAUM DA, 2003, NATURAL HIST MADAGAS, P339; BOLLEN A, 2002, ACTA CHIROPTEROL, V4, P33, DOI 10.3161/001.004.0105; BOWEN-JONES E, 2002, ORYX, V36, P189, DOI 10.1017/S0030605302000261; *CONS BREED SPEC G, 2002, EV PLANS GESS CONSV; COX PA, 1991, CONSERV BIOL, V5, P448, DO…	29	18	20	2	29	WILEY-BLACKWELL	HOBOKEN	111 RIVER ST, HOBOKEN 07030-5774, NJ USA	0006-3606	BIOTROPICA	BIOTROPICA	JAN	2006	38	1	85	90	10.1111/J.1744-7429.2006.00112.X	6	ECOLOGY	ENVIRONMENTAL SCIENCES & ECOLOGY	005WV	ISI000234858000011		2020-04-15		1744-7429
J	CORLETT RT	CORLETT, RT	FIGS (FICUS, MORACEAE) IN URBAN HONG KONG, SOUTH CHINA	BIOTROPICA	ENGLISH	ARTICLE	CHINA; FRUGIVORY; INVASIVE SPECIES; SEED DISPERSAL; URBAN ECOLOGY	KEYSTONE PLANT RESOURCE; NATURALIZATION; PERSISTENCE; POPULATION; DISPERSAL; FOREST; FRUITS; WASPS	HONG KONG (22 DEGREES N) IS ON THE NORTHERN MARGINS OF THE ASIAN TROPICS AND HAS A NATIVE FIG FLORA OF 24 SPECIES. A TOTAL OF 3.4 KM(2) OF THE URBAN AREA ON HONG KONG ISLAND WAS SURVEYED FOR SPONTANEOUS AND PLANTED FIG PLANTS OF REPRODUCTIVE SIZE. THE 1124 INDIVIDUALS INCLUDED 14 SPECIES IN FOUR SUBGENERA: SEVEN NATIVE SPECIES (F. FISTULOSA, F. HIRTA, F. HISPIDA, F. MICROCARAP, F. PUMILA, F. SUBP…	UNIV HONG KONG, DEPT ECOL & BIODIVERS, HONG KONG, HONG KONG, PEOPLES R CHINA.	CORLETT, RT (REPRINT AUTHOR), UNIV HONG KONG, DEPT ECOL & BIODIVERS, POKFULAM RD, HONG KONG, HONG KONG, PEOPLES R CHINA.		CORLETT, RICHARD T./S-2899-2019; CORLETT, RICHARD/G-1251-2011	CORLETT, RICHARD/0000-0002-2508-9465		ANSTETT MC, 1997, CONSERV BIOL, V11, P204, DOI 10.1046/J.1523-1739.1997.95436.X; BEARDSLEY JOHN W., 1998, PROCEEDINGS OF THE HAWAIIAN ENTOMOLOGICAL SOCIETY, V33, P19; BENTHAM G, 1861, FLORA HONGKONGENSIS; BHAT HR, 1994, MAMMALIA, V58, P363, DOI 10.1515/MAMM.1994.58.3.363; CHAN OP, 1992, THESIS U HONG KONG H; CORLETT RICHARD T., 2002, P451, DOI 10.1079/9780851995250.0451; CORLETT RT, 1996, J TROP …	30	37	38	2	39	BLACKWELL PUBLISHING	OXFORD	9600 GARSINGTON RD, OXFORD OX4 2DQ, OXON, ENGLAND	0006-3606	BIOTROPICA	BIOTROPICA	JAN	2006	38	1	116	121	10.1111/J.1744-7429.2006.00109.X	6	ECOLOGY	ENVIRONMENTAL SCIENCES & ECOLOGY	005WV	ISI000234858000015		2020-04-15
J	JUNG TS;SLOUGH BG;NAGORSEN DW;DEWEY TA;POWELL T	JUNG, THOMAS S.; SLOUGH, BRIAN G.; NAGORSEN, DAVID W.; DEWEY, TANYA A.; POWELL, TODD	FIRST RECORDS OF THE NORTHERN LONG-EARED BAT, MYOTIS SEPTENTRIONALIS, IN THE YUKON TERRITORY	CANADIAN FIELD-NATURALIST	ENGLISH	ARTICLE	NORTHERN LONG-EARED BAT; MYOTIS SEPTENTRIONALIS; DISTRIBUTION; YUKON	KEENII; ALASKA	THREE ADULT MALE NORTHERN LONG-EARED BATS, MYOTIS SEPTENTRIONALIS, WERE CAPTURED IN MIST NETS IN JULY 2004 IN THE LABICHE RIVER VALLEY, SOUTHEASTERN YUKON. THESE ARE THE FIRST RECORDS OF M. SEPTENTRIONALIS IN THE YUKON. FURTHER SURVEY WORK IS NEEDED TO DELINEATE THE EXTENT OF THE RANGE AND POPULATION STRUCTURE OF THIS AND OTHER SPECIES OF BATS IN NORTHWESTERN NORTH AMERICA.	YUKON DEPT ENVIRONM, FISH & WILDLIFE BRANCH, WHITEHORSE, YT Y1A 2C6, CANADA.; MAMMALIA BIOL CONSULTING, VICTORIA, BC V9C 3Z4, CANADA.; UNIV MICHIGAN, MUSEUM ZOOL, MAMMAL DIV, ANN ARBOR, MI 48109 USA.	JUNG, TS (REPRINT AUTHOR), YUKON DEPT ENVIRONM, FISH & WILDLIFE BRANCH, BOX 2703, WHITEHORSE, YT Y1A 2C6, CANADA.	THOMAS.JUNG@GOV.YK.CA	JUNG, THOMAS S./A-8525-2015	JUNG, THOMAS S./0000-0003-2681-6852		BRADBURY SM, 1997, UNPUB BAT SURVEY LIA; DEJONG CGV, 1994, CAN J ZOOL, V72, P1069, DOI 10.1139/Z94-144; DEJONG CGV, 1979, [NO TITLE CAPTURED], V57, P987; DEJONG CGV, 1985, HDB CANADIAN MAMMALS, V2; FAURE PA, 1993, J EXP BIOL, V178, P173; HOEFS M, 2001, CAN FIELD NAT, V115, P296; HUMPHRIES MM, 2002, NATURE, V418, P313, DOI 10.1038/NATURE00828; JUNG TS, 2005, CAN FIELD NAT, V119, P580, DOI 10.22621…	16	5	5	0	7	OTTAWA FIELD-NATURALISTS CLUB	OTTAWA	PO BOX 35069, WESTGATE PO, OTTAWA, ONTARIO K1Z 1A2, CANADA	0008-3550	CAN FIELD NAT	CAN. FIELD-NAT.	JAN-MAR	2006	120	1	39	42	10.22621/CFN.V120I1.243	4	BIODIVERSITY CONSERVATION; ECOLOGY	BIODIVERSITY & CONSERVATION; ENVIRONMENTAL SCIENCES & ECOLOGY	190OD	ISI000248067600007		2020-04-15				BRONZE
J	MACIAS S;MORA EC;GARCIA A;MACIAS Y	MACIAS, SILVIO; MORA, EMANUEL C.; GARCIA, ADIANEZ; MACIAS, YARELYS	ECHOLOCATION BEHAVIOR OF BRACHYPHYLLA NANA (CHIROPTERA : PHYLLOSTOMIDAE) UNDER LABORATORY CONDITIONS	CARIBBEAN JOURNAL OF SCIENCE	ENGLISH	ARTICLE	ACOUSTIC IDENTIFICATION; HARMONICS; FREQUENCY MODULATION	INSECTIVOROUS BATS; EATING BATS; VESPERTILIONIDAE; IDENTIFICATION; OLFACTION; DETECTORS; FRUIT; CALLS; FIELD	WE STUDIED THE ECHOLOCATION CALLS OF BRACHYPHYLLA NANA (CHIROPTERA: PHYLLOSTOMIDAE) UNDER LABORATORY CONDITIONS. ECHOLOCATION CALLS OF B. NANA ARE SIGNALS OF SHORT DURATION, CONTAINING 2 TO 4 HARMONICS OF DOWNWARD FREQUENCY MODULATION OVERLAPPING IN FREQUENCY. ECHOLOCATION CALLS WERE RECORDED DURING ORIENTATION AND APPROACH BEHAVIOR OF BATS FLYING IN A ROOM. CALLS EMITTED IN THE ORIENTATION BEHAV…	UNIV HAVANA, FAC BIOL, DEPT HUMAN & ANIM BIOL, HAVANA, CUBA.; UNIV HAVANA, FAC PSYCHOL, DEPT BASIC FORMAT, HAVANA, CUBA.	MORA, EC (REPRINT AUTHOR), UNIV HAVANA, FAC BIOL, DEPT HUMAN & ANIM BIOL, HAVANA, CUBA.	EMANUEL_MORA@YAHOO.COM				BARCLAY RMR, 1981, CAN J ZOOL, V59, P750, DOI 10.1139/Z81-107; BELWOOD JJ, 1988, NATO ASI SER, V156, P601; FENTON M.B., 1995, HEARING BATS, P17; GRIFFIN DR, 1958, LISTENING DARK; HICKEY MBC, 1995, CAN FIELD NAT, V109, P413; HOWELL DJ, 1974, J MAMMAL, V55, P293, DOI 10.2307/1378999; JONES G, 1999, J EXP BIOL, V202, P3359; JONES G, 1994, FUNCT ECOL, V8, P450, DOI 10.2307/2390068; KALKO EKV, 1998, F…	22	3	4	0	6	UNIV PUERTO RICO,	MAYAGUEZ	COLLEGE ARTS SCIENCES, MAYAGUEZ, PR 00680 USA	0008-6452	CARIBB J SCI	CARIBB. J. SCI.		2006	42	1	114	120		7	BIODIVERSITY CONSERVATION	BIODIVERSITY & CONSERVATION	058OI	ISI000238673900011		2020-04-15
J	RODRIGUEZ A;MORA EC	RODRIGUEZ, ANNIA; MORA, EMANUEL C.	THE ECHOLOCATION REPERTOIRE OF EPTESICUS FUSCUS (CHIROPTERA : VESPERTILIONIDAE) IN CUBA	CARIBBEAN JOURNAL OF SCIENCE	ENGLISH	ARTICLE	BATS; ECHOLOCATION; EPTESICUS FUSCUS	BIG BROWN BATS; CALLS; SIGNALS; IDENTIFICATION; HABITAT; SONAR; INFORMATION; MOLOSSIDAE; IDENTITY; BEHAVIOR	THE ECHOLOCATION BEHAVIOR OF EPTESICUS FUSCUS WAS STUDIED IN THE FIELD IN WESTERN CUBA. BATS LEAVING THEIR ROOST PRODUCE SHORT CALLS OF AROUND 2.3 MS SHOWING TWO HARMONICS WITH A DOWNWARD FREQUENCY MODULATION BETWEEN 75 AND 33 KHZ IN THE FIRST HARMONIC. DURING HUNTING, SEARCH CALLS TYPICALLY SHOW A SINGLE HARMONIC WITH A DOWNWARD FREQUENCY MODULATION AT THE BEGINNING OF THE SIGNAL, FOLLOWED BY A …	UNIV HAVANA, FAC BIOL, DEPT ANIM & HUMAN BIOL, HAVANA 10400, CUBA.	MORA, EC (REPRINT AUTHOR), UNIV HAVANA, FAC BIOL, DEPT ANIM & HUMAN BIOL, CALLE 25 455 ENTRE JEI,VEDADO, HAVANA 10400, CUBA.	EMANUEL_MORA@YAHOO.COM	RODRIGUEZ-SANPEDRO, ANNIA/G-2563-2011; RODRIGUEZ-SAN PEDRO, ANNIA/E-6968-2013			BARCLAY RMR, 1999, CAN J ZOOL, V77, P530, DOI 10.1139/CJZ-77-4-530; BETTS BJ, 1998, J WILDLIFE MANAGE, V62, P1003, DOI 10.2307/3802553; COVEY E., 1995, HEARING BATS, P235, DOI 10.1007/978-1-4612-2556-0_6; FENTON MB, 1981, J MAMMAL, V62, P233, DOI 10.2307/1380701; FENTON MB, 2004, J ZOOL, V262, P11, DOI 10.1017/S095283690300431X; FENTON MB, 1995, HEARING BATS, P37; GRIFFIN DR, 1958, LISTENING DARK…	28	8	8	0	5	UNIV PUERTO RICO,	MAYAGUEZ	COLLEGE ARTS SCIENCES, MAYAGUEZ, PR 00680 USA	0008-6452	CARIBB J SCI	CARIBB. J. SCI.		2006	42	1	121	128		8	BIODIVERSITY CONSERVATION	BIODIVERSITY & CONSERVATION	058OI	ISI000238673900012		2020-04-15
J	ESCOBEDO CABRERA E;LEON PANIAGUA L;ARROYO CABRALES J	ESCOBEDO-CABRERA, ENRIQUE; LEON-PANIAGUA, LIVIA; ARROYO-CABRALES, JOAQUIN	GEOGRAPHIC DISTRIBUTION AND SOME TAXONOMIC COMMENTS OF MICRONYCTERIS SCHMIDTORUM SANBORN (CHIROPTERA : PHYLLOSTOMIDAE) IN MEXICO	CARIBBEAN JOURNAL OF SCIENCE	ENGLISH	ARTICLE	MAMMALIA; CHIROPTERA; MICROMYCTERIS SCHMIDTORUM; TAXONOMIC CHARACTERS; GENERAL DISTRIBUTION		NEW SPECIMENS OF THE BAT MICROTIYCTERIS SCHMIDTORUM (CHIROPTERA: PHYLLOSTOMIDAE) FROM QUINTANA ROO AND CAMPECHE, BOTH REPRESENTING ALSO NEW STATE RECORDS, CONFIRMED THE NORTHERNMOST DISTRIBUTIONAL RANGE OF THIS SPECIES IN MEXICO. BASED ON THOSE NEW SPECIMENS AND THE LITERATURE, WE DISCUSS TAXONOMIC IMPLICATIONS OF THE TAXON IN MIDDLE AMERICA.	MUSEO ZOOL, COLEGIO FRONTERA SUR, CHETMAL, QUINTANA ROO, MEXICO.; UNIV NACL AUTONOMA MEXICO, FAC CIENCIAS, MUSEO ZOOL, MEXICO CITY 04510, DF, MEXICO.; INST NACL ANTROPOL & HIST, SUBDIRECC LABS & APOYO ACAD, LAB ARQUEOZOOL M C TICUL ALVAREZ SOLORZANO, MEXICO CITY 06060, DF, MEXICO.	LEON-PANIAGUA, L (REPRINT AUTHOR), MUSEO ZOOL, COLEGIO FRONTERA SUR, ZONA IND 2,CARRETERA CHETUMAL BACALAR, CHETMAL, QUINTANA ROO, MEXICO.	LLP@HP.FCIENCIAS.UNAM.MX		ARROYO-CABRALES, JOAQUIN/0000-0002-9095-489X		ALVAREZ T, 1990, ANALES DE LA ESCUELA NACIONAL DE CIENCIAS BIOLOGICAS MEXICO, V33, P157; ALVAREZ T, 1994, CLAVES MURCIELAGOS M, V2; ALVAREZ-CASTANEDA ST, 1991, MURCIELAGOS CHIAPAS; ASCORRA CF, 1991, P BIOL SOC WASH, V104, P351; EISENBERG JF, 1989, MAMMALS NEOTROPICS N; HALL ER., 1981, MAMMALS N AM; HATT R. T., 1950, ANAL INST BIOLOGIA MEXICO, V21, P215; HERNANDEZBETANC.S, 1996, LISTA ANOTADA MAMI…	24	3	6	0	3	UNIV PUERTO RICO,	MAYAGUEZ	COLLEGE ARTS SCIENCES, MAYAGUEZ, PR 00680 USA	0008-6452	CARIBB J SCI	CARIBB. J. SCI.		2006	42	1	129	135		7	BIODIVERSITY CONSERVATION	BIODIVERSITY & CONSERVATION	058OI	ISI000238673900013		2020-04-15
J	SULLIVAN JC;BUSCETTA KJ;MICHENER RH;WHITAKER JO;FINNERTY JR;KUNZ TH	SULLIVAN, JC; BUSCETTA, KJ; MICHENER, RH; WHITAKER, JO; FINNERTY, JR; KUNZ, TH	MODELS DEVELOPED FROM DELTA C-13 AND DELTA N-15 OF SKIN TISSUE INDICATE NON-SPECIFIC HABITAT USE BY THE BIG BROWN BAT (EPTESICUS FUSCUS)	ECOSCIENCE	ENGLISH	ARTICLE	CONSERVATION; FORAGING HABITAT; INSECTIVOROUS BATS	CARBON ISOTOPE DISCRIMINATION; STABLE-ISOTOPES; NATURAL-ABUNDANCE; INSECTIVOROUS BATS; NITROGEN ISOTOPES; FRUGIVOROUS BATS; ECOLOGY; PROTEIN; TURNOVER; DIET	STABLE ISOTOPES CAN BE USED TO EVALUATE TROPHIC RELATIONSHIPS, NUTRIENT STATE, AND TEMPORAL AND SPATIAL VARIATION IN DIET, FOOD WEBS, AND BEHAVIOUR BOTH WITHIN AND BETWEEN SPECIES. HERE WE DESCRIBE THE DEVELOPMENT AND APPLICATION OF MODELS TO PREDICT HABITAT USE OF A COMMON INSECTIVOROUS BAT (EPTESICUS FUSCUS) BASED UPON DELTA(13)C AND DELTA(15)N SIGNATURES OF SKIN TISSUE. WE USED A 42-SPECIMEN S…	BOSTON UNIV, DEPT BIOL, BOSTON, MA 02215 USA.; BOSTON UNIV, STABLE ISOTOPE LAB, BOSTON, MA 02215 USA.; INDIANA STATE UNIV, DEPT ECOL & ORGANISMAL BIOL, TERRE HAUTE, IN 47809 USA.	KUNZ, TH (REPRINT AUTHOR), BOSTON UNIV, DEPT BIOL, BOSTON, MA 02215 USA.	KUNZ@BU.EDU	FINNERTY, JOHN R/B-6564-2011			ALBERT A, 1984, BIOMETRIKA, V71, P1; BARBOZA PS, 1997, CAN J ZOOL, V75, P2129, DOI 10.1139/Z97-848; BLACK HL, 1972, J MAMMAL, V53, P598, DOI 10.2307/1379050; BRIGHAM RM, 1991, CAN J ZOOL, V69, P117, DOI 10.1139/Z91-017; COPLEN TB, 1996, GEOCHIM COSMOCHIM AC, V60, P3359, DOI DOI 10.1016/0016-7037(96)00263-3; CRAIG H, 1953, GEOCHIM COSMOCHIM AC, V3, P53, DOI 10.1016/0016-7037(53)90001-5; CRYAN PM, …	55	29	30	0	15	UNIVERSITE LAVAL	ST FOY	PAVILLON CHARLES-EUGENE MARCHAND, LOCAL 0166, ST FOY, QUEBEC G1K 7P4, CANADA	1195-6860	ECOSCIENCE	ECOSCIENCE		2006	13	1	11	22	10.2980/1195-6860(2006)13[11:MDFCAN]2.0.CO;2	12	ECOLOGY	ENVIRONMENTAL SCIENCES & ECOLOGY	027KC	ISI000236413400003		2020-04-15
J	TSCHAPKA M;DRESSLER S;VON HELVERSEN O	TSCHAPKA, MARCO; DRESSLER, STEFAN; VON HELVERSEN, OTTO	BAT VISITS TO MARCGRAVIA PITTIERI AND NOTES ON THE INFLORESCENCE DIVERSITY WITHIN THE GENUS MARCGRAVIA (MARCGRAVIACEAE)	FLORA	ENGLISH	ARTICLE	CHIROPTEROPHILY; MAREGRAVIACCAE; MARCGRAVIA; MARCGRAVIA PITTIERI; NECTARY; PHYLLOSTOMIDAE	FLOWER; FOREST; POLLINATORS; BRAZIL	WE REPORT BAT VISITS TO THE INFLORESCENCES OF MARCGRAVIAPITTIERI. THE ANIMALS WERE VIDEOTAPED VISITING THE NECTARIES OF THE INFLORESCENCES IN SHORT HOVERING FLIGHT. NECTARIVOROUS BATS CAUGHT IN FRONT OF THE INFLORESCENCES WERE ANOURA CULTRATA AND HYLONYCTERIS UNDERWOODI (BOTH PHYLLOSTOMIDAE: GLOSSOPHAGINAE). FURTHERMORE, WE PROVIDE A SHORT OVERVIEW ON INFLORESCENCE ARCHITECTURE WITHIN THE GENUS M…	UNIV ULM, DEPT EXPT ECOL, D-89069 ULM, GERMANY.; SENCKENBERG RES INST, FRANKFURT, GERMANY.; UNIV ERLANGEN NURNBERG, INST ZOOL 2, D-8520 ERLANGEN, GERMANY.	TSCHAPKA, M (REPRINT AUTHOR), UNIV ULM, DEPT EXPT ECOL, D-89069 ULM, GERMANY.	MARCO.TSCHAPKA@UNI-ULM.DE				BAILEY IW, 1922, AM J BOT, V9, P370, DOI 10.2307/2435272; BELT T, 1874, NATURALIST NICARAGUA; DOBAT K, 1985, BLUTEN FLEDERMAUSE B; DRESSLER S, 2004, FA GE VAS P, V6, P258; DRESSLER S, 1999, CATALOGO PLANTAS VAS, V75, P559; DRESSLER S, 2002, CURTIS BOT MAG SER, V6, P104; DRESSLER S., 2001, FLORA VENEZUELAN GUA, V6, P248; DRESSLER S, 1999, CATALOGO PLANTAS VAS, V75, P955; HERRERA ERT, 2003, PLANT B…	23	14	15	0	10	ELSEVIER GMBH, URBAN & FISCHER VERLAG	JENA	OFFICE JENA, P O BOX 100537, 07705 JENA, GERMANY	0367-2530	FLORA	FLORA		2006	201	5	383	388	10.1016/J.FLORA.2005.07.014	6	PLANT SCIENCES; ECOLOGY	PLANT SCIENCES; ENVIRONMENTAL SCIENCES & ECOLOGY	080FB	ISI000240232200007		2020-04-15
J	EBERLEIN KONIG B;SCHMIDT LEIDESCHER C;RAKOSKI J;BEHRENDT H;RING J	EBERLEIN-KONIG, B; SCHMIDT-LEIDESCHER, C; RAKOSKI, J; BEHRENDT, H; RING, J	IN VITRO BASOPHIL ACTIVATION USING CD63 EXPRESSION IN PATIENTS WITH BEE AND WASP VENOM ALLERGY	JOURNAL OF INVESTIGATIONAL ALLERGOLOGY AND CLINICAL IMMUNOLOGY	ENGLISH	ARTICLE	BASOPHILS; BASOPHIL ACTIVATION TEST; FLOW CYTOMETRY; CD63; BEE AND WASP VENOM ALLERGY	HISTAMINE-RELEASE; HYMENOPTERA VENOM; IGE ANTIBODIES; SKIN-TESTS; DIAGNOSIS; FLOW	THE DIAGNOSIS OF INSECT VENOM ALLERGY AND THE INDICATION FOR SPECIFIC IMMUNOTHERAPY IS BASED ON HISTORY, SKIN TESTS AND DEMONSTRATION OF HYMENOPTERA VENOM-SPECIFIC IGE-ANTIBODIES. CELLULAR TESTS CAN ADD USEFUL INFORMATION BUT THE ROLE OF BASOPHIL ACTIVATION TESTS FOR THE DIFFERENT VENOMS HAS TO BE ELUCIDATED FURTHER. WE EVALUATED POSITIVE REACTIONS IN A BASOPHIL ACTIVATION TEST USING CD63 EXPRESS…	TECH UNIV MUNICH, KLIN & POLIKLIN DERMATOL & ALLERGOL BIEDERSTEIN, DEPT DERMATOL & ALLERGY BIEDERSTEIN, D-80802 MUNICH, GERMANY.; TUM, GSF, DIV ENVIRONM DERMATOL & ALLERGOL, NEUHERBERG, GERMANY.	EBERLEIN-KONIG, B (REPRINT AUTHOR), TECH UNIV MUNICH, KLIN & POLIKLIN DERMATOL & ALLERGOL BIEDERSTEIN, DEPT DERMATOL & ALLERGY BIEDERSTEIN, BIEDERSTEINER STR 29, D-80802 MUNICH, GERMANY.	EBERLEIN-KOENIG@LRZ.TU-MUENCHEN.DE				BORELLI S, 2003, ALLERGO J, PS1; CROCKARD AD, 2001, CLIN EXP ALLERGY, V31, P975, DOI 10.1046/J.1365-2222.2001.01150.X; EBERLEIN-KONIG B, 2004, J ALLERGY CLIN IMMUN, V113, P1223, DOI 10.1016/J.JACI.2004.01.770; EBERLEIN-KONIG B, 2004, J INVEST ALLERG CLIN, V14, P10; EBO DG, 2004, CLIN EXP ALLERGY, V34, P332, DOI 10.1111/J.1365-2222.2004.01891.X; ERDMANN SM, 2004, ALLERGY, V59, P1102, DOI 10.1111/J…	22	42	42	0	2	ESMON PUBLICIDAD S A	BARCELONA	CALLE BALMES 209, 3 2, BARCELONA, 08006, SPAIN	1018-9068	J INVEST ALLERG CLIN	J. INVEST. ALLERGOL. CLIN. IMMUNOL.		2006	16	1	5	10		6	ALLERGY; IMMUNOLOGY	ALLERGY; IMMUNOLOGY	033BR	ISI000236821800002	16599242	2020-04-15
J	KALKA M;KALKO EKV	KALKA, M; KALKO, EKV	GLEANING BATS AS UNDERESTIMATED PREDATORS OF HERBIVOROUS INSECTS: DIET OF MICRONYCTERIS MICROTIS (PHYLLOSTOMIDAE) IN PANAMA	JOURNAL OF TROPICAL ECOLOGY	ENGLISH	ARTICLE	CHIROPTERA; FEEDING RATE; HERBIVORY; INFRARED VIDEOTAPING; INSECTIVORY; PREDATION	FORAGING STRATEGY; TROPICAL FORESTS; ARTHROPODS; BEHAVIOR; BIRDS; FOOD; PREFERENCES; RAINFALL; CANOPY; MYOTIS	PREDATORS OF HERBIVOROUS INSECTS PLAY IMPORTANT ROLES IN TROPICAL ECOSYSTEMS AS HERBIVORY MAY AFFECT STRUCTURE AND DIVERSITY OF PLANT POPULATIONS. ALTHOUGH INSECTIVOROUS BATS ARE PARTICULARLY ABUNDANT AND DIVERSE IN THE TROPICS, THEIR IMPACT ON HERBIVOROUS INSECTS IS LITTLE UNDERSTOOD. TO ASSESS PREY CONSUMPTION, WE OBSERVED THE GLEANING BAT MICRONYCTERIS MICROTIS (PHYLLOSTOMIDAE) CONTINUOUSLY FO…	UNIV ULM, DEPT EXPT ECOL, D-89069 ULM, GERMANY.; FREE UNIV BERLIN, DEPT ZOOL, D-14195 BERLIN, GERMANY.; SMITHSONIAN TROP RES INST, BALBOA, PANAMA.	KALKA, M (REPRINT AUTHOR), UNIV ULM, DEPT EXPT ECOL, ALBERT EINSTEIN ALLEE 11, D-89069 ULM, GERMANY.	ELISABETH.KALKO@UNI-ULM.DE	VAZQUEZ-DOMINGUEZ, GUILLERMO GVD/L-7818-2014			ALDRIDGE HDJN, 1988, J MAMMAL, V69, P379, DOI 10.2307/1381393; ALONSO-MEJIA A., 1991, MAMMALIAN SPECIES, V376, P1; ARLETTAZ R, 1996, ANIM BEHAV, V51, P1, DOI 10.1006/ANBE.1996.0001; ATLEGRIM O, 1989, OECOLOGIA, V79, P136, DOI 10.1007/BF00378251; BARONE JA, 1998, J TROP ECOL, V14, P309, DOI 10.1017/S0266467498000248; BECK A, 1995, MYOTIS, V32-33, P109; BELWOOD JJ, 1987, SCIENCE, V238, P64, DOI 10.…	53	52	55	2	30	CAMBRIDGE UNIV PRESS	NEW YORK	32 AVENUE OF THE AMERICAS, NEW YORK, NY 10013-2473 USA	0266-4674	J TROP ECOL	J. TROP. ECOL.	JAN	2006	22		1	10	10.1017/S0266467405002920	10	ECOLOGY	ENVIRONMENTAL SCIENCES & ECOLOGY	004GT	ISI000234740700001		2020-04-15			1
J	BAKER MD;LACKI MJ	BAKER, MD; LACKI, MJ	DAY-ROOSTING HABITAT OF FEMALE LONG-LEGGED MYOTIS IN PONDEROSA PINE FORESTS	JOURNAL OF WILDLIFE MANAGEMENT	ENGLISH	ARTICLE	DAY-ROOST; GRAND FIR; HABITAT; LONG-LEGGED MYOTIS; PACIFIC NORTHWEST; PONDEROSA PINE; RADIOTELEMETRY; RIPARIAN ZONE; SNAG; UPSLOPE; WHITE FIR; XERIC FOREST	SOUTHERN BRITISH-COLUMBIA; WESTERN OREGON; BAT ACTIVITY; BLACK-HILLS; BROWN BATS; CALIFORNIA; SELECTION; GROWTH; ECOLOGY; LUCIFUGUS	WE STUDIED USE OF DAY ROOSTS BY ADULT, FEMALE LONG-LEGGED MYOTIS (MYOTIS VOLANS) IN 4 WATERSHEDS DOMINATED BY PONDEROSA PINE (PINUS PONDEROSA) FOREST EAST OF THE CASCADE CREST IN WASHINGTON AND OREGON, USA, 2001-2003. TO INVESTIGATE MATERNITY HABITAT IN MANAGED, XERIC FORESTS WE RADIOTRACKED 87 BATS TO 195 SNAG ROOSTS AND 34 ROCK CREVICES TOTALING 842 ROOST-DAYS. BATS CHANGED ROOSTS EVERY 2.7 +/-…	UNIV KENTUCKY, DEPT FORESTRY, LEXINGTON, KY 40546 USA.	BAKER, MD (REPRINT AUTHOR), UNIV KENTUCKY, DEPT FORESTRY, LEXINGTON, KY 40546 USA.	EARNHARDT2K@YAHOO.COM				ANTHONY E.L.P., 1988, P47; BAKKEN G.S., 1988, P303; BARCLAY RMR, 2001, AM MIDL NAT, V146, P80, DOI 10.1674/0003-0031(2001)146[0080:YTYROT]2.0.CO;2; BETTS BJ, 1998, J MAMMAL, V79, P643, DOI 10.2307/1382994; BETTS BJ, 1996, BC MIN FOR RES PROGR, V23, P55; BRIGHAM RM, 1997, J MAMMAL, V78, P1231, DOI 10.2307/1383066; CALLAHAN EV, 1997, J MAMMAL, V78, P818, DOI 10.2307/1382939; CHUNG-MACCOUBREY AL, 19…	52	27	30	0	12	WILEY	HOBOKEN	111 RIVER ST, HOBOKEN 07030-5774, NJ USA	0022-541X	J WILDLIFE MANAGE	J. WILDL. MANAGE.		2006	70	1	207	215	10.2193/0022-541X(2006)70[207:DHOFLM]2.0.CO;2	9	ECOLOGY; ZOOLOGY	ENVIRONMENTAL SCIENCES & ECOLOGY; ZOOLOGY	038KH	ISI000237217900023		2020-04-15		1937-2817
J	DIVLJAN A;PARRY JONES K;WARDLE GM	DIVLJAN, ANJA; PARRY-JONES, KERRYN; WARDLE, GLENDA M.	AGE DETERMINATION IN THE GREY-HEADED FLYING FOX	JOURNAL OF WILDLIFE MANAGEMENT	ENGLISH	ARTICLE	AGE DETERMINATION; AUSTRALIA; CEMENTUM LAYERS; FLYING FOX; PTEROPUS POLIOCEPHALUS; TEETH	GROWTH LAYERS; CEMENTUM; BATS; SECTIONS; TEETH		UNIV SYDNEY, INST WILDLIFE RES, SCH BIOL SCI, SYDNEY, NSW 2006, AUSTRALIA.	DIVLJAN, A (REPRINT AUTHOR), UNIV SYDNEY, INST WILDLIFE RES, SCH BIOL SCI, SYDNEY, NSW 2006, AUSTRALIA.	ADIVLJAN@BIO.USYD.EDU.AU	WARDLE, GLENDA M/D-6533-2016; WARDLE, GLENDA M/D-9332-2012	WARDLE, GLENDA M/0000-0003-0189-1899;		ABACUS CONCEPTS, 1992, STATV ULT INT DAT AN; BARNES K, 2000, HISTOPATHOLOGY LAB M; CAMPANA SE, 2001, J FISH BIOL, V59, P197, DOI 10.1006/JFBI.2001.1668; CARLSON S.J., 1990, P531; CHOQUENOT D, 1993, WILDLIFE RES, V20, P163, DOI 10.1071/WR9930163; CLOUT MN, 1982, NEW ZEAL J ZOOL, V9, P405, DOI 10.1080/03014223.1982.10423870; COOL SM, 1994, WILDLIFE RES, V21, P353, DOI 10.1071/WR9940353; CRAIGHEAD J…	27	14	16	0	6	WILEY	HOBOKEN	111 RIVER ST, HOBOKEN 07030-5774, NJ USA	0022-541X	J WILDLIFE MANAGE	J. WILDL. MANAGE.		2006	70	2	607	611	10.2193/0022-541X(2006)70[607:ADITGF]2.0.CO;2	5	ECOLOGY; ZOOLOGY	ENVIRONMENTAL SCIENCES & ECOLOGY; ZOOLOGY	045AD	ISI000237714100035		2020-04-15		1937-2817
J	CAMPBELL P;SCHNEIDER CJ;ADNAN AM;ZUBAID A;KUNZ TH	CAMPBELL, P; SCHNEIDER, CJ; ADNAN, AM; ZUBAID, A; KUNZ, TH	COMPARATIVE POPULATION STRUCTURE OF CYNOPTERUS FRUIT BATS IN PENINSULAR MALAYSIA AND SOUTHERN THAILAND	MOLECULAR ECOLOGY	ENGLISH	ARTICLE	CLIMATE CHANGE; DEMOGRAPHIC EXPANSION; FOREST; OLD WORLD TROPICS; SPECIATION; SUNDA SHELF	MITOCHONDRIAL-DNA VARIATION; DIPTEROCARP RAIN-FOREST; COMPARATIVE PHYLOGEOGRAPHY; GENETIC-STRUCTURE; STATISTICAL TESTS; VERTICAL STRATIFICATION; CLIMATE-CHANGE; HISTORY; CHIROPTERA; NEUTRALITY	THE EXTENT TO WHICH RESPONSE TO ENVIRONMENTAL CHANGE IS MEDIATED BY SPECIES-SPECIFIC ECOLOGY IS AN IMPORTANT ASPECT OF THE POPULATION HISTORIES OF TROPICAL TAXA. DURING THE PLEISTOCENE GLACIAL CYCLES AND ASSOCIATED SEA LEVEL FLUCTUATIONS, THE SUNDA REGION IN SOUTHEAST ASIA EXPERIENCED CONCURRENT CHANGES IN LANDMASS AREA AND THE RATIO OF FOREST TO OPEN HABITAT, PROVIDING AN IDEAL SETTING TO TEST T…	BOSTON UNIV, DEPT BIOL, BOSTON, MA 02215 USA.; UNIV KEBANGSAAN MALAYSIA, DEPT ZOOL, BANGI 43600, SELANGOR, MALAYSIA.	CAMPBELL, P (REPRINT AUTHOR), BOSTON UNIV, DEPT BIOL, 5 CUMMINGTON ST, BOSTON, MA 02215 USA.	POLLYC@BU.EDU	AKBAR, ZUBAID/H-7964-2013; VAZQUEZ-DOMINGUEZ, GUILLERMO GVD/L-7818-2014; CAMPBELL, POLLY/I-6252-2015	CAMPBELL, POLLY/0000-0001-7660-9814		ADAMS JM, 1997, J ARCHAEOL SCI, V24, P623, DOI 10.1006/JASC.1996.0146; ADBULLAH MT, 2003, THESIS U QUEENSLAND; ARBOGAST BS, 2001, J BIOGEOGR, V28, P819, DOI 10.1046/J.1365-2699.2001.00594.X; AVISE JC, 2000, PHYLOGEOGRAPHY HIST; BATES PJJ, 1997, BATS INDIAN SUBCONTI; BERMINGHAM E, 1998, MOL ECOL, V7, P367, DOI 10.1046/J.1365-294X.1998.00424.X; BERRY O, 2005, BIOL CONSERV, V123, P197, DOI 10.1016/J…	98	41	48	1	8	WILEY	HOBOKEN	111 RIVER ST, HOBOKEN 07030-5774, NJ USA	0962-1083	MOL ECOL	MOL. ECOL.	JAN	2006	15	1	29	47	10.1111/J.1365-294X.2005.02769.X	19	BIOCHEMISTRY & MOLECULAR BIOLOGY; ECOLOGY; EVOLUTIONARY BIOLOGY	BIOCHEMISTRY & MOLECULAR BIOLOGY; ENVIRONMENTAL SCIENCES & ECOLOGY; EVOLUTIONARY BIOLOGY	994KD	ISI000234029800004	16367828	2020-04-15		1365-294X
J	VONHOF MJ;BARBER D;FENTON MB;STROBECK C	VONHOF, MJ; BARBER, D; FENTON, MB; STROBECK, C	A TALE OF TWO SIBLINGS: MULTIPLE PATERNITY IN BIG BROWN BATS (EPTESICUS FUSCUS) DEMONSTRATED USING MICROSATELLITE MARKERS	MOLECULAR ECOLOGY	ENGLISH	ARTICLE	CHIROPTERA; EPTESICUS FUSCUS; MICROSATELLITES; MULTIPLE PATERNITY; POST-COPULATORY SEXUAL SELECTION; SPERM COMPETITION	LONG-EARED BAT; MAJOR HISTOCOMPATIBILITY COMPLEX; SPERM COMPETITION; RHINOLOPHUS-FERRUMEQUINUM; NYCTOPHILUS-GEOFFROYI; NATURAL-POPULATIONS; GENETIC SIMILARITY; MYOTIS-LUCIFUGUS; PLECOTUS-AURITUS; MALE SUCCESS	IN MANY BAT SPECIES, THE OPPORTUNITY FOR SPERM COMPETITION OR OTHER MECHANISMS OF POST-COPULATORY PATERNITY BIASING IS THOUGHT TO BE GREAT, DUE TO THE LONG DELAY BETWEEN COPULATION AND FERTILIZATION, DEMONSTRATED SPERM STORAGE CAPABILITIES, AND OBSERVED PROMISCUITY. WE PRESENT THE RESULTS OF THE FIRST STUDY TO ASSESS WHETHER LITTERS OF BIG BROWN BATS (EPTESICUS FUSCUS) CONTAINING DIZYGOTIC TWINS …	WESTERN MICHIGAN UNIV, DEPT BIOL SCI, KALAMAZOO, MI 49008 USA.; MESKER PK ZOO & BOT GARDEN, EVANSVILLE, IN 47720 USA.; UNIV WESTERN ONTARIO, DEPT BIOL, LONDON, ON N6A 5B7, CANADA.; UNIV ALBERTA, DEPT BIOL SCI, EDMONTON, AB T6G 2E9, CANADA.	VONHOF, MJ (REPRINT AUTHOR), WESTERN MICHIGAN UNIV, DEPT BIOL SCI, KALAMAZOO, MI 49008 USA.	MAARTEN.VONHOF@WMICH.EDU	STROBECK, CURTIS/E-9998-2011			ANTHONY E.L.P., 1988, P47; BIRKHEAD TR, 1998, EVOLUTION, V52, P1212, DOI 10.1111/J.1558-5646.1998.TB01848.X; BIRKHEAD TR, 2004, EVOLUTION, V58, P416, DOI 10.1111/J.0014-3820.2004.TB01656.X; BIRNEY EC, 1985, AM NAT, V126, P136, DOI 10.1086/284403; BURLAND TM, 1998, MOL ECOL, V7, P136; BURLAND TM, 2001, MOL ECOL, V10, P1309, DOI 10.1046/J.1365-294X.2001.01273.X; BURLAND TM, 2001, BIOL REV, V76, P38…	58	32	33	1	21	WILEY-BLACKWELL	HOBOKEN	111 RIVER ST, HOBOKEN 07030-5774, NJ USA	0962-1083	MOL ECOL	MOL. ECOL.	JAN	2006	15	1	241	247	10.1111/J.1365-294X.2005.02801.X	7	BIOCHEMISTRY & MOLECULAR BIOLOGY; ECOLOGY; EVOLUTIONARY BIOLOGY	BIOCHEMISTRY & MOLECULAR BIOLOGY; ENVIRONMENTAL SCIENCES & ECOLOGY; EVOLUTIONARY BIOLOGY	994KD	ISI000234029800019	16367843	2020-04-15		1365-294X
J	PETERSON PG;ROBERTSON AW;LLOYD B;MCQUEEN S	PETERSON, P. G.; ROBERTSON, A. W.; LLOYD, B.; MCQUEEN, S.	NON-NATIVE POLLEN FOUND IN SHORT-TAILED BAT (MYSTACINA TUBERCULATA) GUANO FROM THE CENTRAL NORTH ISLAND	NEW ZEALAND JOURNAL OF ECOLOGY	ENGLISH	ARTICLE	MYSTACINA TUBERCULATA; POLLEN; GUANO; TRACHYCARPUS FORTUNEI	NEW-ZEALAND; POLLINATION	WE ANALYSED POLLEN IN SHORT-TAILED BAT GUANO SAMPLES FROM RANGATAUA FOREST AND FROM GUANO AND POLLEN FOUND IN BAT HOLDING BAGS USED IN THE KAIMANAWA RANGE, CENTRAL NORTH ISLAND. FIFTY SEVEN PERCENT OF THE POLLEN FROM RANGATAUA WAS FROM A PREVIOUSLY UNRECORDED SOURCE AND WAS TENTATIVELY IDENTIFIED AS TRACHYCARPUS FORTUNEI (CHINESE WINDMILL PALM). THE SIGNIFICANT REMAINING POLLEN WAS IDENTIFIED AS …	LANDCARE RES, PALMERSTON NORTH, NEW ZEALAND.; MASSEY UNIV, DEPT ECOL, PALMERSTON NORTH, NEW ZEALAND.; DEPT CONSERVAT, WELLINGTON, NEW ZEALAND.; DEPT CONSERVAT, DUNEDIN, NEW ZEALAND.	PETERSON, PG (REPRINT AUTHOR), LANDCARE RES, PRIVATE BAG 11052, PALMERSTON NORTH, NEW ZEALAND.	PETERSONP@LANDCARERESEARCH.CO.NZ	ROBERTSON, ALASTAIR W/A-7808-2008	ROBERTSON, ALASTAIR W/0000-0001-6894-2158		ARKINS AM, 1999, J ZOOL, V247, P183, DOI 10.1111/J.1469-7998.1999.TB00982.X; BEATTIE AJ, 1971, PAN-PAC ENTOMOL, V47, P82; DANIEL MJ, 1979, NEW ZEAL J ZOOL, V6, P357, DOI 10.1080/03014223.1979.10428375; DANIEL MJ, 1976, NEW ZEAL J ZOOL, V3, P391, DOI 10.1080/03014223.1976.9517927; ECROYD CE, 1996, NEW ZEAL J ECOL, V20, P81; ECROYD CE, 1993, FOREST BIRD, V267, P24; FAEGRI K., 1989, TXB POLLEN ANAL;…	16	8	8	0	6	NEW ZEALAND ECOL SOC	CHRISTCHURCH	PO BOX 25178, CHRISTCHURCH, NEW ZEALAND	0110-6465	NEW ZEAL J ECOL	N. Z. J. ECOL.		2006	30	2	267	272		6	ECOLOGY	ENVIRONMENTAL SCIENCES & ECOLOGY	071XO	ISI000239637400011		2020-04-15
J	FORD WM;OWEN SF;EDWARDS JW;RODRIGUE JL	FORD, WM; OWEN, SF; EDWARDS, JW; RODRIGUE, JL	ROBINIA PSEUDOACACIA (BLACK LOCUST) AS DAY-ROOSTS OF MALE MYOTIS SEPTENTRIONALIS (NORTHERN BATS) ON THE FERNOW EXPERIMENTAL FOREST, WEST VIRGINIA	NORTHEASTERN NATURALIST	ENGLISH	ARTICLE		MIXED MESOPHYTIC FOREST; BIG BROWN BATS; APPALACHIAN FOREST; SPECIES-DIVERSITY; TEMPORAL PATTERNS; EPTESICUS-FUSCUS; SOUTH-CAROLINA; SODALIS; MOUNTAINS; SELECTION	DURING THE SUMMER OF 2003, WE CAPTURED AND RADIOTAGGED TEN MALE MYOTIS SEPTENTRIONALIS (NORTHERN BATS) ON THE FERNOW EXPERIMENTAL FOREST (FEF) IN THE ALLEGHENY MOUNTAINS OF WEST VIRGINIA TO INVESTIGATE DAY-ROOST SELECTION. OF 16 ROOSTS THAT WERE LOCATED, 13 WERE IN ROBINIA PSEUDOACACIA (BLACK LOCUSTS), FIVE IN SNAGS AND EIGHT IN LIVE TREES. THE OTHER THREE ROOSTS OCCURRED IN A SASSAFRAS ALBIDUM (…	USDA, FOREST SERV, NE RES STN, PARSONS, WV 26287 USA.; W VIRGINIA UNIV, DIV FORESTRY, MORGANTOWN, WV 26506 USA.	FORD, WM (REPRINT AUTHOR), USDA, FOREST SERV, NE RES STN, BOX 404, PARSONS, WV 26287 USA.	MFORD@FS.FED.US				ABRAMS MD, 1996, CAN J FOREST RES, V26, P217, DOI 10.1139/X26-025; ALDRIDGE HDJN, 1988, J MAMMAL, V69, P379, DOI 10.2307/1381393; ANTHONY E.L.P., 1988, P47; BECK D E, 1986, SOUTHERN JOURNAL OF APPLIED FORESTRY, V10, P168; BETTS BJ, 1997, J MAMMAL, V79, P1231; BORING LR, 1981, ECOLOGY, V62, P1244, DOI 10.2307/1937289; BRAUN E. L., 1950, DECIDUOUS FORESTS E; BRODERS HG, 2004, J WILDLIFE MANAGE, V68…	45	14	15	0	7	HUMBOLDT FIELD RESEARCH INST	STEUBEN	PO BOX 9, STEUBEN, ME 04680-0009 USA	1092-6194	NORTHEAST NAT	NORTHEAST. NAT		2006	13	1	15	24	10.1656/1092-6194(2006)13[15:RPBLAD]2.0.CO;2	10	BIODIVERSITY CONSERVATION; ECOLOGY	BIODIVERSITY & CONSERVATION; ENVIRONMENTAL SCIENCES & ECOLOGY	037UK	ISI000237172600002		2020-04-15
J	MACCARTHY KA;CARTER TC;STEFFEN BJ;FELDHAMFR GA	MACCARTHY, KA; CARTER, TC; STEFFEN, BJ; FELDHAMFR, GA	EFFICACY OF THE MIST-NET PROTOCOL FOR INDIANA BATS: A VIDEO ANALYSIS	NORTHEASTERN NATURALIST	ENGLISH	ARTICLE			WE MIST-NETTED BATS TO TEST THE EFFICACY OF THE US FISH AND WILDLIFE SERVICE INDIANA BAT PROTOCOL (IBP), WHICH RECOMMENDS MONITORING NETS EVERY 20 MIN. WE CONTINUOUSLY VIDEOTAPED MIST NETS WHILE MONITORING AND REMOVING BATS EVERY 20 MIN. WE RECORDED 157 BATS ON VIDEO THAT APPROACHED WITHIN 10 M OF THE MIST NET. THIRTY-SIX BATS (23.1%) AVOIDED THE NET, 79 (50.0%) WERE CAUGHT AND COLLECTED, AND 42 …	SO ILLINOIS UNIV, DEPT ZOOL, CARBONDALE, IL 62901 USA.	FELDHAMFR, GA (REPRINT AUTHOR), SO ILLINOIS UNIV, DEPT ZOOL, CARBONDALE, IL 62901 USA.	FELDHAMER@ZOOLOGY.SIU.EDU				CARROL SK, 2001, THESIS SO ILLINOIS U; CARTER TC, 2003, THESIS SO ILLINOIS U; GARDNER J.E., 1989, BAT RESEARCH NEWS, V30, P1; JONES CLYDE, 1996, P115; KUNZ TH, 1996, MEASURING MONITORING, P122; KUNZ TH, 1988, ECOLOGICAL BEAHAV ME; *USFWS, 1999, AG DRAFT IND MYOTIS; WALDIEN DL, 1999, WILDLIFE SOC B, V27, P197	8	8	9	2	12	HUMBOLDT FIELD RESEARCH INST	STEUBEN	PO BOX 9, STEUBEN, ME 04680-0009 USA	1092-6194	NORTHEAST NAT	NORTHEAST. NAT		2006	13	1	25	28	10.1656/1092-6194(2006)13[25:EOTMPF]2.0.CO;2	4	BIODIVERSITY CONSERVATION; ECOLOGY	BIODIVERSITY & CONSERVATION; ENVIRONMENTAL SCIENCES & ECOLOGY	037UK	ISI000237172600003		2020-04-15
J	BRACK V	BRACK, VIRGIL, JR.	AUTUMN ACTIVITY OF MYOTIS SODALIS (INDIANA BAT) IN BLAND COUNTY, VIRGINIA	NORTHEASTERN NATURALIST	ENGLISH	ARTICLE		NOCTURNAL ACTIVITY; MISSOURI; BEHAVIOR; HABITAT; RANGE	NOCTURNAL ACTIVITY AND DIURNAL ROOSTS OF MYOTIS SODALIS (INDIANA BAT) WERE STUDIED DURING AUTUMN SWARMING IN 2000 NEAR A HIBERNACULUM IN BLAND COUNTY, VA. BATS WERE ACTIVE IN 9 HABITATS, USING OPEN DECIDUOUS FORESTS MORE FEQUENTLY, AND DEVELOPED LANDS, CLOSED DECIDUOUS HABITATS, AND MIXED DECIDUOUS-EVERGREEN HABITATS LESS FREQUENTLY THAN WOULD BE EXPECTED BASED ON RANDOM USE OF AVAILABLE HABITATS…	ENVIRONM SOLUT & INNOVAT INC, CINCINNATI, OH 45233 USA.	BRACK, V (REPRINT AUTHOR), ENVIRONM SOLUT & INNOVAT INC, 781 NEEB RD, CINCINNATI, OH 45233 USA.	VBRACK@ENVIRONMENTALSI.COM				ANDERSON JR, 1967, 964 GEOL SURV, P1; BRACK V, 1983, THESIS PURDUE U; BRACK VIRGIL JR, 2003, PROCEEDINGS OF THE INDIANA ACADEMY OF SCIENCE, V112, P61; BRACK VIRGIL JR, 2004, PROCEEDINGS OF THE INDIANA ACADEMY OF SCIENCE, V113, P76; BRACK VIRGIL JR, 2005, VIRGINIA JOURNAL OF SCIENCE, V56, P93; BRACK VIRGIL JR, 2004, PROCEEDINGS OF THE INDIANA ACADEMY OF SCIENCE, V113, P66; BROWN R. JEFFREY, 2003, …	35	7	7	1	8	HUMBOLDT FIELD RESEARCH INST	STEUBEN	PO BOX 9, STEUBEN, ME 04680-0009 USA	1092-6194	NORTHEAST NAT	NORTHEAST. NAT		2006	13	3	421	434	10.1656/1092-6194(2006)13[421:AAOMSI]2.0.CO;2	14	BIODIVERSITY CONSERVATION; ECOLOGY	BIODIVERSITY & CONSERVATION; ENVIRONMENTAL SCIENCES & ECOLOGY	097PK	ISI000241460200008		2020-04-15		1938-5307
J	TUTTLE NM;BENSON DP;SPARKS DW	TUTTLE, NICOLE M.; BENSON, DAVID P.; SPARKS, DALE W.	DIET OF THE MYOTIS SODALIS (INDIANA BAT) AT AN URBAN/RURAL INTERFACE	NORTHEASTERN NATURALIST	ENGLISH	ARTICLE		FORAGING-HABITAT; FOOD-HABITS; SELECTION	WE CONDUCTED A STUDY OF THE DIET OF THE FEDERALLY ENDANGERED INDIANA BAT (MYOTIS SODALIS) AT AN URBAN/RURAL INTERFACE NEAR INDIANAPOLIS INTERNATIONAL AIRPORT IN SUMMER 2004. WE USED TWO 1-M(2) QUADRATS COVERED WITH WINDOW SCREENING TO COLLECT GUANO UNDER A KNOWN ROOST TREE. WE THEN EXAMINED 20 FECAL PELLETS/WEEK UNTIL THE BATS ABANDONED THE ROOST (I.E., 13 WEEKS). THE MOST COMMON ORDERS OF INSECT…	INDIANA STATE UNIV, DEPT ECOL & ORGANISMAL BIOL, TERRE HAUTE, IN 47809 USA.; MARIAN COLL, INDIANAPOLIS, IN 46222 USA.	SPARKS, DW (REPRINT AUTHOR), INDIANA STATE UNIV, DEPT ECOL & ORGANISMAL BIOL, TERRE HAUTE, IN 47809 USA.	DSPARKS@ISUGW.INDSTATE.EDU				BARCLAY RMR, 1994, ANIM BEHAV, V48, P1013, DOI 10.1006/ANBE.1994.1334; BELWOOD JJ, 1979, THESIS U FLORIDA GAI; BRACK V, 1985, J MAMMAL, V66, P308, DOI 10.2307/1381243; BRACK V, 1983, THESIS PURDUE U; BRACK VIRGIL JR, 2004, PROCEEDINGS OF THE INDIANA ACADEMY OF SCIENCE, V113, P66; DUCHAMP JE, 2004, CAN J ZOOL, V82, P1157, DOI 10.1139/Z04-095; EVERSON BL, 2005, THESIS INDIANA STATE; KISER JD, 1996,…	22	11	12	1	29	HUMBOLDT FIELD RESEARCH INST	STEUBEN	PO BOX 9, STEUBEN, ME 04680-0009 USA	1092-6194	NORTHEAST NAT	NORTHEAST. NAT		2006	13	3	435	442	10.1656/1092-6194(2006)13[435:DOTMSI]2.0.CO;2	8	BIODIVERSITY CONSERVATION; ECOLOGY	BIODIVERSITY & CONSERVATION; ENVIRONMENTAL SCIENCES & ECOLOGY	097PK	ISI000241460200009		2020-04-15		1938-5307
J	TIMPONE JC;BOYLES JG;ROBBINS LW	TIMPONE, JOHN C.; BOYLES, JUSTIN G.; ROBBINS, LYNN W.	POTENTIAL FOR NICHE OVERLAP IN ROOSTING SITES BETWEEN NYCTICEIUS HUMERALIS (EVENING BATS) AND EPTESICUS FUSCUS (BIG BROWN BATS)	NORTHEASTERN NATURALIST	ENGLISH	ARTICLE		ASPEN CAVITIES; SELECTION; COMPETITION	MANY BAT SPECIES HAVE SIMILAR REQUIREMENTS FOR SUMMER ROOSTING SITES LEADING TO THE POTENTIAL FOR NICHE OVERLAP AND COMPETITION FOR ROOSTS. SIMILARITIES IN DAY ROOSTS BETWEEN BAT SPECIES ARE RARELY CONSIDERED AS A FACTOR INFLUENCING POPULATION DYNAMICS OF SPECIES. WE TRACKED NYCTICEIUS HUMERALIS (EVENING BATS) AND EPTESICUS FUSCUS (BIG BROWN BATS) TO ROOST TREES TO EVALUATE THE POSSIBILITY OF NIC…	MISSOURI STATE UNIV, DEPT BIOL, SPRINGFIELD, MO 65897 USA.	ROBBINS, LW (REPRINT AUTHOR), MISSOURI STATE UNIV, DEPT BIOL, 901 S NATL, SPRINGFIELD, MO 65897 USA.	LWR704F@MISSOURISTATE.EDU	BOYLES, JUSTIN G/A-5152-2010			ANTHONY E.L.P., 1988, P47; BOWLES J. B., 1996, CONTRIBUTIONS MAMMAL, P217; BOYLES JG, 2006, AM MIDL NAT, V155, P210, DOI 10.1674/0003-0031(2006)155[0210:COSAWR]2.0.CO;2; BRIGHAM RM, 1997, J MAMMAL, V78, P1231, DOI 10.2307/1383066; CARTER TC, 2005, FOREST ECOL MANAG, V219, P259, DOI 10.1016/J.FORECO.2005.08.049; CHOATE JR, 1998, J MAMMAL, V79, P1416; CONFER JL, 2003, AUK, V120, P138, DOI 10.1642/0…	28	6	7	0	8	HUMBOLDT FIELD RESEARCH INST	STEUBEN	PO BOX 9, STEUBEN, ME 04680-0009 USA	1092-6194	NORTHEAST NAT	NORTHEAST. NAT		2006	13	4	597	602	10.1656/1092-6194(2006)13[597:PFNOIR]2.0.CO;2	6	BIODIVERSITY CONSERVATION; ECOLOGY	BIODIVERSITY & CONSERVATION; ENVIRONMENTAL SCIENCES & ECOLOGY	131CK	ISI000243845400013		2020-04-15		1938-5307
J	LANG AB;KALKO EKV;ROMER H;BOCKHOLDT C;DECHMANN DKN	LANG, AB; KALKO, EKV; ROMER, H; BOCKHOLDT, C; DECHMANN, DKN	ACTIVITY LEVELS OF BATS AND KATYDIDS IN RELATION TO THE LUNAR CYCLE	OECOLOGIA	ENGLISH	ARTICLE	LUNAR PHOBIA; MOONLIGHT; ACTIVITY PATTERNS; PREDATOR; PREY	CAROLLIA-PERSPICILLATA; ARTIBEUS-JAMAICENSIS; FORAGING BEHAVIOR; FRUGIVOROUS BAT; MOONLIGHT; PREDATION; CHIROPTERA; INSECTS; LIGHT; PHOBIA	ANIMALS ARE EXPOSED TO MANY CONFLICTING ECOLOGICAL PRESSURES, AND THE EFFECT OF ONE MAY OFTEN OBSCURE THAT OF ANOTHER. A LIKELY EXAMPLE OF THIS IS THE SO-CALLED "LUNAR PHOBIA" OR REDUCED ACTIVITY OF BATS DURING FULL MOON. THE MAIN REASON FOR LUNAR PHOBIA WAS THOUGHT TO BE THAT BATS ADJUST THEIR ACTIVITY TO AVOID PREDATORS. HOWEVER, BATS CAN BE PREY, BUT MANY ARE CARNIVOROUS AND THEREFORE PREDATOR…	KARL FRANZENS UNIV GRAZ, NEUROBIOL & ANIM BEHAV INST ZOOL, A-8010 GRAZ, AUSTRIA.; UNIV ULM, D-89069 ULM, GERMANY.; SMITHSONIAN TROP RES INST, PANAMA CITY, PANAMA.; UNIV TUBINGEN, D-72074 TUBINGEN, GERMANY.; UNIV ZURICH, INST ZOOL, CH-8006 ZURICH, SWITZERLAND.	LANG, AB (REPRINT AUTHOR), KARL FRANZENS UNIV GRAZ, NEUROBIOL & ANIM BEHAV INST ZOOL, UNIV PL 2, A-8010 GRAZ, AUSTRIA.	ALEXANDER.LANG@UNI-GRAZ.AT	DECHMANN, DINA/A-1827-2010	DECHMANN, DINA/0000-0003-0043-8267		ALDRIDGE HDJN, 1988, J MAMMAL, V69, P379, DOI 10.2307/1381393; ALTRINGHAM JD, 1996, BATS BIOL BEHAV; BELWOOD JJ, 1987, SCIENCE, V238, P64, DOI 10.1126/SCIENCE.238.4823.64; BELWOOD JJ, 1988, THESIS U FLORIDA; BOCKHOLDT C, 1998, THESIS U FREIBURG; BRIGHAM RM, 1992, AUK, V109, P315, DOI 10.2307/4088200; BROWN ES, 1971, J ANIM ECOL, V40, P767, DOI 10.2307/3449; CRESPO RF, 1972, J MAMMAL, V53, P366, D…	53	102	110	1	59	SPRINGER	NEW YORK	233 SPRING ST, NEW YORK, NY 10013 USA	0029-8549	OECOLOGIA	OECOLOGIA	JAN	2006	146	4	659	666	10.1007/S00442-005-0131-3	8	ECOLOGY	ENVIRONMENTAL SCIENCES & ECOLOGY	995ZX	ISI000234145300018	16273422	2020-04-15		1432-1939
J	STEVENS RD;WILLIG MR;STRAUSS RE	STEVENS, RD; WILLIG, MR; STRAUSS, RE	LATITUDINAL GRADIENTS IN THE PHENETIC DIVERSITY OF NEW WORLD BAT COMMUNITIES	OIKOS	ENGLISH	ARTICLE		SPECIES RICHNESS; MORPHOLOGICAL DIVERSITY; TAXONOMIC DIVERSITY; HIDDEN TREATMENTS; BIODIVERSITY; PATTERNS; NORTH; SCALE; PERSPECTIVES; ABUNDANCE	ALTHOUGH THE EXAMINATION OF LATITUDINAL GRADIENTS OF SPECIES RICHNESS IS COMMON, LITTLE ATTENTION HAS BEEN DEVOTED TO OTHER COMPONENTS OF BIODIVERSITY SUCH AS PHENETIC DIVERSITY. BECAUSE THE PHENOTYPE REFLECTS ASPECTS OF AN ORGANISM'S ENVIRONMENT, ECOLOGICAL RELATIONSHIPS AND EVOLUTIONARY HISTORY, MEASURES OF PHENETIC DIVERSITY LIKELY PROVIDE COMPLIMENTARY INFORMATION TO THAT OF SPECIES RICHNESS,…	LOUISIANA STATE UNIV, DEPT BIOL SCI, BATON ROUGE, LA 70803 USA.; TEXAS TECH UNIV, DEPT BIOL SCI & MUSEUM, LUBBOCK, TX 79409 USA.	STEVENS, RD (REPRINT AUTHOR), LOUISIANA STATE UNIV, DEPT BIOL SCI, BATON ROUGE, LA 70803 USA.	RSTEVENS@LSU.EDU				AGUIAR LMD, 1994, COMUNIDADES CHIROPTE; AGUIRRE LF, 2003, FUNCT ECOL, V17, P201, DOI 10.1046/J.1365-2435.2003.00721.X; ALVAREZ T, 1996, CONTRIBUTIONS MAMMAL, P169; ASCORRA CESAR F., 1996, P593; BLACK HL, 1974, J MAMMAL, V55, P138, DOI 10.2307/1379263; BOWERS MA, 1982, ECOLOGY, V63, P391, DOI 10.2307/1938957; BROWN JH, 1995, MACROECOLOGY; DAVALOS LII, 1993, AVANCES ESTUDIO MAMI, P355; DOS REIS N.R…	66	23	25	1	21	WILEY-BLACKWELL	MALDEN	COMMERCE PLACE, 350 MAIN ST, MALDEN 02148, MA USA	0030-1299	OIKOS	OIKOS	JAN	2006	112	1	41	50	10.1111/J.0030-1299.2006.13167.X	10	ECOLOGY	ENVIRONMENTAL SCIENCES & ECOLOGY	003HG	ISI000234671800005		2020-04-15
J	WILLIG MR;BLOCH CP	WILLIG, MR; BLOCH, CP	LATITUDINAL GRADIENTS OF SPECIES RICHNESS: A TEST OF THE GEOGRAPHIC AREA HYPOTHESIS AT TWO ECOLOGICAL SCALES	OIKOS	ENGLISH	ARTICLE		NEW-WORLD; FOOD-HABITS; CANONICAL DISTRIBUTION; BASAL RATE; DIVERSITY; PATTERNS; COMMONNESS; METABOLISM; ENERGETICS; ENERGY	THE GEOGRAPHIC AREA HYPOTHESIS ADVANCES AREA AS THE PRIMARY CAUSE OF LATITUDINAL GRADIENTS IN DIVERSITY. THE GREATER AREA OF TROPICAL ZONES, IT SUGGESTS, STIMULATES SPECIATION, INHIBITS EXTINCTION, AND LEADS TO INCREASED SPECIES RICHNESS COMPARED TO THE SITUATION IN SMALLER TEMPERATE AND BOREAL ZONES. BECAUSE BATS EXHIBIT EXCEPTIONALLY STRONG LATITUDINAL GRADIENTS OF RICHNESS AT MULTIPLE SPATIAL …	TEXAS TECH UNIV, DEPT BIOL SCI, LUBBOCK, TX 79409 USA.; TEXAS TECH UNIV, THE MUSEUM, LUBBOCK, TX 79409 USA.	WILLIG, MR (REPRINT AUTHOR), TEXAS TECH UNIV, DEPT BIOL SCI, LUBBOCK, TX 79409 USA.	MICHAEL.WILLIG@TTU.EDU				ANDELMAN SJ, 2003, ECOL LETT, V6, P818, DOI 10.1046/J.1461-0248.2003.00503.X; ARRHENIUS O, 1923, ECOLOGY, V4, P68, DOI 10.2307/1929275; ARRHENIUS O, 1921, J ECOL, V9, P95, DOI 10.2307/2255763; BLACKBURN TM, 1997, EVOL ECOL, V11, P195, DOI 10.1023/A:1018451916734; BROWN J. H., 1998, BIOGEOGRAPHY; BROWN JH, 1995, MACROECOLOGY; COLEMAN BD, 1982, ECOLOGY, V63, P1121, DOI 10.2307/1937249; COLEMAN BD, …	68	27	33	0	28	WILEY	HOBOKEN	111 RIVER ST, HOBOKEN 07030-5774, NJ USA	0030-1299	OIKOS	OIKOS	JAN	2006	112	1	163	173	10.1111/J.0030-1299.2006.14009.X	11	ECOLOGY	ENVIRONMENTAL SCIENCES & ECOLOGY	003HG	ISI000234671800018		2020-04-15		1600-0706
J	FORSYTH DM;SCROGGIE MP;MCDONALD MADDENA E	FORSYTH, DM; SCROGGIE, MP; MCDONALD-MADDENA, E	ACCURACY AND PRECISION OF GREY-HEADED FLYING-FOX (PTEROPUS POLIOCEPHALUS) FLYOUT COUNTS	WILDLIFE RESEARCH	ENGLISH	ARTICLE		NEW-SOUTH-WALES; COLONY SITE; PTEROPODIDAE; MOVEMENTS; BIAS	THE PRINCIPAL METHOD FOR ESTIMATING THE ABUNDANCE OF BATS IN ROOSTS IS TO COUNT THE NUMBER OF BATS EXITING THE ROOST AT DUSK ('FLYOUT COUNTS'). WE HYPOTHESISED THAT THE ACCURACY AND PRECISION OF FLYOUT COUNTS DECREASE NON-LINEARLY AS THE NUMBER OF BATS MOVING PER UNIT OF TIME INCREASES, AND THAT ACCURACY INCREASES WITH OBSERVER EXPERIENCE. TO TEST THESE HYPOTHESES, WE FILMED GREY-HEADED FLYING-FO…	ARTHUR RYLAH INST ENVIRONM RES, DEPT SUSTAINABIL & ENVIRONM, HEIDELBERG, VIC 3084, AUSTRALIA.	FORSYTH, DM (REPRINT AUTHOR), ARTHUR RYLAH INST ENVIRONM RES, DEPT SUSTAINABIL & ENVIRONM, 123 BROWN ST, HEIDELBERG, VIC 3084, AUSTRALIA.	DAVE.FORSYTH@DSE.VIC.GOV.AU	MCDONALD-MADDEN, EVE/A-5186-2012; SCROGGIE, MICHAEL P./B-7507-2011	MCDONALD-MADDEN, EVE/0000-0001-7755-2338; SCROGGIE, MICHAEL P./0000-0001-9441-6565; FORSYTH, DAVID/0000-0001-5356-9573		ANDERSON DR, 2001, WILDLIFE SOC B, V29, P1294; ANDERSON DR, 2002, J WILDLIFE MANAGE, V66, P912, DOI 10.2307/3803155; ASTON H I, 1987, VICTORIAN NATURALIST (BLACKBURN), V104, P9; BEARD L.A., 1999, AUSTRALIAN ZOOLOGIST, V31, P287; BURNHAM K. P., 2002, MODEL SELECTION MULT; CALEY P, 1995, WILDLIFE RES, V22, P147, DOI 10.1071/WR9950147; CAUGHLEY G., 1977, ANAL VERTEBRATE POPU; EBY P, 1991, WILDLIFE R…	31	10	10	0	15	CSIRO PUBLISHING	CLAYTON	UNIPARK, BLDG 1, LEVEL 1, 195 WELLINGTON RD, LOCKED BAG 10, CLAYTON, VIC 3168, AUSTRALIA	1035-3712	WILDLIFE RES	WILDL. RES.		2006	33	1	57	65	10.1071/WR05029	9	ECOLOGY; ZOOLOGY	ENVIRONMENTAL SCIENCES & ECOLOGY; ZOOLOGY	018ZJ	ISI000235804000009		2020-04-15		1448-5494
J	VAN DER REE R;BENNETT AF;SODERQUIST TR	VAN DER REE, R; BENNETT, AF; SODERQUIST, TR	NEST-TREE SELECTION BY THE THREATENED BRUSH-TAILED PHASCOGALE (PHASCOGALE TAPOATAFA) (MARSUPIALIA : DASYURIDAE) IN A HIGHLY FRAGMENTED AGRICULTURAL LANDSCAPE	WILDLIFE RESEARCH	ENGLISH	ARTICLE		HOLLOW-BEARING TREES; TRICHOSURUS-CANINUS PHALANGERIDAE; LONG-EARED BAT; MATERNAL STRATEGIES; ROOST SITES; HOME-RANGE; AUSTRALIA; FOREST; AVAILABILITY; COCKATOOS	THE CONSERVATION OF ROOSTING AND NESTING RESOURCES IS OF CRITICAL CONCERN FOR MANY HOLLOW-DEPENDENT SPECIES AROUND THE WORLD. WE INVESTIGATED THE NEST-TREE REQUIREMENTS OF THE THREATENED BRUSH-TAILED PHASCOGALE (PHASCOGALE TAPOATAFA) IN A HIGHLY CLEARED AGRICULTURAL LANDSCAPE IN SOUTH-EASTERN AUSTRALIA. WE DOCUMENTED THE PHYSICAL CHARACTERISTICS OF SELECTED NEST TREES AND DESCRIBE THE SPATIAL AND…	DEAKIN UNIV, SCH ECOL & ENVIRONM, BURWOOD, VIC 3125, AUSTRALIA.; UNIV MELBOURNE, SCH BOT, PARKVILLE, VIC 3010, AUSTRALIA.; DEPT NAT RESOURCES & ENVIRONM, BENDIGO, VIC 3550, AUSTRALIA.	VAN DER REE, R (REPRINT AUTHOR), ROYAL BOT GARDENS, AUSTRALIAN RES CTR URBAN ECOL, MELBOURNE, VIC, AUSTRALIA.	RVDR@UNIMELB.EDU.AU				BENNETT A. F., 1994, PACIFIC CONSERVATION BIOLOGY, V1, P222; BENNETT ANDREW F., 1997, PACIFIC CONSERVATION BIOLOGY, V3, P244; COWAN PE, 1989, AUST WILDLIFE RES, V16, P63; CUTTLE P., 1983, AUSTR MUSEUM COMPLET, P34; DUPLESSIS MA, 1995, BIOL CONSERV, V74, P77, DOI 10.1016/0006-3207(95)00016-W; GIBBONS P, 1996, FOREST ECOL MANAG, V83, P245, DOI 10.1016/0378-1127(95)03692-X; GIBBONS P, 2002, TREE HOL…	45	18	22	0	25	CSIRO PUBLISHING	CLAYTON	UNIPARK, BLDG 1, LEVEL 1, 195 WELLINGTON RD, LOCKED BAG 10, CLAYTON, VIC 3168, AUSTRALIA	1035-3712	WILDLIFE RES	WILDL. RES.		2006	33	2	113	119	10.1071/WR05007	7	ECOLOGY; ZOOLOGY	ENVIRONMENTAL SCIENCES & ECOLOGY; ZOOLOGY	031NX	ISI000236712400005		2020-04-15		1448-5494
J	MARTIN KW;LESLIE DM;PAYTON ME;PUCKETTE WL;HENSLEY SL	MARTIN, KW; LESLIE, DM; PAYTON, ME; PUCKETTE, WL; HENSLEY, SL	IMPACTS OF PASSAGE MANIPULATION ON CAVE CLIMATE: CONSERVATION IMPLICATIONS FOR CAVE-DWELLING BATS	WILDLIFE SOCIETY BULLETIN	ENGLISH	ARTICLE	CAVE CLIMATE; CAVE CONSERVATION; CAVE GATING; CAVE PROTECTION; GRAY BATS; MYTOSIS GRISESCENS; OKLAHOMA	BIG-EARED BAT; HABITAT SELECTION; MYOTIS-SODALIS; BEHAVIOR; DECLINE	HUMAN DISTURBANCE HAS CAUSED DECLINES IN POPULATIONS OF MANY CAVE-DWELLING BATS AND OTHER CAVE-OBLIGATE ORGANISMS. CAVE GATING HAS BEEN USED TO ELIMINATE HUMAN DISTURBANCE, BUT FEW STUDIES HAVE ASSESSED ITS IMPACT ON INTERNAL CAVE CLIMATE, WE RECORDED AMBIENT (AIR) AND SUBSTRATE (ROCK) TEMPERATURES AT SPECIFIED DISTANCES WITHIN THE ENTRANCES OF 3 GATED AND 3 OPEN-PASSAGE CAVES IN NORTHEASTERN OKL…	ROGERS STATE UNIV, DEPT MATH & SCI, CLAREMONT, OK 74017 USA.; OKLAHOMA STATE UNIV, OKLAHOMA COOPERAT FISH & WILDLIFE RES UNIT, US GEOL SURVEY, STILLWATER, OK 74078 USA.; OKLAHOMA STATE UNIV, DEPT STAT, STILLWATER, OK 74078 USA.; POTEAU PUBL SCH, POTEAU, OK 74953 USA.; US FISH & WILDLIFE SERV, OZARK PLATEAU NATL WILDLIFE REFUGE, TULSA, OK 74127 USA.	MARTIN, KW (REPRINT AUTHOR), ROGERS STATE UNIV, DEPT MATH & SCI, CLAREMONT, OK 74017 USA.	KMARTIN@RSU.EDU				*AM SOC MAMM, 1992, J MAMMAL, V73, P707; BARBOUR R.W., 1969, BATS AM; BLAIR W. F., 1938, AMER MIDL NAT, V20, P425, DOI 10.2307/2420639; CLARK BK, 1996, WILDLIFE SOC B, V24, P8; GRIGSBY EVERETT M., 1993, PROCEEDINGS OF THE OKLAHOMA ACADEMY OF SCIENCE, V73, P35; HARVEY M.J., 1990, ARKANSAS ACADEMY OF SCIENCE PROCEEDINGS, V44, P131; HARVEY MJ, 1999, BATS US; HUMPHREY S R, 1978, FLORIDA SCIENTIST, V4…	32	7	9	3	30	WILDLIFE SOC	BETHESDA	5410 GROSVENOR LANE, BETHESDA, MD 20814-2197 USA	0091-7648	WILDLIFE SOC B	WILDL. SOC. BULL.		2006	34	1	137	143	10.2193/0091-7648(2006)34[137:IOPMOC]2.0.CO;2	7	BIODIVERSITY CONSERVATION	BIODIVERSITY & CONSERVATION	046FR	ISI000237797300020		2020-04-15
J	XIAO ZJ;SUGA N	XIAO, ZJ; SUGA, N	ASYMMETRY IN CORTICOFUGAL MODULATION OF FREQUENCY-TUNING IN MUSTACHED BAT AUDITORY SYSTEM	PROCEEDINGS OF THE NATIONAL ACADEMY OF SCIENCES OF THE UNITED STATES OF AMERICA	ENGLISH	ARTICLE	AUDITORY CORTEX; COCHLEA; INFERIOR COLLICULUS; INHIBITION; PLASTICITY	AMPLITUDE-SPECTRUM REPRESENTATION; CF PROCESSING AREA; INFERIOR COLLICULUS; MUSTACHE BAT; ELECTRIC-STIMULATION; SOUND LOCALIZATION; CORTEX; PLASTICITY; MAP; REORGANIZATION	FOCAL ELECTRIC STIMULATION OF THE AUDITORY CORTEX IS WELL SUITED FOR EXPLORATION OF THE FUNCTION OF THE CORTICOFUGAL (DESCENDING) SYSTEM AND THE NEURAL MECHANISM OF PLASTICITY IN THE CENTRAL AUDITORY SYSTEM, BECAUSE IT EVOKES CHANGES IN FREQUENCY-TUNING, CALLED BEST FREQUENCY (BF) SHIFTS, AS DOES AUDITORY FEAR CONDITIONING. THE DOPPLER-SHIFTED CONSTANT FREQUENCY (DSCF) AREA OF THE PRIMARY AUDITOR…	WASHINGTON UNIV, DEPT BIOL, ST LOUIS, MO 63130 USA.; SO MED UNIV, DEPT PHYSIOL, GUANGZHOU 510515, PEOPLES R CHINA.	SUGA, N (REPRINT AUTHOR), WASHINGTON UNIV, DEPT BIOL, 1 BROOKINGS DR, ST LOUIS, MO 63130 USA.	SUGA@BIOLOGY.WUSTL.EDU			NIDCD NIH HHSUNITED STATES DEPARTMENT OF HEALTH & HUMAN SERVICESNATIONAL INSTITUTES OF HEALTH (NIH) - USANIH NATIONAL INSTITUTE ON DEAFNESS & OTHER COMMUNICATION DISORDERS (NIDCD) [DC-00175, R56 DC000175, R01 DC000175]	CHOWDHURY SA, 2000, J NEUROPHYSIOL, V83, P1856; FUZESSERY ZM, 1986, BRAIN BEHAV EVOLUT, V28, P95, DOI 10.1159/000118695; GAO E, 1998, P NATL ACAD SCI USA, V95, P12663, DOI 10.1073/PNAS.95.21.12663; GAO EQ, 2000, P NATL ACAD SCI USA, V97, P8081, DOI 10.1073/PNAS.97.14.8081; IMIG TJ, 1981, J COMP NEUROL, V203, P1, DOI 10.1002/CNE.902030102; IMIG TJ, 1978, J COMP NEUROL, V182, P637, DOI 10.1002/CNE.…	30	18	19	0	2	NATL ACAD SCIENCES	WASHINGTON	2101 CONSTITUTION AVE NW, WASHINGTON, DC 20418 USA	0027-8424	P NATL ACAD SCI USA	PROC. NATL. ACAD. SCI. U. S. A.	DEC 27	2005	102	52	19162	19167	10.1073/PNAS.0509761102	6	MULTIDISCIPLINARY SCIENCES	SCIENCE & TECHNOLOGY - OTHER TOPICS	998WG	ISI000234350000068	16380430	2020-04-15				GREEN PUBLISHED, BRONZE
J	FULLER RJ;NORTON LR;FEBER RE;JOHNSON PJ;CHAMBERLAIN DE;JOYS AC;MATHEWS F;STUART RC;TOWNSEND MC;MANLEY WJ;WOLFE MS;MACDONALD DW;FIRBANK LG	FULLER, RJ; NORTON, LR; FEBER, RE; JOHNSON, PJ; CHAMBERLAIN, DE; JOYS, AC; MATHEWS, F; STUART, RC; TOWNSEND, MC; MANLEY, WJ; WOLFE, MS; MACDONALD, DW; FIRBANK, LG	BENEFITS OF ORGANIC FARMING TO BIODIVERSITY VARY AMONG TAXA	BIOLOGY LETTERS	ENGLISH	ARTICLE	AGRI-ENVIRONMENT SCHEMES; BIODIVERSITY; FARMING SYSTEMS; ORGANIC FARMING		HABITAT AND BIODIVERSITY DIFFERENCES BETWEEN MATCHED PAIRS OF ORGANIC AND NON-ORGANIC FARMS CONTAINING CEREAL CROPS IN LOWLAND ENGLAND WERE ASSESSED BY A LARGE-SCALE STUDY OF PLANTS, INVERTEBRATES, BIRDS AND BATS. HABITAT EXTENT, COMPOSITION AND MANAGEMENT ON ORGANIC FARMS WAS LIKELY TO FAVOUR HIGHER LEVELS OF BIODIVERSITY AND INDEED ORGANIC FARMS TENDED TO SUPPORT HIGHER NUMBERS OF SPECIES AND O…	BRITISH TRUST ORNITHOL, THETFORD IP24 2PU, NORFOLK, ENGLAND.; LANCASTER ENVIRONM CTR, CTR ECOL & HYDROL, LANCASTER LA1 4AP, ENGLAND.; UNIV OXFORD, WILDLIFE CONSERVAT RES UNIT, TUBNEY OX13 5QL, OXON, ENGLAND.; ROYAL AGR COLL, CIRENCESTER GL7 6JS, GLOS, ENGLAND.; ELM FARM RES CTR, NEWBURY RG20 0HR, BERKS, ENGLAND.	FULLER, RJ (REPRINT AUTHOR), BRITISH TRUST ORNITHOL, THETFORD IP24 2PU, NORFOLK, ENGLAND.	ROB.FULLER@BTO.ORG	NORTON, LISA/I-8778-2012; CHAMBERLAIN, DAN/K-1809-2015	CHAMBERLAIN, DAN/0000-0002-5381-2024; FIRBANK, LESLIE/0000-0003-1242-8293	NATURAL ENVIRONMENT RESEARCH COUNCILNERC NATURAL ENVIRONMENT RESEARCH COUNCIL [CEH010025]	BENGTSSON J, 2005, J APPL ECOL, V42, P261, DOI 10.1111/J.1365-2664.2005.01005.X; BENTON TG, 2003, TRENDS ECOL EVOL, V18, P182, DOI 10.1016/S0169-5347(03)00011-9; GOTELLI NJ, 2001, ECOL LETT, V4, P379, DOI 10.1046/J.1461-0248.2001.00230.X; GREEN RE, 2005, SCIENCE, V307, P550, DOI 10.1126/SCIENCE.1106049; HOLE DG, 2005, BIOL CONSERV, V122, P113, DOI 10.1016/J.BIOCON.2004.07.018; KREBS JR, 1999, NAT…	10	175	188	6	117	ROYAL SOC	LONDON	6-9 CARLTON HOUSE TERRACE, LONDON SW1Y 5AG, ENGLAND	1744-9561	BIOL LETTERS	BIOL. LETT.	DEC 22	2005	1	4	431	434	10.1098/RSBL.2005.0357	4	BIOLOGY; ECOLOGY; EVOLUTIONARY BIOLOGY	LIFE SCIENCES & BIOMEDICINE - OTHER TOPICS; ENVIRONMENTAL SCIENCES & ECOLOGY; EVOLUTIONARY BIOLOGY	992VH	ISI000233911600014	17148225	2020-04-15		1744-957X		GREEN PUBLISHED
J	SENIOR P;BUTLIN RK;ALTRINGHAM JD	SENIOR, P; BUTLIN, RK; ALTRINGHAM, JD	SEX AND SEGREGATION IN TEMPERATE BATS	PROCEEDINGS OF THE ROYAL SOCIETY B-BIOLOGICAL SCIENCES	ENGLISH	ARTICLE	BATS; MATING; PATERNITY; SEXUAL SEGREGATION; SWARMING	LONG-EARED BAT; PLECOTUS-AURITUS; MICROSATELLITE LOCI; MYOTIS-LUCIFUGUS; SWARMING SITES; BECHSTEINS BAT; GENE FLOW; VESPERTILIONIDAE; PATTERNS; BEHAVIOR	MANY TEMPERATE INSECTIVOROUS BATS SHOW MARKED SEXUAL SEGREGATION DURING THE SUMMER, BUT IN SPECTACULAR, PRE-HIBERNATION SWARMING, GATHER AT CAVES TO MATE. IN MANY SPECIES, SEXUAL SEGREGATION IS PROBABLY DUE TO A GRADIENT IN AERIAL INSECT AVAILABILITY THAT CONFINES FEMALES TO LOWER ELEVATIONS, WHERE HIGH REPRODUCTIVE COSTS ARE MET BY AN ABUNDANT AND RELIABLE FOOD SUPPLY. IN THE HAWKING AND TRAWLIN…	UNIV LEEDS, SCH BIOL, LEEDS LS2 9JT, W YORKSHIRE, ENGLAND.	ALTRINGHAM, JD (REPRINT AUTHOR), UNIV LEEDS, SCH BIOL, LEEDS LS2 9JT, W YORKSHIRE, ENGLAND.	J.D.ALTRINGHAM@LEEDS.AC.UK	BUTLIN, ROGER K/F-7709-2013	BUTLIN, ROGER K/0000-0003-4736-0954		ALTRINGHAM JD, 2003, BRIT BATS; BARCLAY RMR, 1991, J ANIM ECOL, V60, P165, DOI 10.2307/5452; BONENFANT C, 2004, P ROY SOC B-BIOL SCI, V271, P883, DOI 10.1098/RSPB.2003.2661; BURLAND TM, 1998, MOL ECOL, V7, P136; BURLAND TM, 2001, MOL ECOL, V10, P1309, DOI 10.1046/J.1365-294X.2001.01273.X; CASTELLA V, 2000, MOL ECOL, V9, P1000, DOI 10.1046/J.1365-294X.2000.00939-6.X; CRYAN PM, 2000, J MAMMAL, V81,…	31	104	112	2	51	ROYAL SOC	LONDON	6-9 CARLTON HOUSE TERRACE, LONDON SW1Y 5AG, ENGLAND	0962-8452	P ROY SOC B-BIOL SCI	PROC. R. SOC. B-BIOL. SCI.	DEC 7	2005	272	1580	2467	2473	10.1098/RSPB.2005.3237	7	BIOLOGY; ECOLOGY; EVOLUTIONARY BIOLOGY	LIFE SCIENCES & BIOMEDICINE - OTHER TOPICS; ENVIRONMENTAL SCIENCES & ECOLOGY; EVOLUTIONARY BIOLOGY	990NY	ISI000233751700003	16271970	2020-04-15		1471-2954		GREEN PUBLISHED
J	HARVEY CA;VILLANUEVA C;VILLACIS J;CHACON M;MUNOZ D;LOPEZ M;IBRAHIM M;GOMEZ R;TAYLOR R;MARTINEZ J;NAVAS A;SAENZ J;SANCHEZ D;MEDINA A;VILCHEZ S;HERNANDEZ B;PEREZ A;RUIZ E;LOPEZ F;LANG I;SINCLAIR FL	HARVEY, CA; VILLANUEVA, C; VILLACIS, J; CHACON, M; MUNOZ, D; LOPEZ, M; IBRAHIM, M; GOMEZ, R; TAYLOR, R; MARTINEZ, J; NAVAS, A; SAENZ, J; SANCHEZ, D; MEDINA, A; VILCHEZ, S; HERNANDEZ, B; PEREZ, A; RUIZ, E; LOPEZ, F; LANG, I; SINCLAIR, FL	CONTRIBUTION OF LIVE FENCES TO THE ECOLOGICAL INTEGRITY OF AGRICULTURAL LANDSCAPES	AGRICULTURE ECOSYSTEMS & ENVIRONMENT	ENGLISH	ARTICLE	BIODIVERSITY CONSERVATION; COSTA RICA; FARM MANAGEMENT; FAUNAL DIVERSITY; LANDSCAPE CHARACTERIZATION; LANDSCAPE CONNECTIVITY; LOCAL KNOWLEDGE; NICARAGUA; CENTRAL AMERICA	RAIN-FOREST VEGETATION; LOS-TUXTLAS; SPECIES RICHNESS; HEDGEROWS; HABITATS; CONNECTIVITY; WINDBREAKS; DESIGN	LIVE FENCES ARE CONSPICUOUS FEATURES OF AGRICULTURAL LANDSCAPES ACROSS CENTRAL AMERICA BUT THERE IS REMARKABLY LITTLE INFORMATION ABOUT THEIR ABUNDANCE, DISTRIBUTION, AND FUNCTION. HERE WE PRESENT A DETAILED ANALYSIS OF: (1) THE ABUNDANCE, COMPOSITION, STRUCTURE AND DISTRIBUTION OF LIVE FENCES IN FOUR CONTRASTING CATTLE-PRODUCING AREAS OF COSTA RICA AND NICARAGUA; (2) THE MANAGEMENT OF LIVE FENCE…	CATIE, DEPT AGR & AGROFORESTRY, TURRIALBA, COSTA RICA.; UCA, NITLAPAN, MANAGUA, NICARAGUA.; UNIV WALES, SCH AGR & FOREST SCI, BANGOR LL57 2UW, GWYNEDD, WALES.; UNIV NACL AUTONOMA, PROGRAMA REG MANEJO VIDA SILVESTRE, HEREDIA, COSTA RICA.; FDN NICARAGUENSE CONSERVAC, MANAGUA, NICARAGUA.	HARVEY, CA (REPRINT AUTHOR), CATIE, DEPT AGR & AGROFORESTRY, APDO 7170, TURRIALBA, COSTA RICA.	CHARVEY@CATIE.AC.CR; F.L.SINCLAIR@BANGOR.AC.UK		TAYLOR, RACHEL/0000-0003-3365-3908; MUNOZ-GUERRERO, DIEGO/0000-0002-9673-2577; HARVEY, CELIA A./0000-0001-8015-703X		ARNOLD GW, 1983, J APPL ECOL, V20, P731, DOI 10.2307/2403123; BAUDRY J, 2003, LANDSCAPE ECOL, V18, P303, DOI 10.1023/A:1024465200284; BAUDRY J, 2000, J ENVIRON MANAGE, V60, P7, DOI 10.1006/JEMA.2000.0358; BEER J., 1987, ADV AGROFORESTRY RES, P215; BENNETT A. F., 1999, LINKAGES LANDSCAPE R; BENNETT AF, 1994, BIOL CONSERV, V68, P155, DOI 10.1016/0006-3207(94)90347-6; BERNINGER F, 2003, AGROFOREST S…	55	100	113	3	60	ELSEVIER	AMSTERDAM	RADARWEG 29, 1043 NX AMSTERDAM, NETHERLANDS	0167-8809	AGR ECOSYST ENVIRON	AGRIC. ECOSYST. ENVIRON.	DEC 1	2005	111	1-4	200	230	10.1016/J.AGEE.2005.06.011	31	AGRICULTURE, MULTIDISCIPLINARY; ECOLOGY; ENVIRONMENTAL SCIENCES	AGRICULTURE; ENVIRONMENTAL SCIENCES & ECOLOGY	978VX	ISI000232902200018		2020-04-15		1873-2305
J	MILNE DJ;ARMSTRONG M;FISHER A;FLORES T;PAVEY CR	MILNE, DJ; ARMSTRONG, M; FISHER, A; FLORES, T; PAVEY, CR	STRUCTURE AND ENVIRONMENTAL RELATIONSHIPS OF INSECTIVOROUS BAT ASSEMBLAGES IN TROPICAL AUSTRALIAN SAVANNAS	AUSTRAL ECOLOGY	ENGLISH	ARTICLE	COMMUNITY; HABITAT; MICROCHIROPTERA; NORTHERN AUSTRALIA; SAVANNA	KAKADU-NATIONAL-PARK; SOUTH-EASTERN AUSTRALIA; LONG-EARED BAT; NORTHERN-TERRITORY; DISTRIBUTION PATTERNS; SEMIARID ENVIRONMENT; GRADIENT ANALYSIS; LIFE-HISTORY; RAIN-FOREST; STAGE-III	PATTERNS IN THE COMPOSITION OF ASSEMBLAGES OF MICROBAT SPECIES SAMPLED DURING THE LATE DRY SEASON (THE 'BUILD-UP') IN NORTH AUSTRALIAN SAVANNAS WERE ASSESSED AGAINST A RANGE OF ENVIRONMENTAL FACTORS AS WELL AS FOUR A PRIORI DEFINED HABITAT TYPES (RIPARIAN, ESCARPMENTS, COASTAL AND WOODLANDS). DISTINCT SPECIES ASSEMBLAGES WERE MOST STRONGLY ASSOCIATED WITH TOPOGRAPHIC AND CLIMATIC VARIABLES. THERE…	DEPT NAT RESOURCES ENVIRONM & ARTS, BIODIVERS CONSERVAT, PALMERSTON, NT 0831, AUSTRALIA.; TROP SAVANNAS COOPERAT RES CTR, PALMERSTON, NT 0831, AUSTRALIA.; DEPT NAT REDSOURCES ENVIRONM & ARTS, BIODIVERS CONSERVAT, ALICE SPRINGS, NT, AUSTRALIA.	MILNE, DJ (REPRINT AUTHOR), DEPT NAT RESOURCES ENVIRONM & ARTS, BIODIVERS CONSERVAT, POB 496, PALMERSTON, NT 0831, AUSTRALIA.	DAMIAN.MILNE@NT.GOV.AU	PAVEY, CHRIS/D-7209-2011			ANDERSEN AN, 2003, FIRE TROPICAL SAVANN; BELBIN L, 1994, PATN PATTERN ANAL PA; BOWMAN DMJ, 1988, AUST J BOT, V36, P503, DOI 10.1071/BT9880503; CHURCHILL SK, 1998, AUSTR BATS; CLARKE KR, 1988, MAR ECOL PROG SER, V46, P213, DOI 10.3354/MEPS046213; CRAWLEY MJ, 1993, GLIM ECOLOGISTS; CROME FHJ, 1988, ECOLOGY, V69, P1960, DOI 10.2307/1941173; DYER R, 2001, SAVANNA BURNING; FENTON MB, 1990, CAN J ZOOL,…	51	8	10	0	18	BLACKWELL PUBLISHING	OXFORD	9600 GARSINGTON RD, OXFORD OX4 2DQ, OXON, ENGLAND	1442-9985	AUSTRAL ECOL	AUSTRAL ECOL.	DEC	2005	30	8	914	927		14	ECOLOGY	ENVIRONMENTAL SCIENCES & ECOLOGY	985XC	ISI000233411000012		2020-04-15
J	FORD WM;MENZEL MA;RODRIGUE JL;MENZEL JM;JOHNSON JB	FORD, WM; MENZEL, MA; RODRIGUE, JL; MENZEL, JM; JOHNSON, JB	RELATING BAT SPECIES PRESENCE TO SIMPLE HABITAT MEASURES IN A CENTRAL APPALACHIAN FOREST	BIOLOGICAL CONSERVATION	ENGLISH	ARTICLE	ACOUSTICAL SURVEY; ANABAT; CENTRAL APPALACHIANS; BATS; FORESTS; RIPARIAN AREAS	LONG-EARED BAT; PIPISTRELLUS-PIPISTRELLUS; ECHOLOCATION CALLS; MYOTIS-SEPTENTRIONALIS; INDUSTRIAL FOREST; LANDSCAPE; SELECTION; PATTERNS; VIRGINIA; STANDS	WE ACTIVELY SAMPLED THE BAT COMMUNITY AT 63 SITES USING DETECTION AND NON-DETECTION METRICS ON THE FERNOW EXPERIMENTAL FOREST (FEF) IN THE CENTRAL APPALACHIANS OF WEST VIRGINIA USING ANABAT ACOUSTICAL EQUIPMENT MAY-JUNE 2001-2003 TO RELATE SPECIES PRESENCE TO SIMPLE HABITAT MEASURES SUCH AS PROXIMITY TO RIPARIAN AREAS, FOREST CANOPY COVER, FOREST CANOPY GAP WIDTH, AND FOREST CANOPY HEIGHT. WE ACO…	USDA, US FOREST SERV, NE RES STN, PARSONS, WV 26287 USA.; ALSTON & BIRD LLP, ATLANTA, GA 30309 USA.; UNIV MARYLAND, CTR ENVIRONM SCI, APPALACHIAN ENVIRONM LAB, FROSTBURG, MD 21532 USA.	FORD, WM (REPRINT AUTHOR), USDA, US FOREST SERV, NE RES STN, BOX 404, PARSONS, WV 26287 USA.	MFORD@FS.FED.US				ADAM MD, 1994, J WILDLIFE MANAGE, V58, P462, DOI 10.2307/3809317; ADAMS MB, 2000, FERNOW EXPT FOREST E; ARLETTAZ R, 2000, BIOL CONSERV, V93, P55, DOI 10.1016/S0006-3207(99)00112-3; ARNETT EB, 2003, WILDLIFE SOC B, V31, P2; BETTS BJ, 1998, J WILDLIFE MANAGE, V62, P1003, DOI 10.2307/3802553; BRACK VIRGIL JR, 2002, P21; BRITZKE ERIC R., 2002, P221; BRITZKE ERIC R., 2000, BAT RESEARCH NEWS, V41, P33;…	91	82	87	2	44	ELSEVIER SCI LTD	OXFORD	THE BOULEVARD, LANGFORD LANE, KIDLINGTON, OXFORD OX5 1GB, OXON, ENGLAND	0006-3207	BIOL CONSERV	BIOL. CONSERV.	DEC	2005	126	4	528	539	10.1016/J.BIOCON.2005.07.003	12	BIODIVERSITY CONSERVATION; ECOLOGY; ENVIRONMENTAL SCIENCES	BIODIVERSITY & CONSERVATION; ENVIRONMENTAL SCIENCES & ECOLOGY	981DK	ISI000233067300009		2020-04-15		1873-2917
J	STONER KE	STONER, KE	PHYLLOSTOMID BAT COMMUNITY STRUCTURE AND ABUNDANCE IN TWO CONTRASTING TROPICAL DRY FORESTS	BIOTROPICA	ENGLISH	ARTICLE	BAT COMMUNITY STRUCTURE; CHAMELA-CUIXMALA BIOSPHERE RESERVE; COSTA RICA; MEXICO; PALO VERDE; PHYLLOSTOMIDAE; TROPICAL DRY FOREST	SPECIES COMPOSITION; NEOTROPICAL SAVANNA; FLORISTIC DIVERSITY; ATLANTIC FOREST; RAIN-FOREST; BIODIVERSITY; LANDSCAPE; PATTERNS; TREES; FRAGMENTATION	ALTHOUGH TROPICAL WET FORESTS ARE GENERALLY MORE DIVERSE THAN DRY FORESTS FOR MAN), FAUNAL GROUPS, FEW STUDIES HAVE COMPARED BAT DIVERSITY AMONG DRY FORESTS. I COMPARED GROUND LEVEL PHYLLOSTOMID BAT COMMUNITY STRUCTURE BETWEEN TWO TROPICAL DRY FORESTS WITH DIFFERENT PRECIPITATION REGIMES. PARQUE NATIONAL PALO VERDE IN NORTHWESTERN COSTA RICA REPRESENTS ONE OF THE WETTEST TROPICAL DRY FORESTS (RAI…	UNIV NACL AUTONOMA MEXICO, CTR INVEST ECOSISTEMAS, MORELIA 48980, MICHOACAN, MEXICO.	STONER, KE (REPRINT AUTHOR), UNIV NACL AUTONOMA MEXICO, CTR INVEST ECOSISTEMAS, APARTADO POSTAL 27-3 XANGARI, MORELIA 48980, MICHOACAN, MEXICO.	KSTONER@OIKOS.UNAM.MX	VAZQUEZ-DOMINGUEZ, GUILLERMO GVD/L-7818-2014; SELF, CASEY J/B-6871-2011; STONER, KATHRYN E/E-1510-2015	STONER, KATHRYN E/0000-0002-9964-1697		AGUIRRE LF, 2003, J TROP ECOL, V19, P367, DOI [10.1017/S0266467403003419, 10.1017/S0266467403003419]; AGUIRRE LF, 2002, J MAMMAL, V83, P775, DOI 10.1644/1545-1542(2002)083<0775:SOANSB>2.0.CO;2; ALVAREZ T., 1970, ANALES ESCUELA NACIO, V18, P137; BERGALLO HG, 2003, BIOTROPICA, V35, P278, DOI 10.1646/02033; BERNARD E, 2001, STUD NEOTROP FAUNA E, V36, P177, DOI 10.1076/SNFE.36.3.177.2125; BULLOCK SH,…	69	21	29	1	23	WILEY	HOBOKEN	111 RIVER ST, HOBOKEN 07030-5774, NJ USA	0006-3606	BIOTROPICA	BIOTROPICA	DEC	2005	37	4	591	599	10.1111/J.1744-7429.2005.00076.X	9	ECOLOGY	ENVIRONMENTAL SCIENCES & ECOLOGY	990TT	ISI000233766800011		2020-04-15		1744-7429
J	RUSSO D;CISTRONE L;JONES G	RUSSO, D; CISTRONE, L; JONES, G	SPATIAL AND TEMPORAL PATTERNS OF ROOST USE BY TREE-DWELLING BARBASTELLE BATS BARBASTELLA BARBASTELLUS	ECOGRAPHY	ENGLISH	ARTICLE		FEMALE BECHSTEINS BATS; TEMPERATE RAIN-FOREST; BIG BROWN BATS; CHALINOLOBUS-TUBERCULATUS; INFORMATION-TRANSFER; SOCIAL-ORGANIZATION; HABITAT SELECTION; MYOTIS; SOUTHERN; CHIROPTERA	WE EVALUATED THE SPATIAL AND TEMPORAL PATTERNS OF ROOST SWITCHING BEHAVIOUR BY A TREE-DWELLING POPULATION OF BARBASTELLE BATS BARBASTELLA BARBASTELLUS IN A BEECH FOREST OF CENTRAL ITALY. SWITCHING BEHAVIOUR WAS COMMON TO BOTH SEXES AND DID NOT DEPEND ON GROUP SIZE. WE OBSERVED BOTH INDIVIDUAL AND GROUP SWITCHING, THE LATTER OFTEN INVOLVING THE ABANDONMENT OF A ROOST TREE ON A SINGLE NIGHT. WE SUG…	UNIV NAPLES FEDERICO II, FAC AGRARIA, DIPARTIMENTO ARBOPAVE, LAB ECOL APPLICATA, I-80055 NAPLES, ITALY.; FORESTRY & CONSERVAT, I-03043 CASSINO, ITALY.; UNIV BRISTOL, SCH BIOL SCI, BRISTOL BS8 1UG, AVON, ENGLAND.	RUSSO, D (REPRINT AUTHOR), UNIV NAPLES FEDERICO II, FAC AGRARIA, DIPARTIMENTO ARBOPAVE, LAB ECOL APPLICATA, VIA UNIV,100, I-80055 NAPLES, ITALY.	DANRUSSO@UNINA.IT		RUSSO, DANILO/0000-0002-1934-7130; JONES, GARETH/0000-0002-1904-3735		ALCOCK J, 1993, ANIMAL BEHAV; ALTIZER S, 2003, ANNU REV ECOL EVOL S, V34, P517, DOI 10.1146/ANNUREV.ECOLSYS.34.030102.151725; ALTRINGHAM JD, 1996, BATS BIOL BEHAV; ANTHONY E.L.P., 1988, P47; BARCLAY RMR, 2001, AM MIDL NAT, V146, P80, DOI 10.1674/0003-0031(2001)146[0080:YTYROT]2.0.CO;2; BRIGHAM RM, 1997, J MAMMAL, V78, P1231, DOI 10.2307/1383066; BRIGHAM RM, 1991, CAN J ZOOL, V69, P117, DOI 10.113…	49	48	49	0	22	WILEY	HOBOKEN	111 RIVER ST, HOBOKEN 07030-5774, NJ USA	0906-7590	ECOGRAPHY	ECOGRAPHY	DEC	2005	28	6	769	776	10.1111/J.2005.0906-7590.04343.X	8	BIODIVERSITY CONSERVATION; ECOLOGY	BIODIVERSITY & CONSERVATION; ENVIRONMENTAL SCIENCES & ECOLOGY	982EP	ISI000233141000006		2020-04-15		1600-0587
J	GORRESEN PM;WILLIG MR;STRAUSS RE	GORRESEN, PM; WILLIG, MR; STRAUSS, RE	MULTIVARIATE ANALYSIS OF SCALE-DEPENDENT ASSOCIATIONS BETWEEN BATS AND LANDSCAPE STRUCTURE	ECOLOGICAL APPLICATIONS	ENGLISH	ARTICLE	ATLANTIC FOREST; BATS; CORRELATION; HABITAT FRAGMENTATION; LANDSCAPE SCALE; MATRIX-SIMULATION APPROACH; META-ANALYSIS; NULL MODEL; PARAGUAY; PERMUTATION; PHYLLOSTOMID BATS; SPECIES-SPECIFIC RESPONSES	FOREST FRAGMENTATION; LATITUDINAL GRADIENTS; SPECIES RICHNESS; DIVERSITY; PATTERNS; BIRDS; PRODUCTIVITY; RESPONSES; DENSITY; ECOLOGY	THE ASSESSMENT OF BIOTIC RESPONSES TO HABITAT DISTURBANCE AND FRAGMENTATION GENERALLY HAS BEEN LIMITED TO ANALYSES AT A SINGLE SPATIAL SCALE. FURTHERMORE, METHODS TO COMPARE RESPONSES BETWEEN SCALES HAVE LACKED THE ABILITY TO DISCRIMINATE AMONG PATTERNS RELATED TO THE IDENTITY, STRENGTH, OR DIRECTION OF ASSOCIATIONS OF BIOTIC VARIABLES WITH LANDSCAPE ATTRIBUTES. WE PRESENT. AN EXAMINATION OF THE …	TEXAS TECH UNIV, DEPT BIOL SCI & MUSEUM, LUBBOCK, TX 79409 USA.	GORRESEN, PM (REPRINT AUTHOR), USGS PACIFIC ISL ECOSYST RES CTR, KILAUEA FIELD STN, POB 44, HAWAII NATL PK, HI 96718 USA.	MARCOS_GORRESEN@USGS.GOV	VAZQUEZ-DOMINGUEZ, GUILLERMO GVD/L-7818-2014			AIZEN MA, 1994, ECOLOGY, V75, P330, DOI 10.2307/1939538; ALLEN T. F. H., 1982, HIERARCHY PERSPECTIV; CRYAN PM, 2000, J MAMMAL, V81, P719, DOI 10.1644/1545-1542(2000)081<0719:EOEODO>2.3.CO;2; FLEMING TH, 1981, BIOTROPICA, V13, P45, DOI 10.2307/2388069; FLEMING TH, 1988, SHORT TAILED FRUIT B; GEHRT SD, 2003, ECOL APPL, V13, P939, DOI 10.1890/02-5188; GORCHOV DL, 1993, VEGETATIO, V108, P339; GORRESE…	51	62	66	0	37	WILEY	HOBOKEN	111 RIVER ST, HOBOKEN 07030-5774, NJ USA	1051-0761	ECOL APPL	ECOL. APPL.	DEC	2005	15	6	2126	2136	10.1890/04-0532	11	ECOLOGY; ENVIRONMENTAL SCIENCES	ENVIRONMENTAL SCIENCES & ECOLOGY	992BL	ISI000233858900023		2020-04-15		1939-5582
J	VAN DER POEL WHM;VAN DER HEIDE R;VERSTRATEN ERAM;TAKUMI K;LINA PHC;KRAMPS JA	VAN DER POEL, WHM; VAN DER HEIDE, R; VERSTRATEN, ERAM; TAKUMI, K; LINA, PHC; KRAMPS, JA	EUROPEAN BAT LYSSAVIRUSES, THE NETHERLANDS	EMERGING INFECTIOUS DISEASES	ENGLISH	ARTICLE		RABIES	TO STUDY EUROPEAN BAT LYSSAVIRUS (EBLV) IN BAT RESERVOIRS IN THE NETHERLANDS, NATIVE BATS HAVE BEEN TESTED FOR RABIES SINCE 1984. FOR ALL COLLECTED BATS, DATA INCLUDING SPECIES, AGE, SEX, AND DATE AND LOCATION FOUND WERE RECORDED. A TOTAL OF 1,219 SEROTINE BATS, EPTESICUS SEROTINUS, WERE TESTED, AND 251 (21%) WERE POSITIVE FOR LYSSAVIRUS ANTIGEN. FIVE (4%) OF 129 SPECIMENS FROM THE POND BAT, MYOT…	NATL INST PUBL HLTH & ENVIRONM, NL-3720 BA BILTHOVEN, NETHERLANDS.; CENT INST ANIM DIS CONTROL, LELYSTAD, NETHERLANDS.; NATL MUSEUM NAT HIST NATURALIS, LEIDEN, NETHERLANDS.	VAN DER POEL, WHM (REPRINT AUTHOR), UNIV WAGENINGEN & RES CTR, ANIM SCI GRP, POB 65, NL-8200 AB LELYSTAD, NETHERLANDS.	WIM.VANDERPOEL@WUR.NL				AMENGUAL B, 1997, J GEN VIROL, V28, P2139; BADRANE H, 2001, J VIROL, V75, P3268, DOI 10.1128/JVI.75.7.3268-3276.2001; BOTVINKIN AD, 1992, VOP VIRUSOL+, V37, P215; DAVIS PL, 2005, J VIROL, V79, P10487, DOI 10.1128/JVI.79.16.10487-10497.2005; DEAN D. J., 1996, P88; FOOKS AR, 2003, EPIDEMIOL INFECT, V131, P1029, DOI 10.1017/S0950268803001481; FOOKS AR, 2003, J MED VIROL, V71, P281, DOI 10.1002/JMV.1…	10	55	57	0	5	CENTER DISEASE CONTROL	ATLANTA	ATLANTA, GA 30333 USA	1080-6040	EMERG INFECT DIS	EMERG. INFECT. DIS	DEC	2005	11	12	1854	1859	10.3201/EID1112.041200	6	IMMUNOLOGY; INFECTIOUS DISEASES	IMMUNOLOGY; INFECTIOUS DISEASES	990UI	ISI000233768300008	16485470	2020-04-15				DOAJ GOLD, GREEN PUBLISHED
J	BLANTON JD;BOWDEN NY;EIDSON M;WYATT JD;HANLON CA	BLANTON, JD; BOWDEN, NY; EIDSON, M; WYATT, JD; HANLON, CA	RABIES POSTEXPOSURE PROPHYLAXIS, NEW YORK, 1995-2000	EMERGING INFECTIOUS DISEASES	ENGLISH	ARTICLE		UNITED-STATES; PUBLIC-HEALTH; EPIDEMIOLOGY; EXPOSURE	THE EPIDEMIOLOGY OF HUMAN RABIES POSTEXPOSURE PROPHYLAXIS (PEP) IN 4 UPSTATE NEW YORK COUNTIES WAS DESCRIBED FROM DATA OBTAINED FROM 2,216 INCIDENCES OF PEP RECORDED BY LOCAL HEALTH DEPARTMENTS FROM 1995 TO 2000. OVERALL ANNUAL INCIDENCE FOR THE STUDY PERIOD WAS 27 CASES PER 100,000 PERSONS. MEAN ANNUAL PEP INCIDENCE RATES WERE HIGHEST IN RURAL COUNTIES AND DURING THE SUMMER MONTHS. PEP INCIDENCE…	CTR DIS CONTROL & PREVENT, VIRAL & RICKETTSIAL ZOONOSES BRANCH, ATLANTA, GA 30333 USA.; NEW YORK STATE DEPT HLTH, ALBANY, NY USA.; UNIV ROCHESTER, SCH MED & DENT, ROCHESTER, NY USA.	BLANTON, JD (REPRINT AUTHOR), CTR DIS CONTROL & PREVENT, VIRAL & RICKETTSIAL ZOONOSES BRANCH, MAILSTOP G33,1600 CLIFTON RD, ATLANTA, GA 30333 USA.	ASI5@CDC.GOV		BLANTON, JESSE/0000-0002-2634-355X		ANDERSON LJ, 1984, ANN INTERN MED, V100, P728, DOI 10.7326/0003-4819-100-5-728; [ANONYMOUS], 1998, MMWR RECOMM REP, V47, P1; [ANONYMOUS], 1999, MMWR RECOMM REP, V48, P1; BELL TA, 1996, PUBLIC HLTH REPERCUS; *CDCP, 1995, MMWR-MORBID MORTAL W, V47, P625; *CDCP, 2004, MMWR-MORBID MORTAL W, V53, P1171; CENTERS FOR DISEASE CONTROL AND PREVENTION (CDC), 2004, MMWR MORB MORTAL WKLY REP, V53, P33; CENTER…	24	32	35	0	3	CENTERS DISEASE CONTROL & PREVENTION	ATLANTA	1600 CLIFTON RD, ATLANTA, GA 30333 USA	1080-6040	EMERG INFECT DIS	EMERG. INFECT. DIS	DEC	2005	11	12	1921	1927		7	IMMUNOLOGY; INFECTIOUS DISEASES	IMMUNOLOGY; INFECTIOUS DISEASES	990UI	ISI000233768300018	16485480	2020-04-15		1080-6059		DOAJ GOLD
J	WACHARAPLUESADEE S;LUMLERTDACHA B;BOONGIRD K;WANGHONGSA S;CHANHOME L;ROLLIN P;STOCKTON P;RUPPRECHT CE;KSIAZEK TG;HEMACHUDHA T	WACHARAPLUESADEE, S; LUMLERTDACHA, B; BOONGIRD, K; WANGHONGSA, S; CHANHOME, L; ROLLIN, P; STOCKTON, P; RUPPRECHT, CE; KSIAZEK, TG; HEMACHUDHA, T	BAT NIPAH VIRUS, THAILAND	EMERGING INFECTIOUS DISEASES	ENGLISH	ARTICLE		FLYING-FOXES	SURVEILLANCE FOR NIPAH VIRUS (NV) WAS CONDUCTED IN THAILAND'S BAT POPULATION. IMMUNOGLOBULIN G ANTIBODIES TO NV WERE DETECTED WITH ENZYME IMMUNOASSAY IN 82 OF 1,304 BATS. NV RNA WAS FOUND IN BAT SALIVA AND URINE. THESE DATA SUGGEST THE PERSISTENCE OF NV INFECTION IN THAI BATS.	CHULALONGKORN UNIV HOSP, MOL BIOL LAB NEUROL DIS, DEPT MED, BANGKOK 10330, THAILAND.; THAI RED CROSS SOC, BANGKOK, THAILAND.; MINIST NAT RESOURCES & ENVIRONM, BANGKOK, THAILAND.; CTR DIS CONTROL & PREVENT, ATLANTA, GA USA.	WACHARAPLUESADEE, S (REPRINT AUTHOR), CHULALONGKORN UNIV HOSP, MOL BIOL LAB NEUROL DIS, DEPT MED, RAMA 4 RD, BANGKOK 10330, THAILAND.	SPWA02@YAHOO.COM	RUPPRECHT, CHARLES/AAI-1544-2020			ABUBAKAR S, 2004, EMERG INFECT DIS, V10, P2228, DOI 10.3201/EID1012.040452; BOONKIRD K, 2004, COMPILATION 2003 RES, P183; CHUA KB, 2000, SCIENCE, V288, P1432, DOI 10.1126/SCIENCE.288.5470.1432; CHUA KB, 2003, MICROBES INFECT, V5, P487, DOI 10.1016/S1286-4579(03)00067-4; CHUA KB, 2002, MICROBES INFECT, V4, P145, DOI 10.1016/S1286-4579(01)01522-2; DAMRONGWATANOPO.S, 2005, P CHALL INF DIS 21 C, P172…	13	151	168	0	12	CENTERS DISEASE CONTROL	ATLANTA	1600 CLIFTON RD, ATLANTA, GA 30333 USA	1080-6040	EMERG INFECT DIS	EMERG. INFECT. DIS	DEC	2005	11	12	1949	1951	10.3201/EID1112.050613	3	IMMUNOLOGY; INFECTIOUS DISEASES	IMMUNOLOGY; INFECTIOUS DISEASES	990UI	ISI000233768300025	16485487	2020-04-15		1080-6059		DOAJ GOLD, GREEN PUBLISHED
J	YOUNG NM;HALLGRIMSSON B	YOUNG, NM; HALLGRIMSSON, B	SERIAL HOMOLOGY AND THE EVOLUTION OF MAMMALIAN LIMB COVARIATION STRUCTURE	EVOLUTION	ENGLISH	ARTICLE	LIMB DEVELOPMENT; LIMB MORPHOLOGY; MODULARITY; MORPHOLOGICAL INTEGRATION; MORPHOMETRICS	MORPHOLOGICAL INTEGRATION; MOLECULAR-BASIS; T-BOX; PATTERNS; GENES; EXPRESSION; ORIGIN; GROWTH; TBX5; MALFORMATIONS	THE TETRAPOD FORELIMB AND HINDLIMB ARE SERIALLY HOMOLOGOUS STRUCTURES THAT SHARE A BROAD RANGE OF DEVELOPMENTAL PATHWAYS RESPONSIBLE FOR THEIR PATTERNING AND OUTGROWTH. COVARIATION BETWEEN LIMBS, WHICH CAN INTRODUCE CONSTRAINTS ON THE PRODUCTION-OF VARIATION, IS RELATED TO THE DUPLICATION OF THESE DEVELOPMENTAL FACTORS. DESPITE THIS CONSTRAINT, THERE IS REMARKABLE DIVERSITY IN LIMB MORPHOLOGY, WI…	UNIV CALGARY, HLTH SCI CTR, DEPT CELL BIOL & ANAT, CALGARY, AB T2N 4N1, CANADA.	YOUNG, NM (REPRINT AUTHOR), UNIV CALGARY, HLTH SCI CTR, DEPT CELL BIOL & ANAT, 3330 HOSP DR NW, CALGARY, AB T2N 4N1, CANADA.	NYOUNG@UCALGARY.CA; BHALLGRI@UCALGARY.CA	YOUNG, NATHAN/F-4081-2010; HALLGRIMSSON, BENEDIKT/A-9616-2008	YOUNG, NATHAN/0000-0002-3437-7493; HALLGRIMSSON, BENEDIKT/0000-0002-7192-9103	NCRR NIH HHSUNITED STATES DEPARTMENT OF HEALTH & HUMAN SERVICESNATIONAL INSTITUTES OF HEALTH (NIH) - USANIH NATIONAL CENTER FOR RESEARCH RESOURCES (NCRR) [RR03640]	AGARWAL P, 2003, DEVELOPMENT, V130, P623, DOI 10.1242/DEV.00191; AHN DG, 2002, NATURE, V417, P754, DOI 10.1038/NATURE00814; BOULET AM, 2004, DEVELOPMENT, V131, P299, DOI 10.1242/DEV.00936; BURNABY TP, 1966, BIOMETRICS, V22, P96, DOI 10.2307/2528217; CAPDEVILA J, 2000, J EXP ZOOL, V288, P287, DOI 10.1002/1097-010X(20001215)288:4&LT;287::AID-JEZ2&GT;3.0.CO;2-5; CARROLL SB, 2001, DNA DIVERSITY MOL G…	68	171	171	0	41	WILEY	HOBOKEN	111 RIVER ST, HOBOKEN 07030-5774, NJ USA	0014-3820	EVOLUTION	EVOLUTION	DEC	2005	59	12	2691	2704		14	ECOLOGY; EVOLUTIONARY BIOLOGY; GENETICS & HEREDITY	ENVIRONMENTAL SCIENCES & ECOLOGY; EVOLUTIONARY BIOLOGY; GENETICS & HEREDITY	000ZU	ISI000234502400018	16526515	2020-04-15		1558-5646
J	RIVERS NM;BUTLIN RK;ALTRINGHAM JD	RIVERS, NM; BUTLIN, RK; ALTRINGHAM, JD	GENETIC POPULATION STRUCTURE OF NATTERER'S BATS EXPLAINED BY MATING AT SWARMING SITES AND PHILOPATRY	MOLECULAR ECOLOGY	ENGLISH	ARTICLE	GENETIC STRUCTURE; MATING; MYOTIS; NATTERER'S BAT; POPULATION ECOLOGY; SWARMING	SEX-BIASED DISPERSAL; LONG-EARED BAT; PLECOTUS-AURITUS; MYOTIS-BECHSTEINII; NYCTALUS-NOCTULA; MICROSATELLITE LOCI; MITOCHONDRIAL-DNA; SOCIAL-STRUCTURE; MIGRATORY BAT; GLEANING BAT	DURING AUTUMN 'SWARMING', LARGE NUMBERS OF TEMPERATE BATS CHASE EACH OTHER IN AND AROUND UNDERGROUND SITES. SWARMING HAS BEEN PROPOSED TO BE A MATING EVENT, ALLOWING INTERBREEDING BETWEEN BATS FROM OTHERWISE ISOLATED SUMMER COLONIES. WE STUDIED THE POPULATION STRUCTURE OF THE NATTERER'S BAT (MYOTIS NATTERERI), A SWARMING SPECIES IN NORTHERN ENGLAND, BY SAMPLING BATS AT SEVEN SITES IN TWO SWARMING…	UNIV LEEDS, INST INTEGRAT & COMPARAT BIOL, LEEDS LS2 9JT, W YORKSHIRE, ENGLAND.; UNIV LEEDS, EARTH & BIOSPHERE INST, LEEDS LS2 9JT, W YORKSHIRE, ENGLAND.	ALTRINGHAM, JD (REPRINT AUTHOR), UNIV LEEDS, INST INTEGRAT & COMPARAT BIOL, LEEDS LS2 9JT, W YORKSHIRE, ENGLAND.	J.D.ALTRINGHAM@LEEDS.AC.UK	BUTLIN, ROGER K/F-7709-2013	BUTLIN, ROGER K/0000-0003-4736-0954		ALTRINGHAM JD, 2003, BRIT BATS; ALTSCHUL SF, 1997, NUCLEIC ACIDS RES, V25, P3389, DOI 10.1093/NAR/25.17.3389; AMOS B, 1993, SCIENCE, V260, P670, DOI 10.1126/SCIENCE.8480176; BALLOUX F, 2002, MOL ECOL, V11, P771, DOI 10.1046/J.1365-294X.2002.01474.X; BALLOUX F, 2002, MOL ECOL, V11, P155, DOI 10.1046/J.0962-1083.2001.01436.X; BELKHIR K, 1996, GENTIX 4 05 LOGICIEL; BROWNSTEIN MJ, 1996, BIOTECHNIQUES…	84	94	96	0	49	WILEY-BLACKWELL	HOBOKEN	111 RIVER ST, HOBOKEN 07030-5774, NJ USA	0962-1083	MOL ECOL	MOL. ECOL.	DEC	2005	14	14	4299	4312	10.1111/J.1365-294X.2005.02748.X	14	BIOCHEMISTRY & MOLECULAR BIOLOGY; ECOLOGY; EVOLUTIONARY BIOLOGY	BIOCHEMISTRY & MOLECULAR BIOLOGY; ENVIRONMENTAL SCIENCES & ECOLOGY; EVOLUTIONARY BIOLOGY	984EW	ISI000233286300008	16313594	2020-04-15		1365-294X
J	PUECHMAILLE S;MATHY G;PETIT E	PUECHMAILLE, S; MATHY, G; PETIT, E	CHARACTERIZATION OF 14 POLYMORPHIC MICROSATELLITE LOCI FOR THE LESSER HORSESHOE BAT, RHINOLOPHUS HIPPOSIDEROS (RHINOLOPHIDAE, CHIROPTERA)	MOLECULAR ECOLOGY NOTES	ENGLISH	ARTICLE	CHIROPTERA; MICROSATELLITE; MULTIPLEX PCR; RHINOLOPHUS HIPPOSIDEROS	FERRUMEQUINUM; PROBABILITY; IDENTITY	FOURTEEN POLYMORPHIC MICROSATELLITES ISOLATED IN THE LESSER HORSESHOE BAT, RHINOLOPHUS HIPPOSIDEROS, ARE DESCRIBED. A SUBSET OF EIGHT LOCI SUCCESSFULLY COAMPLIFIED IN A MULTIPLEX POLYMERASE CHAIN REACTION (PCR), AND ALLOWED TO CONFIRM THAT EXPECTED HETEROZYGOSITY WAS RELATIVELY HIGH FOR THE EIGHT LOCI (0.56-0.83). THIS SET OF EIGHT MICROSATELLITES INDEED PERMITS TO BUILD GENETIC TAGS THAT DISTING…	UNIV RENNES 1, CNRS, UMR 6552, BIOL STN, F-35380 PAIMPONT, FRANCE.	PETIT, E (REPRINT AUTHOR), UNIV RENNES 1, CNRS, UMR 6552, BIOL STN, F-35380 PAIMPONT, FRANCE.	ERIC.PETIT@UNIV-RENNES1.FR	PUECHMAILLE, SEBASTIEN/D-1612-2010; PETIT, ERIC J/C-1091-2011	PUECHMAILLE, SEBASTIEN/0000-0001-9517-5775; PETIT, ERIC J/0000-0001-5058-5826		*ARB FLED SACHS AN, 1997, SIT HUF EUR; AYRES KL, 2004, MOL ECOL NOTES, V4, P315, DOI 10.1111/J.1471-8286.2004.00616.X; DAWSON DA, 2004, MOL ECOL NOTES, V4, P96, DOI 10.1046/J.1471-8286.2003.00580.X; GOUDET J, 2001, FSTAT PROGRAM ESTIMA; HUTSON AM, 2001, MICROCHIROPTERAN BAT; JONES KC, 2002, MOL ECOL NOTES, V2, P425, DOI 10.1046/J.1471-8286.2002.00264.X; LEBRETON JD, 2003, OIKOS, V101, P253, DOI 1…	14	17	17	0	13	WILEY-BLACKWELL	HOBOKEN	111 RIVER ST, HOBOKEN 07030-5774, NJ USA	1471-8278	MOL ECOL NOTES	MOL. ECOL. NOTES	DEC	2005	5	4	941	944	10.1111/J.1471-8286.2005.01123.X	4	BIOCHEMISTRY & MOLECULAR BIOLOGY; ECOLOGY; EVOLUTIONARY BIOLOGY	BIOCHEMISTRY & MOLECULAR BIOLOGY; ENVIRONMENTAL SCIENCES & ECOLOGY; EVOLUTIONARY BIOLOGY	994SJ	ISI000234051200072		2020-04-15
J	FLEMING TH	FLEMING, TH	THE RELATIONSHIP BETWEEN SPECIES RICHNESS OF VERTEBRATE MUTUALISTS AND THEIR FOOD PLANTS IN TROPICAL AND SUBTROPICAL COMMUNITIES DIFFERS AMONG HEMISPHERES	OIKOS	ENGLISH	ARTICLE		POLLINATOR INTERACTIONS; SEED DISPERSAL; PREY RATIOS; DIVERSITY; PATTERNS; SPECIALIZATION; NETWORKS; PREDATOR; CONSERVATION; PRODUCTIVITY	NON-RANDOM STATISTICAL PATTERNS HAVE LONG BEEN OF INTEREST TO COMMUNITY ECOLOGISTS. RECENT STUDIES OF COMMUNITIES OF MUTUALISTS HAVE REVEALED NON-RANDOM PATTERNS IN TERMS OF CONNECTANCE, DEGREE OF SPECIALIZATION, AND NESTEDNESS. CURRENTLY UNSTUDIED, HOWEVER, ARE THE DETAILED STATISTICAL RELATIONSHIPS BETWEEN TROPICAL VERTEBRATE MUTUALISTS AND THEIR FOOD PLANTS IN DIFFERENT PARTS OF THE WORLD. HER…	UNIV MIAMI, DEPT BIOL, CORAL GABLES, FL 33124 USA.	FLEMING, TH (REPRINT AUTHOR), UNIV MIAMI, DEPT BIOL, CORAL GABLES, FL 33124 USA.	TFLEMING@FIG.COX.MIAMI.EDU				ATMAR W, 1993, OECOLOGIA, V96, P373, DOI 10.1007/BF00317508; BASCOMPTE J, 2003, P NATL ACAD SCI USA, V100, P9383, DOI 10.1073/PNAS.1633576100; BUCHMANN S.L, 1996, FORGOTTEN POLLINATOR; CORLETT RT, 2004, BIOL REV, V79, P497, DOI 10.1017/S1464793103006341; CURRAN LM, 2000, ECOL MONOGR, V70, P101, DOI 10.1890/0012-9615(2000)070[0101:VRTSVI]2.0.CO;2; ELTON C, 1946, J ANIM ECOL, V15, P54, DOI 10.2307/…	43	34	39	0	26	BLACKWELL PUBLISHING	OXFORD	9600 GARSINGTON RD, OXFORD OX4 2DQ, OXON, ENGLAND	0030-1299	OIKOS	OIKOS	DEC	2005	111	3	556	562		7	ECOLOGY	ENVIRONMENTAL SCIENCES & ECOLOGY	984LQ	ISI000233306800015		2020-04-15
J	LEON GALVAN MA;LOPEZ WILCHIS R;HERNANDEZ PEREZ M;ARENAS RIOS E;ROSADO AF	LEON-GALVAN, MA; LOPEZ-WILCHIS, R; HERNANDEZ-PEREZ, M; ARENAS-RIOS, E; ROSADO, AF	MALE REPRODUCTIVE CYCLE OF MEXICAN BIG-EARED BATS, CORYNORHINUS MEXICANUS (CHIROPTERA : VESPERTILIONIDAE)	SOUTHWESTERN NATURALIST	ENGLISH	ARTICLE		PLECOTUS-AURITUS	MORPHOLOGICAL OBSERVATIONS OF MALE GENITAL TRACTS OBTAINED FROM WILD, ADULT MEXICAN BIG-EARED BATS (CORYNORHINUS MEXICANUS) REVEALED ONLY ONE BUT LONG ANNUAL REPRODUCTIVE CYCLE SHOWING THE EXISTENCE OF TEMPORAL ASYNCHRONY OF ITS REPRODUCTIVE FUNCTIONS, AS IS CHARACTERISTIC OF TEMPERATURE-ZONE VESPERTILIONID AND RHINOLOPHID CHIROPTERANS. TESTES WERE LARGEST IN AUGUST, WHEREAS MAXIMUM DEVELOPMENT O…	UNIV AUTONOMA METROPOLITANA IZTAPALAPA, DEPT BIOL, MEXICO CITY 09340, DF, MEXICO.; UNIV AUTONOMA METROPOLITANA IZTAPALAPA, DEPT REPROD BIOL, MEXICO CITY 09340, DF, MEXICO.	LEON-GALVAN, MA (REPRINT AUTHOR), UNIV AUTONOMA METROPOLITANA IZTAPALAPA, DEPT BIOL, SAN RAFAEL ATLIXCO 186,COLONIA VICENTINA, MEXICO CITY 09340, DF, MEXICO.	LEON@XANUM.UAM.MX	LOPEZ-WILCHIS, RICARDO/P-6964-2019; LOPEZ WILCHIS, RICARDO/A-6949-2009	LOPEZ-WILCHIS, RICARDO/0000-0001-8532-3922; LOPEZ WILCHIS, RICARDO/0000-0001-8532-3922		ANTHONY E.L.P., 1988, P47; ANTHONY EDYTHE L.P., 2000, P1, DOI 10.1016/B978-012195670-7/50002-3; DEWSBURY DA, 1982, AM NAT, V119, P601, DOI 10.1086/283938; ENTWISTLE AC, 1998, J ZOOL, V244, P63, DOI 10.1111/J.1469-7998.1998.TB00007.X; GRINDAL SD, 1992, AM MIDL NAT, V128, P339, DOI 10.2307/2426468; GUSTAFSON AW, 1979, J REPROD FERTIL, V56, P317; HAMILTON JAMES D., 1994, TIME SERIES ANAL; HEIDEMAN P…	28	14	14	0	2	SOUTHWESTERN ASSOC NATURALISTS	SAN MARCOS	SOUTHWEST TEXAS STATE UNIV, DEPT BIOLOGY, 601 UNIVERSITY DR, SAN MARCOS, TX 78666 USA	0038-4909	SOUTHWEST NAT	SOUTHW. NATURAL.	DEC	2005	50	4	453	460	10.1894/0038-4909(2005)050[0453:MRCOMB]2.0.CO;2	8	BIODIVERSITY CONSERVATION; ECOLOGY	BIODIVERSITY & CONSERVATION; ENVIRONMENTAL SCIENCES & ECOLOGY	000XQ	ISI000234496100006		2020-04-15		1943-6262
J	HELGEN KM	HELGEN, KM	SYSTEMATICS OF THE PACIFIC MONKEY-FACED BATS (CHIROPTERA : PTEROPODIDAE), WITH A NEW SPECIES OF PTERALOPEX AND A NEW FIJIAN GENUS	SYSTEMATICS AND BIODIVERSITY	ENGLISH	ARTICLE	BIOGEOGRAPHY; CRYPTIC SPECIES; FIJI; MORPHOMETRICS; ECOMORPHOLOGY; MELANESIA; PAPUA NEW GUINEA; PTEROLOPEX; PTEROPODIDAE; SOLOMON ISLANDS	FLYING FOXES; NYCTERIBIIDAE; DIPTERA; MEGACHIROPTERA; CYCLOPODIINAE; QUATERNARY; IGUANIDAE; REVISION; ISLANDS; AVES	THE FRUIT-BAT GENUS PTERALOPEX COMPRISES THE MONKEY-FACED BATS, A GROUP OF SIX ENDANGERED SPECIES FOUND ONLY IN OLD-GROWTH FORESTS ON CERTAIN ISLANDS IN THE SOUTH-WEST PACIFIC (THE SOLOMON ISLANDS AND FIJI). THE TAXONOMY OF THE GENUS IS REVIEWED IN DETAIL AND UPDATED ACCORDINGLY. TWO 'CRYPTIC' BIOLOGICAL SPECIES ARE SHOWN TO OCCUR IN SYMPATHY ON BOTH BOUGAINVILLE AND CHOISEUL IN THE NORTHERN SOLO…	S AUSTRALIAN MUSEUM, ADELAIDE, SA 5000, AUSTRALIA.; UNIV ADELAIDE, SCH EARTH & ENVIRONM SCI, ADELAIDE, SA 5005, AUSTRALIA.	HELGEN, KM (REPRINT AUTHOR), S AUSTRALIAN MUSEUM, ADELAIDE, SA 5000, AUSTRALIA.	KRISTOFER.HELGEN@ADELAIDE.EDU.AU	HELGEN, KRISTOFER M./AAB-8348-2019	HELGEN, KRISTOFER M./0000-0002-8776-4040		ANDERSEN K., 1909, ANNALS & MAGAZINE OF NATURAL HISTORY SERIES 8, V3; ANDERSEN K., 1909, ANNALS & MAGAZINE OF NATURAL HISTORY SERIES 8, V3; ANDERSEN K., 1912, CATALOGUE CHIROPTERA, VI; ASH J, 1987, PACIFIC SCIENCE, V41, P191; BONACCORSO F. J., 1998, BATS PAPUA NEW GUINE; BOWENJONES E, 1997, ORYX, V31, P209, DOI 10.1046/J.1365-3008.1997.D01-13.X; BREGULLA H, 1992, BIRDS VANUATU; CAPELL A, 1968, NE…	51	26	28	0	23	TAYLOR & FRANCIS LTD	ABINGDON	2-4 PARK SQUARE, MILTON PARK, ABINGDON OR14 4RN, OXON, ENGLAND	1477-2000	SYST BIODIVERS	SYST. BIODIVERS.	DEC	2005	3	4	433	453	10.1017/S1477200005001702	21	BIODIVERSITY CONSERVATION; BIOLOGY	BIODIVERSITY & CONSERVATION; LIFE SCIENCES & BIOMEDICINE - OTHER TOPICS	029NL	ISI000236569800004		2020-04-15		1478-0933
J	SHANKAR V;ORCIARI LA;DE MATTOS C;KUZMIN IV;PAPE WJ;O SHEA TJ;RUPPRECHT CE	SHANKAR, V; ORCIARI, LA; DE MATTOS, C; KUZMIN, IV; PAPE, WJ; O'SHEA, TJ; RUPPRECHT, CE	GENETIC DIVERGENCE OF RABIES VIRUSES FROM BAT SPECIES OF COLORADO, USA	VECTOR-BORNE AND ZOONOTIC DISEASES	ENGLISH	ARTICLE	RABIES VIRUS; BATS; COLORADO	UNITED-STATES; EPIDEMIOLOGY; SURVEILLANCE; SEQUENCES	MOLECULAR EPIDEMIOLOGICAL STUDIES HAVE LINKED MANY CRYPTIC HUMAN RABIES CASES IN THE UNITED STATES WITH EXPOSURE TO RABIES VIRUS (RV) VARIANTS ASSOCIATED WITH INSECTIVOROUS BATS. IN COLORADO, BATS ACCOUNTED FOR 98% OF ALL REPORTED ANIMAL RABIES CASES BETWEEN 1977 AND 1996. THE GENETIC DIVERGENCE OF RV WAS INVESTIGATED IN BAT AND TERRESTRIAL ANIMAL SPECIMENS THAT WERE SUBMITTED FOR RABIES DIAGNOSI…	COLORADO STATE UNIV, DEPT BIOMED SCI, FT COLLINS, CO 80523 USA.; CTR DIS CONTROL & PREVENT, ATLANTA, GA USA.; COLORAGO DEPT PUBL HLTH & ENVIRONM, DENVER, CO USA.; US GEOL SURVEY, FT COLLINS SCI CTR, FT COLLINS, CO USA.	SHANKAR, V (REPRINT AUTHOR), CTR DIS CONTROL & PREVENT, DEPT STATE HLTH SERV, L-238-2,1100 W 49TH ST, AUSTIN, TX 78756 USA.	VBS2@CDC.GOV	RUPPRECHT, CHARLES/AAI-1544-2020			BADRANE H, 2001, J VIROL, V75, P3268, DOI 10.1128/JVI.75.7.3268-3276.2001; BORELL A. E., 1939, JOURNAL OF MAMMALOGY, V20, P65, DOI 10.2307/1374494; BOTVINKIN AD, 2003, EMERG INFECT DIS, V9, P1623, DOI 10.3201/EID0912.030374; CHILDS JAMES E., 2002, P113; FINDLEY JS, 1975, MAMMALS NEW MEXICO, P1; HALL T.A., 1999, NUCL ACIDS S SER, V41, P95, DOI DOI 10.1021/BK-1999-0734.CH008; JEAMMOUGIN F, 1998, TR…	28	27	27	0	4	MARY ANN LIEBERT, INC	NEW ROCHELLE	140 HUGUENOT STREET, 3RD FL, NEW ROCHELLE, NY 10801 USA	1530-3667	VECTOR-BORNE ZOONOT	VECTOR-BORNE ZOONOTIC DIS.	WIN	2005	5	4	330	341	10.1089/VBZ.2005.5.330	12	PUBLIC, ENVIRONMENTAL & OCCUPATIONAL HEALTH; INFECTIOUS DISEASES	PUBLIC, ENVIRONMENTAL & OCCUPATIONAL HEALTH; INFECTIOUS DISEASES	004UP	ISI000234778200004	16417429	2020-04-15		1557-7759
J	CARMEL Y;BEN HAIM Y	CARMEL, Y; BEN-HAIM, Y	INFO-GAP ROBUST-SATISFICING MODEL OF FORAGING BEHAVIOR: DO FORAGERS OPTIMIZE OR SATISFICE?	AMERICAN NATURALIST	ENGLISH	ARTICLE	OPTIMAL FORAGING; SATISFICING; ROBUSTNESS; KNIGHTIAN UNCERTAINTY; INFO GAPS	STARLINGS STURNUS-VULGARIS; PATCH-DEPARTURE; GREAT TITS; RULES; BATS	IN THIS NOTE WE COMPARE TWO MATHEMATICAL MODELS OF FORAGING THAT REFLECT TWO COMPETING THEORIES OF ANIMAL BEHAVIOR: OPTIMIZING AND ROBUST SATISFICING. THE OPTIMAL-FORAGING MODEL IS BASED ON THE MARGINAL VALUE THEOREM (MVT). THE ROBUST-SATISFICING MODEL DEVELOPED HERE IS AN APPLICATION OF INFO-GAP DECISION THEORY. THE INFO-GAP ROBUST-SATISFICING MODEL RELATES TO THE SAME CIRCUMSTANCES DESCRIBED BY…	TECHNION ISRAEL INST TECHNOL, FAC CIVIL & ENVIRONM ENGN, IL-32000 HAIFA, ISRAEL.; TECHNION ISRAEL INST TECHNOL, FAC MECH ENGN, YITZHAK MODAI CHAIR TECHNOL & ECON, IL-32000 HAIFA, ISRAEL.	CARMEL, Y (REPRINT AUTHOR), TECHNION ISRAEL INST TECHNOL, FAC CIVIL & ENVIRONM ENGN, IL-32000 HAIFA, ISRAEL.	YOHAY@TX.TECHNION.AC.IL; YAKOV@TECHNION.AC.IL	CARMEL, YOHAY/G-4362-2011; BEN-HAIM, YAKOV/U-2022-2019	CARMEL, YOHAY/0000-0002-5883-0184; BEN-HAIM, YAKOV/0000-0001-7229-8449		ALCHIAN AA, 1977, EC FORCES WORK; BEN-HAIM Y, 1998, J CONSTR ENG M ASCE, V124, P125, DOI 10.1061/(ASCE)0733-9364(1998)124:2(125); BENHAIM Y, 2003, 200335 FED RES BANK; BENHAIM Y, 2005, ENG DESIGN RELIABILI, PCH11; BENHAIM Y, 2001, INFORMATION GAP DECI; BENHAIM Y, 1996, ROBUST RELIABILITY M; BEST LS, 1982, EVOLUTION, V36, P70, DOI [10.2307/2407968, 10.1111/J.1558-5646.1982.TB05011.X]; CASSINI MH, …	60	33	34	0	25	UNIV CHICAGO PRESS	CHICAGO	1427 E 60TH ST, CHICAGO, IL 60637-2954 USA	0003-0147	AM NAT	AM. NAT.	NOV	2005	166	5	633	641	10.1086/491691	9	ECOLOGY; EVOLUTIONARY BIOLOGY	ENVIRONMENTAL SCIENCES & ECOLOGY; EVOLUTIONARY BIOLOGY	977VX	ISI000232832700014	16224728	2020-04-15		1537-5323
J	KORINE C;KALKO EKV	KORINE, C; KALKO, EKV	FRUIT DETECTION AND DISCRIMINATION BY SMALL FRUIT-EATING BATS (PHYLLOSTOMIDAE): ECHOLOCATION CALL DESIGN AND OLFACTION	BEHAVIORAL ECOLOGY AND SOCIOBIOLOGY	ENGLISH	ARTICLE	ARTIBEUS; VAMPYRESSA FICUS; FORAGING; SENSORY CUES	CAROLLIA-PERSPICILLATA; PREY CAPTURE; ORIENTATION; SENSITIVITY; CHIROPTERA; SIGNALS; VISION	WE STUDIED THE ROLE OF ECHOLOCATION AND OTHER SENSORY CUES IN TWO SMALL FRUGIVOROUS NEW WORLD LEAF-NOSED BATS (PHYLLOSTOMIDAE: ARTIBEUS WATSONI AND VAMPYRESSA PUSILLA) FEEDING ON DIFFERENT TYPES OF FIG FRUIT. TO TEST WHICH CUES THE BATS NEED TO FIND THESE FRUIT, WE CONDUCTED BEHAVIORAL EXPERIMENTS IN A FLIGHT CAGE WITH RIPE AND SIMILAR-SIZED FIGS WHERE WE SELECTIVELY EXCLUDED VISION, OLFACTION, A…	SMITHSONIAN TROP RES INST, BALBOA, PANAMA.; UNIV ULM, DEPT EXPT ECOL BIO 3, D-89069 ULM, GERMANY.	KORINE, C (REPRINT AUTHOR), BEN GURION UNIV NEGEV, JACOB BLAUSTEIN INST DESERT RES, MITRANI DEPT DESERT ECOL, IL-84990 SEDE BOQER, ISRAEL.		KORINE, CARMI/F-4116-2012			ALTRINGHAM JD, 2003, BAT ECOLOGY, P90; ARLETTAZ R, 2001, NATURE, V414, P742, DOI 10.1038/414742A; BARCLAY RMR, 1981, CAN J ZOOL, V59, P750, DOI 10.1139/Z81-107; BELL GP, 1986, ANIM BEHAV, V34, P409, DOI 10.1016/S0003-3472(86)80110-5; BELWOOD JJ, 1988, ANIMAL SONAR; BLOSS J, 1999, ACTA CHIROPTEROL, V1, P31; BONACCORSO F J, 1979, BULLETIN OF THE FLORIDA STATE MUSEUM BIOLOGICAL SCIENCES, V24, P359; …	44	72	77	2	28	SPRINGER	NEW YORK	ONE NEW YORK PLAZA, SUITE 4600, NEW YORK, NY, UNITED STATES	0340-5443	BEHAV ECOL SOCIOBIOL	BEHAV. ECOL. SOCIOBIOL.	NOV	2005	59	1	12	23	10.1007/S00265-005-0003-1	12	BEHAVIORAL SCIENCES; ECOLOGY; ZOOLOGY	BEHAVIORAL SCIENCES; ENVIRONMENTAL SCIENCES & ECOLOGY; ZOOLOGY	983OS	ISI000233242600003		2020-04-15		1432-0762
J	MILDENSTEIN TL;STIER SC;NUEVO DIEGO CE;MILLS LS	MILDENSTEIN, TL; STIER, SC; NUEVO-DIEGO, CE; MILLS, LS	HABITAT SELECTION OF ENDANGERED AND ENDEMIC LARGE FLYING-FOXES IN SUBIC BAY, PHILIPPINES	BIOLOGICAL CONSERVATION	ENGLISH	ARTICLE	HABITAT SELECTION; THREATENED SPECIES CONSERVATION; PHILIPPINES; PTEROPUS VAMPYRUS; ACERODON JUHATUS; FRUIT BAT	RADIO-TRACKING; NORTHERN-TERRITORY; FORAGING BEHAVIOR; PTEROPUS-ALECTO; AMERICAN-SAMOA; FRUIT-BATS; PTEROPODIDAE; AUSTRALIA; MOVEMENTS; AVAILABILITY	LARGE FLYING-FOXES IN INSULAR SOUTHEAST ASIA ARE THE MOST THREATENED OF THE OLD WORLD FRUIT BATS DUE TO HIGH LEVELS OF DEFORESTATION AND HUNTING AND EFFECTIVELY LITTLE LOCAL CONSERVATION COMMITMENT. THE FOREST AT SUBIC BAY, PHILIPPINES, SUPPORTS A RARE, LARGE COLONY OF VULNERABLE PHILIPPINE GIANT FRUIT BATS (PTEROPUS VAMPYRUS LANENSIS) AND ENDANGERED AND ENDEMIC GOLDEN-CROWNED FLYING-FOXES (ACERO…	UNIV MONTANA, WILDLIFE BIOL PROGRAM, COLL FORESTRY & CONSERVAT, SCH FORESTRY, MISSOULA, MT 59812 USA.; US PEACE CORPS, PASAY CITY, METRO MANILA, PHILIPPINES.; UMALI SUBDIV, LOS BANOS 4031, LAGUNA, PHILIPPINES.	MILDENSTEIN, TL (REPRINT AUTHOR), UNIV MONTANA, WILDLIFE BIOL PROGRAM, COLL FORESTRY & CONSERVAT, SCH FORESTRY, FORESTRY BLDG, MISSOULA, MT 59812 USA.	TAMMY.MILDENSTEIN@UMONTANA.EDU	MILLS, L. SCOTT/K-2458-2012	MILLS, L. SCOTT/0000-0001-8771-509X; NUEVO-DIEGO, CE/0000-0001-5962-0130		AEBISCHER NJ, 1993, ECOLOGY, V74, P1313, DOI 10.2307/1940062; AGRESTI A., 1984, WILEY SERIES PROBABI; BROOKE AP, 2001, J ZOOL, V254, P309, DOI 10.1017/S0952836901000814; BROOKE AP, 2000, BIOTROPICA, V32, P338; CHEKE AS, 1981, MAMMALIA, V45, P205, DOI 10.1515/MAMM.1981.45.2.205; CHUDNOFF M, 1984, USDA FOR SERV AGR HD, V607; CORNER EJH, 1933, MALAYAN BRANCH ROYAL, V11, P1; COX PA, 1991, CONSERV BIO…	53	32	38	0	62	ELSEVIER SCI LTD	OXFORD	THE BOULEVARD, LANGFORD LANE, KIDLINGTON, OXFORD OX5 1GB, OXON, ENGLAND	0006-3207	BIOL CONSERV	BIOL. CONSERV.	NOV	2005	126	1	93	102	10.1016/J.BIOCON.2005.05.001	10	BIODIVERSITY CONSERVATION; ECOLOGY; ENVIRONMENTAL SCIENCES	BIODIVERSITY & CONSERVATION; ENVIRONMENTAL SCIENCES & ECOLOGY	953BY	ISI000231052000009		2020-04-15
J	PRYDE MA;O DONNELL CFJ;BARKER RJ	PRYDE, MA; O'DONNELL, CFJ; BARKER, RJ	FACTORS INFLUENCING SURVIVAL AND LONG-TERM POPULATION VIABILITY OF NEW ZEALAND LONG-TAILED BATS (CHALINOLOBUS TUBERCULATUS): IMPLICATIONS FOR CONSERVATION	BIOLOGICAL CONSERVATION	ENGLISH	ARTICLE	BATS; CHALINOLOBUS; CHIROPTERA; MARK-RECAPTURE; POPULATION VIABILITY ANALYSIS; MATRIX MODELS	TEMPERATE RAIN-FOREST; KAKA NESTOR-MERIDIONALIS; MARK-RECAPTURE DATA; PIPISTRELLUS-PIPISTRELLUS; STATISTICAL-INFERENCE; MOHOUA-OCHROCEPHALA; CAPTURE-RECAPTURE; BREEDING SUCCESS; MODEL SELECTION; BEECH FORESTS	A POPULATION VIABILITY ANALYSIS IS IMPORTANT FOR THE MANAGEMENT OF ENDANGERED POPULATIONS AND REQUIRES THE ESTIMATION OF SURVIVAL PARAMETERS. THE LONG-TAILED BAT (CHALINOLOBUS TUBERCULATUS) IS ONE OF ONLY TWO NATIVE TERRESTRIAL MAMMALS CURRENTLY FOUND IN NEW ZEALAND AND IS CLASSED AS VULNERABLE. ITS VIABILITY IN TEMPERATE BEECH (NOTHOFAGUS) FOREST, EGLINTON VALLEY, FIORDLAND, NEW ZEALAND WAS ESTI…	SO REG SCI CTR, DEPT CONSERVAT, CHRISTCHURCH, NEW ZEALAND.; UNIV OTAGO, DEPT MATH & STAT, DUNEDIN, NEW ZEALAND.	O'DONNELL, CFJ (REPRINT AUTHOR), SO REG SCI CTR, DEPT CONSERVAT, POB 13049, CHRISTCHURCH, NEW ZEALAND.	CODONNELL@DOC.GOVT.NZ				ALEXANDER J, 2001, THESIS LINCOLN U LIN; ANDERSON DR, 1998, J APPL STAT, V25, P263, DOI 10.1080/02664769823250; BUCKLAND ST, 1997, BIOMETRICS, V53, P603, DOI 10.2307/2533961; BURNHAM K. P., 2002, MODEL SELECTION MULT; CASWELL H., 2001, MATRIX POPULATION MO; CLAVERO M, 2005, TRENDS ECOL EVOL, V20, P110, DOI 10.1016/J.TREE.2005.01.003; COOCH EG, 2001, GENTLE INTRO PROGRAM; DAVIS W. H., 1965, JOURNA…	75	63	64	3	60	ELSEVIER SCI LTD	OXFORD	THE BOULEVARD, LANGFORD LANE, KIDLINGTON, OXFORD OX5 1GB, OXON, ENGLAND	0006-3207	BIOL CONSERV	BIOL. CONSERV.	NOV	2005	126	2	175	185	10.1016/J.BIOCON.2005.05.006	11	BIODIVERSITY CONSERVATION; ECOLOGY; ENVIRONMENTAL SCIENCES	BIODIVERSITY & CONSERVATION; ENVIRONMENTAL SCIENCES & ECOLOGY	961LD	ISI000231663000006		2020-04-15		1873-2917
J	BERNARDI F;NADIN DAVIS SA;WANDELER AI;ARMSTRONG J;GOMES AAB;LIMA FS;NOGUEIRA FRB;ITO FH	BERNARDI, F; NADIN-DAVIS, SA; WANDELER, AI; ARMSTRONG, J; GOMES, AAB; LIMA, FS; NOGUEIRA, FRB; ITO, FH	ANTIGENIC AND GENETIC CHARACTERIZATION OF RABIES VIRUSES ISOLATED FROM DOMESTIC AND WILD ANIMALS OF BRAZIL IDENTIFIES THE HOARY FOX AS A RABIES RESERVOIR	JOURNAL OF GENERAL VIROLOGY	ENGLISH	ARTICLE		POLYMERASE-CHAIN-REACTION; MOLECULAR EPIDEMIOLOGY; NUCLEOPROTEIN GENE; UNITED-STATES; DISCRIMINATION; DIVERSITY; PHOSPHOPROTEIN; POLYMORPHISM; COLOMBIA; GENOME	FIFTY BRAZILIAN RABIES VIRUSES, COLLECTED FROM MANY DIFFERENT ANIMAL SPECIES AND SEVERAL REGIONS OF THE COUNTRY, WERE CHARACTERIZED BY PARTIAL SEQUENCING OF THE CENTRAL, VARIABLE REGION OF THE P GENE, A LOCUS USEFUL FOR SENSITIVE MOLECULAR EPIDEMIOLOGICAL STUDIES. PHYLOGENETIC ANALYSIS OF THE SEQUENCES, WHICH INCLUDED COMPARISON WITH OTHER RABIES STRAINS RECOVERED FROM THROUGHOUT THE AMERICAS, ID…	CANADIAN FOOD INSPECT AGCY, RABIES CTR EXPERTISE, OTTAWA LAB FALLOWFIELD, OTTAWA, ON K2H 8P9, CANADA.; UNIV SAO PAULO, FMVZ, DEPT PREVENT VET MED & AINM HLTH, BR-05508000 SAO PAULO, BRAZIL.; UNIV FED CAMPINA GRANDE, CSTR, DEPT VET MED, DMV, BR-58700000 PATOS DE MINAS, PB, BRAZIL.	NADIN-DAVIS, SA (REPRINT AUTHOR), CANADIAN FOOD INSPECT AGCY, RABIES CTR EXPERTISE, OTTAWA LAB FALLOWFIELD, 3851 FALLOWFIELD RD, OTTAWA, ON K2H 8P9, CANADA.	NADINDAVISS@INSPECTION.GC.CA				ARAUJO FAA, 2002, THESIS U FEDERAL MIN; BADRANE H, 2001, J VIROL, V75, P8096, DOI 10.1128/JVI.75.17.8096-8104.2001; BARROS JS, 1989, ZOON REV INT, V1, P9; BATISTA-MORAIS N, 2000, MEM I OSWALDO CRUZ, V95, P609, DOI 10.1590/S0074-02762000000500003; BORDIGNON J, 2005, ARCH VIROL, V150, P695, DOI 10.1007/S00705-004-0448-Y; BOURHY H, 1993, VIROLOGY, V194, P70, DOI 10.1006/VIRO.1993.1236; BOURHY H, 199…	51	28	30	0	5	MICROBIOLOGY SOC	LONDON	CHARLES DARWIN HOUSE, 12 ROGER ST, LONDON WC1N 2JU, ERKS, ENGLAND	0022-1317	J GEN VIROL	J. GEN. VIROL.	NOV	2005	86		3153	3162	10.1099/VIR.0.81223-0	10	BIOTECHNOLOGY & APPLIED MICROBIOLOGY; VIROLOGY	BIOTECHNOLOGY & APPLIED MICROBIOLOGY; VIROLOGY	978UB	ISI000232897400027	16227239	2020-04-15		1465-2099	11	BRONZE
J	KERTH G;PETIT E	KERTH, G; PETIT, E	COLONIZATION AND DISPERSAL IN A SOCIAL SPECIES, THE BECHSTEIN'S BAT (MYOTIS BECHSTEINII)	MOLECULAR ECOLOGY	ENGLISH	ARTICLE	CHIROPTERA; COLONIZATION; FRAGMENTATION; ISOLATION BY DISTANCE; METAPOPULATION; SEX-BIASED DISPERSAL	SEX-BIASED DISPERSAL; GENE FLOW; POPULATION-STRUCTURE; HABITAT FRAGMENTATION; F-STATISTICS; RECOLONIZATION; EXTINCTION; DIFFERENTIATION; DISTANCE; MITOCHONDRIAL	METAPOPULATION GENETIC MODELS CONSIDER THAT COLONIZATION AND DISPERSAL ARE DISTINCT BEHAVIOURS. HOWEVER, WHETHER COLONIZATION AND DISPERSAL INDEED REFLECT DIFFERENT BIOLOGICAL PROCESSES IN NATURE IS UNCLEAR. ONE POSSIBILITY TO TEST THIS ASSUMPTION IS TO ASSESS PATTERNS OF AUTOSOMAL AND MITOCHONDRIAL GENETIC STRUCTURE IN SPECIES WITH STRICT FEMALE PHILOPATRY, SUCH AS THE COMMUNALLY BREEDING BECHST…	UNIV RENNES 1, CNRS, UMR 6552, BIOL STN, F-35380 PAIMPONT, FRANCE.; UNIV ZURICH, INST ZOOL, CH-8057 ZURICH, SWITZERLAND.	PETIT, E (REPRINT AUTHOR), UNIV RENNES 1, CNRS, UMR 6552, BIOL STN, F-35380 PAIMPONT, FRANCE.	ERIC.PETIT@UNIV-RENNES1.FR	PETIT, ERIC J/C-1091-2011	PETIT, ERIC J/0000-0001-5058-5826		ANDREASSEN HP, 2001, ECOLOGY, V82, P2911, DOI 10.2307/2679970; BAAGOE H.J., 2001, HDB SAUGETIERE EUROP, P443; BANKS SC, 2005, MOL ECOL, V14, P1667, DOI 10.1111/J.1365-294X.2005.02525.X; BROUAT C, 2003, MOL ECOL, V12, P1731, DOI 10.1046/J.1365-294X.2003.01861.X; CAIZERGUES A, 2003, MOL ECOL, V12, P2297, DOI 10.1046/J.1365-294X.2003.01903.X; CASTRIC V, 2003, GENETICS, V163, P983; COULON A, 2004, MO…	42	40	40	2	36	WILEY	HOBOKEN	111 RIVER ST, HOBOKEN 07030-5774, NJ USA	0962-1083	MOL ECOL	MOL. ECOL.	NOV	2005	14	13	3943	3950	10.1111/J.1365-294X.2005.02719.X	8	BIOCHEMISTRY & MOLECULAR BIOLOGY; ECOLOGY; EVOLUTIONARY BIOLOGY	BIOCHEMISTRY & MOLECULAR BIOLOGY; ENVIRONMENTAL SCIENCES & ECOLOGY; EVOLUTIONARY BIOLOGY	977AE	ISI000232774000004	16262850	2020-04-15		1365-294X
J	WESTCOTT DA;BENTRUPPERBAUMER J;BRADFORD MG;MCKEOWN A	WESTCOTT, DA; BENTRUPPERBAUMER, J; BRADFORD, MG; MCKEOWN, A	INCORPORATING PATTERNS OF DISPERSER BEHAVIOUR INTO MODELS OF SEED DISPERSAL AND ITS EFFECTS ON ESTIMATED DISPERSAL CURVES	OECOLOGIA	ENGLISH	ARTICLE	SEED SHADOW; DISPERSAL CURVES; GUT PASSAGE RATE; CASUARIUS CASUARIUS; CASSOWARY	LONG-DISTANCE DISPERSAL; TROPICAL RAIN-FOREST; RECRUITMENT LIMITATION; SPATIAL-PATTERNS; FRUGIVOROUS BAT; TREE; PLANTS; CASSOWARIES; POPULATION; CASUARIUS	THE PROCESSES DETERMINING WHERE SEEDS FALL RELATIVE TO THEIR PARENT PLANT INFLUENCE THE SPATIAL STRUCTURE AND DYNAMICS OF PLANT POPULATIONS AND COMMUNITIES. FOR ANIMAL DISPERSED SPECIES THE FACTORS INFLUENCING SEED SHADOWS ARE POORLY UNDERSTOOD. IN THIS PAPER WE TEST THE HYPOTHESIS THAT THE DAILY TEMPORAL DISTRIBUTION OF DISPERSER BEHAVIOURS, FOR EXAMPLE, FORAGING AND MOVEMENT, INFLUENCES DISPERS…	CSIRO, SUSTAINABLE ECOSYST & RAINFOREST CRC, ATHERTON, QLD 4883, AUSTRALIA.; JAMES COOK UNIV, DEPT TROP ENVIRONM SCI & GEOG, CAIRNS, AUSTRALIA.; JAMES COOK UNIV, RAINFOREST CRC, CAIRNS, AUSTRALIA.	WESTCOTT, DA (REPRINT AUTHOR), CSIRO, SUSTAINABLE ECOSYST & RAINFOREST CRC, POB 780, ATHERTON, QLD 4883, AUSTRALIA.	DAVID.WESTCOTT@CSIRO.AU	MCKEOWN, ADAM/D-3170-2011; BRADFORD, MATT G/D-3389-2011; WESTCOTT, DAVID A/G-5559-2010			AUGSPURGER CK, 1983, J ECOL, V71, P759, DOI 10.2307/2259591; BARKER RD, 1984, FOOD AUSTR BIRDS, V1; BENTRUPPERBAUME.J, 1998, RECIPROCAL ECOSYSTEM; CHARLESDOMINIQUE P, 1991, J TROP ECOL, V7, P243, DOI 10.1017/S026646740000540X; CLARK DA, 1984, AM NAT, V124, P769, DOI 10.1086/284316; CLARK JS, 1999, ECOLOGY, V80, P1475, DOI 10.1890/0012-9658(1999)080[1475:SDNAFP]2.0.CO;2; CLARK JS, 1998, ECOL MONOG…	67	140	148	0	71	SPRINGER	NEW YORK	233 SPRING STREET, NEW YORK, NY 10013 USA	0029-8549	OECOLOGIA	OECOLOGIA	NOV	2005	146	1	57	67	10.1007/S00442-005-0178-1	11	ECOLOGY	ENVIRONMENTAL SCIENCES & ECOLOGY	977HZ	ISI000232795400007	16032438	2020-04-15
J	LI WD;SHI ZL;YU M;REN WZ;SMITH C;EPSTEIN JH;WANG HZ;CRAMERI G;HU ZH;ZHANG HJ;ZHANG JH;MCEACHERN J;FIELD H;DASZAK P;EATON BT;ZHANG SY;WANG LF	LI, WD; SHI, ZL; YU, M; REN, WZ; SMITH, C; EPSTEIN, JH; WANG, HZ; CRAMERI, G; HU, ZH; ZHANG, HJ; ZHANG, JH; MCEACHERN, J; FIELD, H; DASZAK, P; EATON, BT; ZHANG, SY; WANG, LF	BATS ARE NATURAL RESERVOIRS OF SARS-LIKE CORONAVIRUSES	SCIENCE	ENGLISH	ARTICLE		ACUTE RESPIRATORY SYNDROME; NIPAH VIRUS; ANTIBODIES; IDENTIFICATION; BANGLADESH; EVOLUTION; PROTEIN; CIVETS; CHINA; COV	SEVERE ACUTE RESPIRATORY SYNDROME (SARS) EMERGED IN 2002 TO 2003 IN SOUTHERN CHINA. THE ORIGIN OF ITS ETIOLOGICAL AGENT, THE SARS CORONAVIRUS (SARS-COV), REMAINS ELUSIVE. HERE WE REPORT THAT SPECIES OF BATS ARE A NATURAL HOST OF CORONAVIRUSES CLOSELY RELATED TO THOSE RESPONSIBLE FOR THE SARS, OUTBREAK. THESE VIRUSES, TERMED SARS-LIKE CORONAVIRUSES (SL-COVS), DISPLAY GREATER GENETIC VARIATION THAN…	CAS, WUHAN INST VIROL, STATE KEY LAB VIROL, WUHAN, PEOPLES R CHINA.; CHINESE ACAD SCI, INST ZOOL, BEIJING, PEOPLES R CHINA.; CSIRO LIVESTOCK IND, AUSTRALIAN ANIM HLTH LAB, GEELONG, VIC, AUSTRALIA.; DEPT PRIMARY IND & FISHERIES, MOOROOKA, QLD, AUSTRALIA.; CONSORTIUM CONSERVAT MED, NEW YORK, NY USA.; GUANGZHOU INST BIOMED & HLTH, GUANGZHOU, PEOPLES R CHINA.	SHI, ZL (REPRINT AUTHOR), CAS, WUHAN INST VIROL, STATE KEY LAB VIROL, WUHAN, PEOPLES R CHINA.	ZLSHI@WH.IOV.CN; ZHANGSY@IOZ.AC.CN; LINFA.WANG@CSIRO.AU	REN, WUZE/D-2926-2011; DASZAK, PETER/U-4588-2017; BARR, JENNIFER/H-9254-2013; CRAMERI, GARY/H-8441-2013; SHI, ZHENGLI/A-1013-2013; ZHANG, SHUYI/B-5117-2011	DASZAK, PETER/0000-0002-2046-5695; SHI, ZHENGLI/0000-0001-8089-163X; BARR, JENNIFER/0000-0001-5266-9142; HU, ZHIHONG/0000-0002-1560-0928	FIC NIH HHSUNITED STATES DEPARTMENT OF HEALTH & HUMAN SERVICESNATIONAL INSTITUTES OF HEALTH (NIH) - USANIH FOGARTY INTERNATIONAL CENTER (FIC) [R01-TW05869]	ABUBAKAR S, 2004, EMERG INFECT DIS, V10, P2228, DOI 10.3201/EID1012.040452; BRIAN DA, 2005, CURR TOP MICROBIOL, V287, P1, DOI 10.1007/3-540-26765-4_1; CHUA KB, 2000, SCIENCE, V288, P1432, DOI 10.1126/SCIENCE.288.5470.1432; FENTON M. B., 2003, BAT ECOLOGY; GUAN Y, 2003, SCIENCE, V302, P276, DOI 10.1126/SCIENCE.1087139; HARCOURT BH, 2005, EMERG INFECT DIS, V11, P1594, DOI 10.3201/EID1110.050513; HE…	27	877	961	75	311	AMER ASSOC ADVANCEMENT SCIENCE	WASHINGTON	1200 NEW YORK AVE, NW, WASHINGTON, DC 20005 USA	0036-8075	SCIENCE	SCIENCE	OCT 28	2005	310	5748	676	679	10.1126/SCIENCE.1118391	4	MULTIDISCIPLINARY SCIENCES	SCIENCE & TECHNOLOGY - OTHER TOPICS	980ET	ISI000232997700042	16195424	2020-04-15		1095-9203
J	TEJEDOR A;TAVARES VDC;SILVA TABOADA G	TEJEDOR, A; TAVARES, VDC; SILVA-TABOADA, G	A REVISION OF EXTANT GREATER ANTILLEAN BATS OF THE GENUS NATALUS	AMERICAN MUSEUM NOVITATES	ENGLISH	ARTICLE		CHIROPTERA; NATALIDAE; ECOLOGY; CUBA	THE TAXONOMY OF THE GENUS NATALUS IN THE GREATER ANTILLES HAS BEEN CONTROVERSIAL FOR DECADES. ALTHOUGH AS MANY AS THREE TAXA OF NATALUS (SENSU STRICTO) WERE DESCRIBED FOR THE GREATER ANTILLES, THE MAIN SOURCE OF DISAGREEMENT WAS WHETHER NATALUS MAJOR (THOUGHT TO BE DISTRIBUTED IN CUBA, HISPANIOLA, AND JAMAICA) IS A SPECIES DISTINCT FROM NATALUS STRAMINEUS. THE CUBAN FORM OF NATALUS, PREVIOUSLY KN…	AMER MUSEUM NAT HIST, DIV VERTEBRATE ZOOL MAMMAL, NEW YORK, NY 10024 USA.; MUSEO NACL HIST NAT, HAVANA, CUBA.	TEJEDOR, A (REPRINT AUTHOR), AMER MUSEUM NAT HIST, DIV VERTEBRATE ZOOL MAMMAL, CENT PK W & 79TH ST, NEW YORK, NY 10024 USA.	TEJEDOR@AMNH.ORG	TAVARES, VALERIA/G-4654-2012	TAVARES, VALERIA/0000-0003-0966-0139		[ANONYMOUS], 2003, GUID APPL IUCN RED L; ANTHONY HE, 1919, B AM MUS NAT HIST, V41, P625; BARBOUR R.W., 1969, BATS AM; BARLOW KE, 1997, P ROY SOC B-BIOL SCI, V264, P1695, DOI 10.1098/RSPB.1997.0235; BOLAY E, 1997, DOMINICAN REPUBLIC C; CABRERA A., 1958, REVISTA DEL MUSEO ARGENTINO DE CIENCIAS NATURALES BERNARDINO RIVADAVIA (ZOOL), V4, P1; DANIEL M., 1985, BATS (AUSTIN), V2, P1; DAVALOS LM, 2003, C…	53	17	19	0	10	AMER MUSEUM NATURAL HISTORY	NEW YORK	ATTN: LIBRARY-SCIENTIFIC PUBLICATIONS DISTRIBUTION, CENTRAL PK WEST AT 79TH ST, NEW YORK, NY 10024-5192 USA	0003-0082	AM MUS NOVIT	AM. MUS. NOVIT.	OCT 27	2005		3493	1	22	10.1206/0003-0082(2005)493[0001:AROEGA]2.0.CO;2	22	BIODIVERSITY CONSERVATION; ZOOLOGY	BIODIVERSITY & CONSERVATION; ZOOLOGY	978QJ	ISI000232887800001		2020-04-15		1937-352X
J	RADHAKRISHNA S	RADHAKRISHNA, S	MIDNIGHT'S CHILDREN?: SOLITARY PRIMATES AND GREGARIOUS CHIROPTERANS	CURRENT SCIENCE	ENGLISH	ARTICLE	BATS; GREGARIOUS; NOCTURNAL; PRIMATES; SOCIAL ORGANIZATION; SOLITARY	BASE-COMPOSITIONAL BIASES; BAT PROBLEM; FRUIT BAT; CHEIROGALEUS-MEDIUS; ENRICHED TRACERS; EVOLUTION; DNA; MEGACHIROPTERA; LYDEKKERIANUS; PTEROPODIDAE	SOME PRIMATE SPECIES EXHIBIT A SOLITARY SOCIAL ORGANIZATION. AMONG SEVERAL ECOLOGICAL AND BIOLOGICAL PARAMETERS THAT HAVE BEEN FORWARDED AS CORRELATES OF A SOLITARY LIFESTYLE, A NOCTURNAL ACTIVITY CYCLE IS CONSIDERED AN IMPORTANT DETERMINANT. HOWEVER, SEVERAL SPECIES OF MEGACHIROPTERANS, A MAMMALIAN GROUP THAT IS COMPLETELY NOCTURNAL, LIVE IN LARGE MULTIMALE-MULTIFEMALE GROUPS. A COMPARATIVE REVI…	NATL INST ADV STUDIES, BANGALORE 560012, KARNATAKA, INDIA.	RADHAKRISHNA, S (REPRINT AUTHOR), NATL INST ADV STUDIES, INDIAN INST SCI CAMPUS, BANGALORE 560012, KARNATAKA, INDIA.	SINDHU@NIAS.IISC.ERNET.IN				ADKINS RM, 1991, P NATL ACAD SCI USA, V88, P10317, DOI 10.1073/PNAS.88.22.10317; ALTRINGHAM JD, 1996, BATS BIOL BEHAV; BAKER RJ, 1991, SYST ZOOL, V40, P216, DOI 10.2307/2992259; BEARDER S.K., 1987, P11; BEARDER SK, 1999, PRIMATES, V40, P267, DOI 10.1007/BF02557715; BRADBURY J. W., 1977, P1; BRADBURY JW, 1977, Z TIERPSYCHOL, V45, P225; CHARLESDOMINQUE P, 1977, ECOLOGY BEHAV NOCTUR; CHENEY DL, 1987…	49	0	0	0	5	INDIAN ACAD SCIENCES	BANGALORE	C V RAMAN AVENUE, SADASHIVANAGAR, P B #8005, BANGALORE 560 080, INDIA	0011-3891	CURR SCI INDIA	CURR. SCI.	OCT 10	2005	89	7	1208	1213		6	MULTIDISCIPLINARY SCIENCES	SCIENCE & TECHNOLOGY - OTHER TOPICS	976CX	ISI000232711500034		2020-04-15
J	TROUSDALE AW;BECKETT DC	TROUSDALE, AW; BECKETT, DC	CHARACTERISTICS OF TREE ROOSTS OF RAFINESQUE'S BIG-EARED BAT (CORYNORHINUS RAFINESQUII) IN SOUTHEASTERN MISSISSIPPI	AMERICAN MIDLAND NATURALIST	ENGLISH	ARTICLE		TEMPERATE RAIN-FOREST; LONG-TAILED BAT; CHALINOLOBUS-TUBERCULATUS; NEW-ZEALAND; BROWN BATS; EPTESICUS-FUSCUS; ASPEN CAVITIES; SELECTION; LOUISIANA; FIDELITY	CAVITY-ROOSTING SPECIES OF BATS GENERALLY REQUIRE PATCHES OF FOREST CONTAINING OLDER TIMBER, BUT SUCH HABITATS HAVE BEEN REDUCED IN THE SOUTHEASTERN UNITED STATES. RAFINESQUE'S BIG-EARED BAT, CORYNORHINUS RAFINESQUII, IS A RARE SPECIES FOR WHICH DATA ON NATURAL ROOSTS IN THE GULF COASTAL PLAIN (WHERE CAVES ARE LARGELY ABSENT) ARE SCANT. WE USED RADIOTELEMETRY TO LOCATE TREE ROOSTS OF C RAFINESQUI…	UNIV SO MISSISSIPPI, DEPT BIOL SCI, HATTIESBURG, MS 39406 USA.	TROUSDALE, AW (REPRINT AUTHOR), UNIV SO MISSISSIPPI, DEPT BIOL SCI, 118 COLL DR 5018, HATTIESBURG, MS 39406 USA.	AUSTIN.TROUSDALE@USM.EDU				ALDRIDGE HDJN, 1988, J MAMMAL, V69, P379, DOI 10.2307/1381393; ALLEN AW, 1996, PINE PLANTATIONS WIL; ALTRINGHAM JD, 1996, BATS BIOL BEHAV; ANTHONY E.L.P., 1988, P47; BARCLAY RMR, 1996, 231996 BRIT COL MIN; CLARK MK, 1990, THESIS N CAROLINA ST; CLARK MK, 2003, MONITORING TRENDS BA, P79; CLARK MK, 2000, BATS, V18, P9; FROST CC, 1986, WILDERNESS NATURAL A, P348; GOODING G, 2004, SOUTHWEST NAT, V49, …	33	17	17	0	5	AMER MIDLAND NATURALIST	NOTRE DAME	UNIV NOTRE DAME, BOX 369, ROOM 295 GLSC, NOTRE DAME, IN 46556 USA	0003-0031	AM MIDL NAT	AM. MIDL. NAT.	OCT	2005	154	2	442	449	10.1674/0003-0031(2005)154[0442:COTROR]2.0.CO;2	8	BIODIVERSITY CONSERVATION; ECOLOGY	BIODIVERSITY & CONSERVATION; ENVIRONMENTAL SCIENCES & ECOLOGY	975OD	ISI000232670900015		2020-04-15		1938-4238
J	BOWDEN TR;BOYLE DB	BOWDEN, TR; BOYLE, DB	COMPLETION OF THE FULL-LENGTH GENOME SEQUENCE OF MENANGLE VIRUS: CHARACTERISATION OF THE POLYMERASE GENE AND GENOMIC 5 ' TRAILER REGION	ARCHIVES OF VIROLOGY	ENGLISH	ARTICLE		FRUIT BATS; RNA-POLYMERASE; IN-VITRO; MOLECULAR CHARACTERIZATION; FAMILY PARAMYXOVIRIDAE; TIOMAN VIRUS; L-PROTEINS; PIGS; IDENTIFICATION; REPLICATION	MENANGLE VIRUS (MENV), ISOLATED IN 1997 FROM STILLBORN PIGLETS DURING AN OUTBREAK OF REPRODUCTIVE DISEASE AT A LARGE COMMERCIAL PIGGERY, IS THE ONLY NEW PARAMYXOVIRUS TO BE IDENTIFIED IN AUSTRALIA SINCE HENDRA VIRUS IN 1994. FOLLOWING PARTIAL CHARACTERISATION OF THE MENV GENOME, WE PREVIOUSLY SHOWED THAT MENV IS A NOVEL MEMBER OF THE GENUS RUBULAVIRUS. HERE WE REPORT THE CHARACTERISATION OF THE L…	AUSTRALIAN ANIM HLTH LAB, CSIRO LIVESTOCK IND, GEELONG, VIC 3220, AUSTRALIA.	BOWDEN, TR (REPRINT AUTHOR), AUSTRALIAN ANIM HLTH LAB, CSIRO LIVESTOCK IND, PRIVATE BAG 24, GEELONG, VIC 3220, AUSTRALIA.	TIMOTHY.BOWDEN@CSIRO.AU				ALTSCHUL SF, 1997, NUCLEIC ACIDS RES, V25, P3389, DOI 10.1093/NAR/25.17.3389; BELLINI WJ, 1998, VIROLOGY, V1, P435; BOWDEN TR, 2001, VIROLOGY, V283, P358, DOI 10.1006/VIRO.2001.0893; CALAIN P, 1993, J VIROL, V67, P4822, DOI 10.1128/JVI.67.8.4822-4830.1993; CATTANEO R, 1987, EMBO J, V6, P681, DOI 10.1002/J.1460-2075.1987.TB04808.X; CHANG PC, 2001, J GEN VIROL, V82, P2157, DOI 10.1099/0022-1317-82-…	38	17	18	0	3	SPRINGER WIEN	VIENNA	SACHSENPLATZ 4-6, PO BOX 89, A-1201 VIENNA, AUSTRIA	0304-8608	ARCH VIROL	ARCH. VIROL.	OCT	2005	150	10	2125	2137	10.1007/S00705-005-0552-7	13	VIROLOGY	VIROLOGY	966OM	ISI000232030100016	15906105	2020-04-15
J	BRAUNE P;SCHMIDT S;ZIMMERMANN E	BRAUNE, P; SCHMIDT, S; ZIMMERMANN, E	SPACING AND GROUP COORDINATION IN A NOCTURNAL PRIMATE, THE GOLDEN BROWN MOUSE LEMUR (MICROCEBUS RAVELOBENSIS): THE ROLE OF OLFACTORY AND ACOUSTIC SIGNALS	BEHAVIORAL ECOLOGY AND SOCIOBIOLOGY	ENGLISH	ARTICLE	PRIMATE; COMMUNICATION; SOCIALITY; SPACING; COHESION	TAILED DWARF LEMUR; SPEAR-NOSED BATS; SOCIAL-ORGANIZATION; NORTHWESTERN MADAGASCAR; SLEEPING SITES; GALAGO-SENEGALENSIS; CHEIROGALEUS-MEDIUS; MURINUS; RECOGNITION; CALLS	IN ORDER TO REMAIN STABLE, DISPERSED SOCIAL GROUPS HAVE TO SOLVE TWO FUNDAMENTAL PROBLEMS: THE COORDINATION OF MOVEMENT AND COHESIVENESS WITHIN A GROUP AND THE SPACING BETWEEN THE GROUPS. HERE, WE INVESTIGATE MECHANISMS INVOLVED IN INTRA-GROUP COORDINATION AND INTER-GROUP SPACING USING THE GOLDEN BROWN MOUSE LEMUR, MICROCEBUS RAVELOBENSIS, AS A MODEL FOR A NOCTURNAL, SOLITARY FORAGING MAMMAL WITH…	TIERARZTLICHEN HSCH HANNOVER, INST ZOOL, D-30559 HANNOVER, GERMANY.	BRAUNE, P (REPRINT AUTHOR), TIERARZTLICHEN HSCH HANNOVER, INST ZOOL, BUNTEWEG 17, D-30559 HANNOVER, GERMANY.	PIA.BRAUNE@TIHO-HANNOVER.DE				BARRE V, 1988, 12 SEANCE TECHNIQUE, P61; BART J, 1998, SAMPLING STAT METHOD, P177; BEARDER SK, 1974, J HUM EVOL, V3, P37, DOI 10.1016/0047-2484(74)90105-5; BEARDER SK, 2003, FOLIA PRIMATOL, V74, P337, DOI 10.1159/000073318; BOINSKI S, 2000, MOVE WHY ANIMALS TRA; BOUGHMAN JW, 1997, BEHAV ECOL SOCIOBIOL, V40, P61, DOI 10.1007/S002650050316; BOUGHMAN JW, 1998, ANIM BEHAV, V55, P1717, DOI 10.1006/ANB…	70	74	75	1	55	SPRINGER	NEW YORK	233 SPRING STREET, NEW YORK, NY 10013 USA	0340-5443	BEHAV ECOL SOCIOBIOL	BEHAV. ECOL. SOCIOBIOL.	OCT	2005	58	6	587	596	10.1007/S00265-005-0944-4	10	BEHAVIORAL SCIENCES; ECOLOGY; ZOOLOGY	BEHAVIORAL SCIENCES; ENVIRONMENTAL SCIENCES & ECOLOGY; ZOOLOGY	977HA	ISI000232792800008		2020-04-15
J	JUNG TS;SLOUGH BG	JUNG, THOMAS S.; SLOUGH, BRIAN G.	MORTALITY OF LITTLE BROWN BATS, MYOTIS LUCIFUGUS, IN A RODENT TRAP IN THE BOREAL FOREST	CANADIAN FIELD-NATURALIST	ENGLISH	ARTICLE	LITTLE BROWN BAT; MYOTIS LUCIFUGUS; MORTALITY; TRAP; YUKON		ACCIDENTAL MORTALITY OF BATS IS NOT OFTEN OBSERVED OR REPORTED IN THE LITERATURE. IT MAY, HOWEVER, HAVE AN IMPACT ON POPULATION SIZE AND STRUCTURE. WE REPORT AN OBSERVATION OF 53 LITTLE BROWN BATS (MYOTIS LUCIFUGUS) BEING TRAPPED AND DROWNED IN A HOME-MADE RODENT TRAP AT AN ABANDONED CABIN IN SOUTHERN YUKON. TRAPS OF THIS DESIGN MAY BE COMMONLY USED IN THE BOREAL FOREST. WE RECOMMEND NOT USING SU…	YUKON DEPT ENVIRONM, WHITEHORSE, YT Y1A 2C6, CANADA.	JUNG, TS (REPRINT AUTHOR), YUKON DEPT ENVIRONM, BOX 2703, WHITEHORSE, YT Y1A 2C6, CANADA.	THOMAS.JUNG@GOV.YK.CA; SLOUGH@NORTHWESTEL.NET	JUNG, THOMAS S./A-8525-2015	JUNG, THOMAS S./0000-0003-2681-6852		BARCLAY RMR, 1982, BEHAV ECOL SOCIOBIOL, V10, P271, DOI 10.1007/BF00302816; CLARK DR, 1978, SCIENCE, V199, P1357, DOI 10.1126/SCIENCE.564550; DEJONG CGV, 1985, HDB CANADIAN MAMMALS, V2; FENTON MB, 1980, MAMMALIAN SPECIES, V142, P1, DOI DOI 10.2307/3503792; HENDRICKS PAUL, 2003, NORTHWESTERN NATURALIST, V84, P44; JOHNSON GD, 2003, AM MIDL NAT, V150, P332, DOI 10.1674/0003-0031(2003)150[0332:MOBAAL…	16	2	2	0	3	OTTAWA FIELD-NATURALISTS CLUB	OTTAWA	PO BOX 35069, WESTGATE PO, OTTAWA, ONTARIO K1Z 1A2, CANADA	0008-3550	CAN FIELD NAT	CAN. FIELD-NAT.	OCT-DEC	2005	119	4	589	590	10.22621/CFN.V119I4.214	2	BIODIVERSITY CONSERVATION; ECOLOGY	BIODIVERSITY & CONSERVATION; ENVIRONMENTAL SCIENCES & ECOLOGY	167MH	ISI000246455300020		2020-04-15				BRONZE
J	YAMAGUCHI A;KAWAHARA I;ITO S	YAMAGUCHI, A; KAWAHARA, I; ITO, S	OCCURRENCE, GROWTH AND FOOD OF LONGHEADED EAGLE RAY, AETOBATUS FLAGELLUM, IN ARIAKE SOUND, KYUSHU, JAPAN	ENVIRONMENTAL BIOLOGY OF FISHES	ENGLISH	ARTICLE	ELASMOBRANCH; MYLIOBATIDAE; LIFE HISTORY; BIVALVE PREDATION	DOGFISH MUSTELUS-MANAZO; MYLIOBATIS-CALIFORNICA; BAT RAY; AGE; SANDFLAT; PREY	THE LONGHEADED EAGLE RAY, AETOBATUS FLAGELLUM, HAS RECENTLY INCREASED SIGNIFICANTLY IN NUMBERS IN ARIAKE SOUND. IT IS ASSUMED THAT IT FEEDS ON BIVALVES AND SO, TO PREVENT PREDATION BY EAGLE RAYS ON BIVALVES, A 'PREDATOR CONTROL PROGRAM' AIMED AT REDUCING THE RAY POPULATION HAS BEEN IN PLACE SINCE 2001. WE EXAMINED THEIR OCCURRENCE, AGE, GROWTH AND FOOD IN ARIAKE SOUND TO OBTAIN DATA ON THE ECOLOG…	NAGASAKI UNIV, FAC FISHERIES, BUNKYO KU, NAGASAKI 8528521, JAPAN.; SAGA PREFECTURAL ARIAKE FISHERIES RES & DEV CTR, SAGA 8490313, JAPAN.	YAMAGUCHI, A (REPRINT AUTHOR), NAGASAKI UNIV, FAC FISHERIES, BUNKYO KU, NAGASAKI 8528521, JAPAN.	Y-ATSUKO@NET.NAGASAKI-U.AC.JP				BLOCHII ME, 1801, SYSTEMA ICHTHYOLOGIA; CAILLIET G.M., 1986, P345; CAILLIET GM, 2004, CRC MAR BIOL SER, P399; COMPAGNO LEONARD J.V., 1999, P471; DEVADOSS P, 1978, INDIAN J FISH, V2, P181; GRAY AE, 1997, ENVIRON BIOL FISH, V49, P227, DOI 10.1023/A:1007379606233; JONES BC, 1977, J FISH RES BOARD CAN, V34, P44, DOI 10.1139/F77-005; MARTIN LK, 1988, COPEIA, P754; PETERSON CH, 2001, OECOLOGIA, V129, P…	18	33	35	0	12	SPRINGER	NEW YORK	233 SPRING ST, NEW YORK, NY 10013 USA	0378-1909	ENVIRON BIOL FISH	ENVIRON. BIOL. FISHES	OCT	2005	74	2	229	238	10.1007/S10641-005-0217-0	10	ECOLOGY; MARINE & FRESHWATER BIOLOGY	ENVIRONMENTAL SCIENCES & ECOLOGY; MARINE & FRESHWATER BIOLOGY	983NW	ISI000233240400013		2020-04-15		1573-5133
J	LOZA RUBIO E;ROJAS ANAYA E;BANDA RUIZ VM;NADIN DAVIS SA;CORTEZ GARCIA B	LOZA-RUBIO, E; ROJAS-ANAYA, E; BANDA-RUIZ, VM; NADIN-DAVIS, SA; CORTEZ-GARCIA, B	DETECTION OF MULTIPLE STRAINS OF RABIES VIRUS RNA USING PRIMERS DESIGNED TO TARGET MEXICAN VAMPIRE BAT VARIANTS	EPIDEMIOLOGY AND INFECTION	ENGLISH	ARTICLE		POLYMERASE-CHAIN-REACTION; PCR; DISCRIMINATION; DIAGNOSIS	A REVERSE TRANSCRIPTION-POLYMERASE CHAIN REACTION (RT-PCR), THAT USES PRIMERS SPECIFICALLY DESIGNED TO AMPLIFY A PORTION OF THE N GENE OF VAMPIRE BAT STRAINS OF RABIES THAT CIRCULATE IN MEXICO, BUT ALSO RECOGNIZING MOST OF THE RABIES VARIANTS CIRCULATING IN ENDEMIC AREAS, WAS ESTABLISHED. THIS STANDARDIZED PCR ASSAY WAS ABLE TO DETECT VIRAL RNA IN TENFOLD SERIAL DILUTIONS UP TO A 10(7) DILUTION U…	INIFAP, CTR NACL INVEST MICROBIOL ANIM, COLONIA PALO ALTO 05110, MEXICO.; CANADIAN FOOD INSPECT AGCY, OTTAWA LAB FALLOWFIELD, RABIES CTR EXPERTISE, OTTAWA, ON, CANADA.; CENASA SENASICA, CTR NACL SERV DIAGNOST SALUD ANIM, TECAMAC, MEXICO.	LOZA-RUBIO, E (REPRINT AUTHOR), INIFAP, CTR NACL INVEST MICROBIOL ANIM, CARRATERA MEXICO TOLUCA KM 15-5, COLONIA PALO ALTO 05110, MEXICO.	LOZA.ELIZABETH@INIFAP.GOB.MX		ROJAS-ANAYA, EDITH/0000-0002-4553-3914		ALBAS A, 1999, REV SOC BRAS MED TROP, V32, P19, DOI 10.1590/S0037-86821999000100004; ARELLANOSOTA C, 1988, [NO TITLE CAPTURED], V10, P707; DE MATTOS CC, 1999, AM J TROP MED HYG, V61, P587, DOI 10.4269/AJTMH.1999.61.587; HEATON PR, 1997, J CLIN MICROBIOL, V35, P2762, DOI 10.1128/JCM.35.11.2762-2766.1997; HEMACHUDHA T, 1989, HDB CLIN NEUROLOGY, P383; HIGGINS DG, 1996, METHOD ENZYMOL, V266, P383; JI…	24	13	14	0	3	CAMBRIDGE UNIV PRESS	NEW YORK	32 AVENUE OF THE AMERICAS, NEW YORK, NY 10013-2473 USA	0950-2688	EPIDEMIOL INFECT	EPIDEMIOL. INFECT.	OCT	2005	133	5	927	934	10.1017/S095026880500405X	8	PUBLIC, ENVIRONMENTAL & OCCUPATIONAL HEALTH; INFECTIOUS DISEASES	PUBLIC, ENVIRONMENTAL & OCCUPATIONAL HEALTH; INFECTIOUS DISEASES	974HH	ISI000232581600021	16181515	2020-04-15		1469-4409		GREEN PUBLISHED
J	JONES KE;BININDA EMONDS ORP;GITTLEMAN JL	JONES, KE; BININDA-EMONDS, ORP; GITTLEMAN, JL	BATS, CLOCKS, AND ROCKS: DIVERSIFICATION PATTERNS IN CHIROPTERA	EVOLUTION	ENGLISH	ARTICLE	BATS; CLADE GROWTH MODELS; DIVERSIFICATION RATES; FOSSILS; MOLECULAR SEQUENCES; PHYLOGENY	DIVERGENCE TIMES; NONSTOCHASTIC VARIATION; SPECIATION RATES; DNA-SEQUENCES; EVOLUTION; TREE; PHYLOGENY; MAMMALIA; MODEL; SUPERTREE	IDENTIFYING NONRANDOM CLADE DIVERSIFICATION IS A CRITICAL FIRST STEP TOWARD UNDERSTANDING THE EVOLUTIONARY PROCESSES UNDERLYING ANY RADIATION AND HOW BEST TO PRESERVE FUTURE PHYLOGENETIC DIVERSITY. HOWEVER, DIFFERENCES IN DIVERSIFICATION RATES HAVE NOT BEEN QUANTITATIVELY ASSESSED FOR THE MAJORITY OF GROUPS BECAUSE OF THE LACK OF NECESSARY ANALYTICAL TOOLS (E.G., COMPLETE SPECIES-LEVEL PHYLOGENIE…	UNIV VIRGINIA, DEPT BIOL, CHARLOTTESVILLE, VA 22904 USA.; TECH UNIV MUNICH, LEHRSTUHL TIERZUCHT, D-85354 FREISING WEIHENSTEPHAN, GERMANY.	JONES, KE (REPRINT AUTHOR), COLUMBIA UNIV, CTR ENVIRONM RES & CONSERVAT, EARTH INST, NEW YORK, NY 10027 USA.	OLAF.BININDA@TIERZUCHT.TUM.DE; JLGITTLEMAN@VIRGINIA.EDU	BININDA-EMONDS, OLAF/P-6718-2019; BININDA-EMONDS, OLAF R.P:/C-5405-2008; JONES, KATE E/G-4768-2010; JONES, KATE/Y-3317-2019	BININDA-EMONDS, OLAF/0000-0003-4432-224X; BININDA-EMONDS, OLAF R.P:/0000-0003-4432-224X; JONES, KATE E/0000-0001-5231-3293; JONES, KATE/0000-0001-5231-3293		BARRACLOUGH TG, 2001, TRENDS ECOL EVOL, V16, P391, DOI 10.1016/S0169-5347(01)02161-9; BASTIAN ST, 2001, CAN J ZOOL, V79, P1671; BININDA-EMONDS O. R. P., 2004, PHYLOGENETIC SUPERTR; BININDA-EMONDS ORP, 2004, TRENDS ECOL EVOL, V19, P315, DOI 10.1016/J.TREE.2004.03.015; BININDA-EMONDS ORP, 1999, BIOL REV, V74, P143, DOI 10.1017/S0006323199005307; CAO Y, 2000, GENE, V259, P149, DOI 10.1016/S0378-1119…	64	106	109	0	55	WILEY	HOBOKEN	111 RIVER ST, HOBOKEN 07030-5774, NJ USA	0014-3820	EVOLUTION	EVOLUTION	OCT	2005	59	10	2243	2255	10.1111/J.0014-3820.2005.TB00932.X	13	ECOLOGY; EVOLUTIONARY BIOLOGY; GENETICS & HEREDITY	ENVIRONMENTAL SCIENCES & ECOLOGY; EVOLUTIONARY BIOLOGY; GENETICS & HEREDITY	979KR	ISI000232941400016	16405167	2020-04-15		1558-5646
J	STEVENS RD	STEVENS, RD	FUNCTIONAL MORPHOLOGY MEETS MACROECOLOGY: SIZE AND SHAPE DISTRIBUTIONS OF NEW WORLD BATS	EVOLUTIONARY ECOLOGY RESEARCH	ENGLISH	ARTICLE	BODY-SIZE DISTRIBUTION; FUNCTIONAL MORPHOLOGY; MORPHOMETRICS; PRINCIPAL COMPONENTS ANALYSIS; SHAPE DISTRIBUTION; SIZE-SHAPE DECOMPOSITION	BODY-SIZE; EVOLUTION; MICROCHIROPTERA; DIVERSITY; PATTERNS; COMMUNITIES; MAMMALS; SPACE	QUESTIONS: WHAT IS THE DISTRIBUTION OF SIZES OF BATS WHEN ESTIMATED FROM MULTIVARIATE ANALYSES CONDUCTED ON A NUMBER OF MORPHOLOGICAL CHARACTERISTICS? CAN SHAPES GENERATED FROM SUCH ANALYSES INFORM OUR UNDERSTANDING OF MACROECOLOGY, IN PARTICULAR HOW PHENOTYPIC CHARACTERISTICS IN GENERAL VARY IN NATURE? DO SPECIES-RICH FUNCTIONAL GROUPS OF BATS EXHIBIT SIMILAR SIZE AND SHAPE DISTRIBUTIONS? QUANTI…	LOUISIANA STATE UNIV, DEPT BIOL SCI, BATON ROUGE, LA 70803 USA.; UNIV CALIF SANTA BARBARA, NATL CTR ECOL ANAL & SYNTH, SANTA BARBARA, CA 93101 USA.	STEVENS, RD (REPRINT AUTHOR), LOUISIANA STATE UNIV, DEPT BIOL SCI, BATON ROUGE, LA 70803 USA.	RSTEVENS@BIOLOGY.LSU.EDU				ALROY J, 1998, SCIENCE, V280, P731, DOI 10.1126/SCIENCE.280.5364.731; ARITA HT, 1999, OIKOS, V85, P310, DOI 10.2307/3546497; ATCHLEY WR, 1992, SYST BIOL, V41, P196, DOI 10.2307/2992521; BARCLAY RMR, 1991, AM NAT, V137, P693, DOI 10.1086/285188; BROWN JH, 1993, AM NAT, V142, P573, DOI 10.1086/285558; BROWN JH, 1989, SCIENCE, V243, P1145, DOI 10.1126/SCIENCE.243.4895.1145; BROWN JH, 1991, AM NAT, V…	52	5	5	0	13	EVOLUTIONARY ECOLOGY LTD	TUCSON	UNIV ARIZONA, 321 BIOSCIENCES WEST, TUCSON, AZ 85721 USA	1522-0613	EVOL ECOL RES	EVOL. ECOL. RES.	OCT	2005	7	6	837	851		15	ECOLOGY; EVOLUTIONARY BIOLOGY; GENETICS & HEREDITY	ENVIRONMENTAL SCIENCES & ECOLOGY; EVOLUTIONARY BIOLOGY; GENETICS & HEREDITY	975GG	ISI000232648400003		2020-04-15		1937-3791
J	LOMOLINO MV	LOMOLINO, MV	BODY SIZE EVOLUTION IN INSULAR VERTEBRATES: GENERALITY OF THE ISLAND RULE	JOURNAL OF BIOGEOGRAPHY	ENGLISH	ARTICLE	BODY SIZE; DWARFISM; EVOLUTION; GIGANTISM; ISLAND AREA; ISLAND BIOGEOGRAPHY; ISLAND RULE; ISOLATION; VERTEBRATES	ADAPTIVE SIGNIFICANCE; COPES RULE; MAMMALS; TRENDS; BIOGEOGRAPHY; CONSERVATION; CONSEQUENCES; POPULATIONS; SELECTION; MAINLAND	AIM MY GOALS HERE ARE TO (1) ASSESS THE GENERALITY OF THE ISLAND RULE - THE GRADED TREND FROM GIGANTISM IN SMALL SPECIES TO DWARFISM IN LARGER SPECIES - FOR MAMMALS AND OTHER TERRESTRIAL VERTEBRATES ON ISLANDS AND ISLAND-LIKE ECOSYSTEMS; (2) EXPLORE SOME RELATED PATTERNS OF BODY SIZE VARIATION IN INSULAR VERTEBRATES, IN PARTICULAR VARIATION IN BODY SIZE AS A FUNCTION OF ISLAND AREA AND ISOLATION;…	SUNY COLL ENVIRONM SCI & FORESTRY, SYRACUSE, NY 13210 USA.	LOMOLINO, MV (REPRINT AUTHOR), SUNY COLL ENVIRONM SCI & FORESTRY, SYRACUSE, NY 13210 USA.	ISLAND@ESF.EDU	BOND, ALEXANDER L/A-3786-2010; ROHLF, F J/A-8710-2008			ADLER GH, 1994, Q REV BIOL, V69, P473, DOI 10.1086/418744; ALROY J, 1998, SCIENCE, V280, P731, DOI 10.1126/SCIENCE.280.5364.731; ANDERSON RP, 2002, EVOLUTION, V56, P1045; APONTE C, 2003, BIOTROPICA, V35, P550, DOI 10.1111/J.1744-7429.2003.TB00612.X; ARNOLD EN, 1979, PHILOS T ROY SOC B, V286, P127, DOI 10.1098/RSTB.1979.0022; ATCHLEY WR, 1976, SYST ZOOL, V25, P137, DOI 10.2307/2412740; BARCLAY RMR…	99	335	349	13	228	WILEY	HOBOKEN	111 RIVER ST, HOBOKEN 07030-5774, NJ USA	0305-0270	J BIOGEOGR	J. BIOGEOGR.	OCT	2005	32	10	1683	1699	10.1111/J.1365-2699.2005.01314.X	17	ECOLOGY; GEOGRAPHY, PHYSICAL	ENVIRONMENTAL SCIENCES & ECOLOGY; PHYSICAL GEOGRAPHY	964TR	ISI000231904100001		2020-04-15		1365-2699
J	WANG ZW;SARMENTO L;WANG YH;LI XQ;DHINGRA V;TSEGGAI T;JIANG BM;FU ZF	WANG, ZW; SARMENTO, L; WANG, YH; LI, XQ; DHINGRA, V; TSEGGAI, T; JIANG, BM; FU, ZF	ATTENUATED RABIES VIRUS ACTIVATES, WHILE PATHOGENIC RABIES VIRUS EVADES, THE HOST INNATE IMMUNE RESPONSES IN THE CENTRAL NERVOUS SYSTEM	JOURNAL OF VIROLOGY	ENGLISH	ARTICLE		V-PROTEIN; TRANSCRIPTIONAL ACTIVATION; SIGNAL-TRANSDUCTION; GENE-EXPRESSION; BORNA-DISEASE; JAK-STAT; INTERFERON; APOPTOSIS; GLYCOPROTEIN; INFECTION	RABIES VIRUS (RV) INDUCES ENCEPHALOMYELITIS IN HUMANS AND ANIMALS. HOWEVER, THE PATHOGENIC MECHANISM OF RABIES IS NOT FULLY UNDERSTOOD. TO INVESTIGATE THE HOST RESPONSES TO RV INFECTION, WE EXAMINED AND COMPARED THE PATHOLOGY, PARTICULARLY THE INFLAMMATORY RESPONSES, AND THE GENE EXPRESSION PROFILES IN THE BRAINS OF MICE INFECTED WITH WILD-TYPE (WT) VIRUS SILVER-HAIRED BAT RV (SHBRV) OR LABORATOR…	UNIV GEORGIA, COLL VET MED, DEPT PATHOL, ATHENS, GA 30602 USA.; UNIV GEORGIA, COLL VET MED, DEPT INFECT DIS, ATHENS, GA 30602 USA.; CTR DIS CONTROL & PREVENT, ATLANTA, GA 30333 USA.	FU, ZF (REPRINT AUTHOR), UNIV GEORGIA, COLL VET MED, DEPT PATHOL, 501 DW BROOKS DR, ATHENS, GA 30602 USA.	ZHENFU@VET.UGA.EDU			NIAID NIH HHSUNITED STATES DEPARTMENT OF HEALTH & HUMAN SERVICESNATIONAL INSTITUTES OF HEALTH (NIH) - USANIH NATIONAL INSTITUTE OF ALLERGY & INFECTIOUS DISEASES (NIAID) [R01 AI051560, AI-051560]	AARONSON DS, 2002, SCIENCE, V296, P1653, DOI 10.1126/SCIENCE.1071545; ADAMEC E, 2001, BRAIN RES PROTOC, V7, P193, DOI 10.1016/S1385-299X(01)00072-1; ANDJELKOVIC AV, 2000, J LEUKOCYTE BIOL, V68, P545; BALOUL L, 2004, J NEUROVIROL, V10, P372, DOI 10.1080/13550280490521122; BALOUL L, 2003, BIOCHIMIE, V85, P777, DOI 10.1016/S0300-9084(03)00137-8; BASLER CF, 2000, P NATL ACAD SCI USA, V97, P12289, DOI…	54	151	161	0	11	AMER SOC MICROBIOLOGY	WASHINGTON	1752 N ST NW, WASHINGTON, DC 20036-2904 USA	0022-538X	J VIROL	J. VIROL.	OCT	2005	79	19	12554	12565	10.1128/JVI.79.19.12554-12565.2005	12	VIROLOGY	VIROLOGY	966AR	ISI000231992500044	16160183	2020-04-15		1098-5514		OTHER GOLD, GREEN PUBLISHED
J	PREATONI DG;NODARI M;CHIRICHELLA R;TOSI G;WAUTERS LA;MARTINOLI A	PREATONI, DG; NODARI, M; CHIRICHELLA, R; TOSI, G; WAUTERS, LA; MARTINOLI, A	IDENTIFYING BATS FROM TIME-EXPANDED RECORDINGS OF SEARCH CALLS: COMPARING CLASSIFICATION METHODS	JOURNAL OF WILDLIFE MANAGEMENT	ENGLISH	ARTICLE	ARTIFICIAL NEURAL NETWORKS; BAT-DETECTOR; BATS; CLASSIFICATION; CONSERVATION; DISCRIMINANT FUNCTION ANALYSIS; ECHOLOCATION; ITALY; RHINOLOPHIDAE; VESPERTILIONIDAE	ARTIFICIAL NEURAL-NETWORKS; ECHOLOCATION CALLS; ACOUSTIC IDENTIFICATION; INSECTIVOROUS BATS; HORSESHOE BAT; CHIROPTERA; VESPERTILIONIDAE; SWITZERLAND; MAMMALIA; HABITAT	RECORDING ULTRASONIC ECHOLOCATION CALLS OF BATS USING BAT-DETECTORS IS OFTEN USED FOR WIDE-SCALE MONITORING IN STUDIES ON BAT MANAGEMENT AND CONSERVATION. IN EUROPE, THE MOST IMPORTANT LEGAL INSTRUMENT FOR BAT CONSERVATION IS THE HABITAT DIRECTIVE (43/92/EEC), WHICH DEFINES VARIOUS LEVELS OF SPECIES (AND HABITAT) PROTECTION FOR DIFFERENT BAT SPECIES AND/OR GENERA. THUS FOR MOST MANAGEMENT NEEDS, …	UNIV INSUBRIA, DIPARTIMENTO AMBIENTE SALUTE SICUREZZA, I-21100 VARESE, VA, ITALY.	MARTINOLI, A (REPRINT AUTHOR), UNIV INSUBRIA, DIPARTIMENTO AMBIENTE SALUTE SICUREZZA, VIA JH DUNANT 3, I-21100 VARESE, VA, ITALY.	ADRIANO.MARTINOLI@UNINSUBRIA.IT	PREATONI, DAMIANO G./A-8621-2010; MARTINOLI, ADRIANO/L-4924-2016	PREATONI, DAMIANO G./0000-0001-8760-1316; CHIRICHELLA, ROBERTA/0000-0001-6734-5319; MARTINOLI, ADRIANO/0000-0003-0298-0869		AHLEN I., 1981, MYOTIS, V18-19, P128; BETTS BJ, 1998, J WILDLIFE MANAGE, V62, P1003, DOI 10.2307/3802553; BRADSHAW CJA, 2002, ECOL MODEL, V148, P111, DOI 10.1016/S0304-3800(01)00425-2; BREIMAN L, 1984, CLASSIFICATION REGRE; BURNETT SC, 1999, J ACOUST SOC AM, V102, P2189; CHIRICHELLA R, 2003, J MAMMAL, V14, P29; CORBEN C, 2001, ACTA CHIROPTEROL, V3, P253; COUNCIL OF THE EUROPEAN COMMUNITIES, 1992,…	54	32	37	0	32	WILEY-BLACKWELL	MALDEN	COMMERCE PLACE, 350 MAIN ST, MALDEN 02148, MA USA	0022-541X	J WILDLIFE MANAGE	J. WILDL. MANAGE.	OCT	2005	69	4	1601	1614	10.2193/0022-541X(2005)69[1601:IBFTRO]2.0.CO;2	14	ECOLOGY; ZOOLOGY	ENVIRONMENTAL SCIENCES & ECOLOGY; ZOOLOGY	028HV	ISI000236478700026		2020-04-15
J	OBER HK;STEIDL RJ;DALTON VM	OBER, HK; STEIDL, RJ; DALTON, VM	RESOURCE AND SPATIAL-USE PATTERNS OF AN ENDANGERED VERTEBRATE POLLINATOR, THE LESSER LONG-NOSED BAT	JOURNAL OF WILDLIFE MANAGEMENT	ENGLISH	ARTICLE	AGAVE PALMERI; FORAGING; HOME RANGE; LEPTONYCTERIS CURASOAE; POLLINATION; RESOURCE ABUNDANCE; TIME-ACTIVITY BUDGETS	NECTAR-FEEDING BAT; HOME-RANGE; FORAGING BEHAVIOR; PHYLLOSTOMIDAE; ESTIMATORS; ENERGETICS	UNDERSTANDING HOW THE DISTRIBUTION AND ABUNDANCE OF FOOD RESOURCES INFLUENCE SPACE USE OF ORGANISMS IS AN IMPORTANT ELEMENT OF SUCCESSFUL CONSERVATION AND RECOVERY STRATEGIES FOR ENDANGERED SPECIES. WE INVESTIGATED INTERRELATIONSHIPS BETWEEN SPACE USE, ACTIVITY PATTERNS, AND FOOD RESOURCES FOR LESSER LONG-NOSED BATS (LEPTONYCTERIS CURASOAE), AN ENDANGERED NECTAR-FEEDING BAT, DURING AN ENERGETICAL…	UNIV ARIZONA, SCH NAT RESOURCES, TUCSON, AZ 85721 USA.	OBER, HK (REPRINT AUTHOR), OREGON STATE UNIV, DEPT FOREST SCI, PEAVY HALL 154, CORVALLIS, OR 97331 USA.	HOLLY.OBER@OREGONSTATE.EDU		OBER, HOLLY/0000-0003-3780-6297		BEATTY LD, 1955, THESIS U ARIZONA TUC; BERGER M, 1983, AVIAN BIOL, V7, P415; BROWN D.E., 1982, DESERT PLANTS, V4, P1; BROWN JH, 1978, AM ZOOL, V18, P687; BUCKLAND ST, 1993, DISTANCE SAMPLING ES; FLEMING T.H., 2003, MONITORING TRENDS BA, P63; FLEMING TH, 1993, OECOLOGIA, V94, P72, DOI 10.1007/BF00317304; GENTRY HS, 1982, AGAVES CONTINENTAL N; HAYNE DW, 1949, J MAMMAL, V30, P1, DOI 10.2307/1375189;…	43	9	9	0	35	WILDLIFE SOC	BETHESDA	5410 GROSVENOR LANE, BETHESDA, MD 20814-2197 USA	0022-541X	J WILDLIFE MANAGE	J. WILDL. MANAGE.	OCT	2005	69	4	1615	1622	10.2193/0022-541X(2005)69[1615:RASPOA]2.0.CO;2	8	ECOLOGY; ZOOLOGY	ENVIRONMENTAL SCIENCES & ECOLOGY; ZOOLOGY	028HV	ISI000236478700027		2020-04-15
J	LAU SKP;WOO PCY;LI KSM;HUANG Y;TSOI HW;WONG BHL;WONG SSY;LEUNG SY;CHAN KH;YUEN KY	LAU, SKP; WOO, PCY; LI, KSM; HUANG, Y; TSOI, HW; WONG, BHL; WONG, SSY; LEUNG, SY; CHAN, KH; YUEN, KY	SEVERE ACUTE RESPIRATORY SYNDROME CORONAVIRUS-LIKE VIRUS IN CHINESE HORSESHOE BATS	PROCEEDINGS OF THE NATIONAL ACADEMY OF SCIENCES OF THE UNITED STATES OF AMERICA	ENGLISH	ARTICLE		SARS-CORONAVIRUS; PROTEIN FAMILIES; GENOME SEQUENCE; IDENTIFICATION; RECEPTOR	ALTHOUGH THE FINDING OF SEVERE ACUTE RESPIRATORY SYNDROME CORONAVIRUS (SARS-COV) IN CAGED PALM CIVETS FROM LIVE ANIMAL MARKETS IN CHINA HAS PROVIDED EVIDENCE FOR INTERSPECIES TRANSMISSION IN THE GENESIS OF THE SARS EPIDEMIC, SUBSEQUENT STUDIES SUGGESTED THAT THE CIVET MAY HAVE SERVED ONLY AS AN AMPLIFICATION HOST FOR SARS-COV. IN A SURVEILLANCE STUDY FOR COV IN NONCAGED ANIMALS FROM THE WILD AREA…	UNIV HONG KONG, QUEEN MARY HOSP, DEPT MICROBIOL, HONG KONG, HONG KONG, PEOPLES R CHINA.; UNIV HONG KONG, QUEEN MARY HOSP, RES CTR INFECT & IMMUNOL, HONG KONG, HONG KONG, PEOPLES R CHINA.; UNIV HONG KONG, QUEEN MARY HOSP, STATE KEY LAB EMERGING INFECT DIS, HONG KONG, HONG KONG, PEOPLES R CHINA.; UNIV HONG KONG, QUEEN MARY HOSP, DEPT PATHOL, HONG KONG, HONG KONG, PEOPLES R CHINA.	YUEN, KY (REPRINT AUTHOR), UNIV HONG KONG, QUEEN MARY HOSP, DEPT MICROBIOL, HONG KONG, HONG KONG, PEOPLES R CHINA.	KYYUEN@HKUCC.HKU.HK	LAU, SUSANNA/C-4321-2009; YUEN, KWOK YUNG/C-4465-2009; WONG, SAMSON/C-4446-2009; TSOI, HOI WAH/C-4428-2009; LEUNG, SUET YI/C-4340-2009; WOO, PATRICK/C-4449-2009; LEUNG, SUET YI/T-9620-2019	LEUNG, SUET YI/0000-0001-8614-4619; YUEN, KWOK-YUNG/0000-0002-2083-1552		APWEILER R, 2001, NUCLEIC ACIDS RES, V29, P37, DOI 10.1093/NAR/29.1.37; BATEMAN A, 2002, NUCLEIC ACIDS RES, V30, P276, DOI 10.1093/NAR/30.1.276; CHE XY, 2005, J INFECT DIS, V191, P2033, DOI 10.1086/430355; COMBET C, 2000, TRENDS BIOCHEM SCI, V25, P147, DOI 10.1016/S0968-0004(99)01540-6; DROSTEN C, 2003, NEW ENGL J MED, V348, P1967, DOI 10.1056/NEJMOA030747; FOUCHIER RAM, 2004, P NATL ACAD SCI USA…	41	659	733	29	153	NATL ACAD SCIENCES	WASHINGTON	2101 CONSTITUTION AVE NW, WASHINGTON, DC 20418 USA	0027-8424	P NATL ACAD SCI USA	PROC. NATL. ACAD. SCI. U. S. A.	SEP 27	2005	102	39	14040	14045	10.1073/PNAS.0506735102	6	MULTIDISCIPLINARY SCIENCES	SCIENCE & TECHNOLOGY - OTHER TOPICS	969KB	ISI000232231900059	16169905	2020-04-15				GREEN PUBLISHED, BRONZE
J	SAFI K;SEID MA;DECHMANN DKN	SAFI, K; SEID, MA; DECHMANN, DKN	BIGGER IS NOT ALWAYS BETTER: WHEN BRAINS GET SMALLER	BIOLOGY LETTERS	ENGLISH	ARTICLE	CHIROPTERA; MAMMALS; ENCEPHALIZATION; CONSTRAINTS; ENERGETIC COSTS	PHYLOGENETICALLY INDEPENDENT CONTRASTS; DISCRETE CHARACTERS; EVOLUTION; PHYLOGENIES; CHIROPTERA; FLIGHT; SIZE; BATS; ECHOLOCATION; PERFORMANCE	MANY STUDIES ASSUME THAT AN INCREASE IN BRAIN SIZE IS BENEFICIAL. HOWEVER, THE COSTS OF PRODUCING AND MAINTAINING A BRAIN ARE HIGH, AND WE ARGUE THAT BRAIN SIZE SHOULD BE SECONDARILY REDUCED BY NATURAL SELECTION WHENEVER THE COSTS OUTWEIGH THE BENEFITS. OUR RESULTS CONFIRM THIS BY SHOWING THAT BRAIN SIZE IS SUBJECT TO BIDIRECTIONAL SELECTION. RELATIVE TO THE ANCESTRAL STATE, BRAIN SIZE IN BATS HA…	UNIV ZURICH, INST ZOOL, CH-8057 ZURICH, SWITZERLAND.	SAFI, K (REPRINT AUTHOR), UNIV ZURICH, INST ZOOL, WINTERTHURERSTR 190, CH-8057 ZURICH, SWITZERLAND.	K.SAFI@ZOOL.UNIZH.CH	DECHMANN, DINA/A-1827-2010; SAFI, KAMRAN/B-2079-2008	SAFI, KAMRAN/0000-0002-8418-6759		AIELLO LC, 1995, CURR ANTHROPOL, V36, P199, DOI 10.1086/204350; ALTSHULER DL, 2002, J EXP BIOL, V205, P2325; ASCHOFF J, 1971, ENERGIEHAUSHALT TEMP; BARON G., 1996, COMP NEUROBIOLOGY CH; BERGER M, 1974, AVIAN BIOL, V4, P260; BRENOWITZ EA, 2004, ANN NY ACAD SCI, V1016, P560, DOI 10.1196/ANNALS.1298.006; DIAZ-URIARTE R, 1998, SYST BIOL, V47, P654, DOI 10.1080/106351598260653; EISENBERG JF, 1978, EVO…	26	56	58	1	27	ROYAL SOCIETY	LONDON	6-9 CARLTON HOUSE TERRACE, LONDON SW1Y 5AG, ENGLAND	1744-9561	BIOL LETT-UK	BIOL. LETT.	SEP 22	2005	1	3	283	286	10.1098/RSBL.2005.0333	4	BIOLOGY; ECOLOGY; EVOLUTIONARY BIOLOGY	LIFE SCIENCES & BIOMEDICINE - OTHER TOPICS; ENVIRONMENTAL SCIENCES & ECOLOGY; EVOLUTIONARY BIOLOGY	968NX	ISI000232170300009	17148188	2020-04-15				GREEN ACCEPTED, GREEN PUBLISHED
J	ROSSITER SJ;RANSOME RD;FAULKES CG;LE COMBER SC;JONES G	ROSSITER, SJ; RANSOME, RD; FAULKES, CG; LE COMBER, SC; JONES, G	MATE FIDELITY AND INTRA-LINEAGE POLYGYNY IN GREATER HORSESHOE BATS	NATURE	ENGLISH	ARTICLE		RHINOLOPHUS-FERRUMEQUINUM; MATING SYSTEMS; GENE DIVERSITY; MAMMALS; POPULATIONS; VERTEBRATES; PHILOPATRY; DISPERSAL; EVOLUTION; BIRDS	MATING STRATEGIES THAT LEAD TO INCREASED KINSHIP WITHIN SOCIALLY COOPERATIVE GROUPS MAY OFFER INCLUSIVE FITNESS BENEFITS TO INDIVIDUALS(1-3), BUT CAN ALSO RESULT IN HIGHER LEVELS OF INBREEDING(4-6). HERE WE SHOW IN A SEXUALLY SEGREGATED BAT SPECIES THAT FEMALES AVOID THIS CONFLICT THROUGH TWO MATING BEHAVIOURS. FIRST, MOST FEMALES REVISIT AND BREED WITH SPECIFIC, INDIVIDUAL MALES ACROSS YEARS, SO…	UNIV LONDON, QUEEN MARY, SCH BIOL SCI, LONDON E1 4NS, ENGLAND.; UNIV BRISTOL, SCH BIOL SCI, BRISTOL BS8 1UG, AVON, ENGLAND.	ROSSITER, SJ (REPRINT AUTHOR), UNIV LONDON, QUEEN MARY, SCH BIOL SCI, LONDON E1 4NS, ENGLAND.	S.J.ROSSITER@QMUL.AC.UK	FAULKES, CHRIS/B-8377-2008; LE COMBER, STEVEN/B-8315-2008; FAULKES, CHRIS/O-8101-2019; ROSSITER, STEPHEN J/E-2111-2011	FAULKES, CHRISTOPHER/0000-0002-5228-9075; ROSSITER, STEPHEN/0000-0002-3881-4515; JONES, GARETH/0000-0002-1904-3735	NATURAL ENVIRONMENT RESEARCH COUNCILNERC NATURAL ENVIRONMENT RESEARCH COUNCIL [NER/I/S/2002/00732]	AMOS B, 1995, SCIENCE, V268, P1897, DOI 10.1126/SCIENCE.268.5219.1897; ANDERSSON M., 1994, SEXUAL SELECTION; BUSH GL, 1977, P NATL ACAD SCI USA, V74, P3942, DOI 10.1073/PNAS.74.9.3942; CHAPAIS BERNARD, 2004, KINSHIP BEHAV PRIMAT; CHESSER RK, 1991, GENETICS, V129, P573; CHESSER RK, 1991, GENETICS, V127, P437; CLUTTONBROCK TH, 1989, PROC R SOC SER B-BIO, V236, P339, DOI 10.1098/RSPB.1989.0027; DAWS…	29	44	45	0	28	NATURE PUBLISHING GROUP	LONDON	MACMILLAN BUILDING, 4 CRINAN ST, LONDON N1 9XW, ENGLAND	0028-0836	NATURE	NATURE	SEP 15	2005	437	7057	408	411	10.1038/NATURE03965	4	MULTIDISCIPLINARY SCIENCES	SCIENCE & TECHNOLOGY - OTHER TOPICS	964AS	ISI000231849100053	16163356	2020-04-15		1476-4687
J	TSCHAPKA M	TSCHAPKA, M	REPRODUCTION OF THE BAT GLOSSOPHAGA COMMISSARISI (PHYLLOSTOMIDAE : GLOSSOPHAGINAE) IN THE COSTA RICAN RAIN FOREST DURING FRUGIVOROUS AND NECTARIVOROUS PERIODS	BIOTROPICA	ENGLISH	ARTICLE	BIMODAL; COSTA RICA; DIET; FRUGIVORY; NECTARIVORY; POST PARTUM ESTRUS; SEASONALITY; TESTIS SIZE; TROPICAL WET FOREST	NECTAR-FEEDING BATS; NEOTROPICAL BATS; FRUIT BATS; PATTERNS; CHIROPTERA; COMMUNITIES; PHENOLOGY; CURASOAE; CALCIUM; ENERGY	I STUDIED THE REPRODUCTION OF THE 9 G NECTARIVOROUS BAT GLOSSOPHAGA COMMISSARISI (PHYLLOSTOMIDAE: GLOSSOPHAGINAE) IN RELATION TO ITS FOOD CHOICE IN A COSTA RICAN LOWLAND RAIN FOREST OVER MORE THAN 2 YR. REPRODUCTION WAS BIMODAL WITH BIRTH PEAKS IN APRIL/MAY AND OCTOBER/NOVEMBER. THE FIRST BIRTH PEAK COINCIDED WITH A PERIOD OF FRUGIVORY, WHEREAS THE SECOND OCCURRED DURING A PERIOD OF ALMOST EXCLUS…	UNIV ULM, DEPT EXPT ECOL BIO 3, D-89069 ULM, GERMANY.	TSCHAPKA, M (REPRINT AUTHOR), UNIV ULM, DEPT EXPT ECOL BIO 3, ALBERT EINSTEIN ALLEE 11, D-89069 ULM, GERMANY.	MARCO.TSCHAPKA@UNI-ULM.DE	VAZQUEZ-DOMINGUEZ, GUILLERMO GVD/L-7818-2014			ANTHONY E.L.P., 1988, P47; AUGSPURGER CAROL K., 1996, P133; BAKER H.G., 1983, P126; BAKER HG, 1975, COEVOLUTION ANIMALS; BARCLAY RMR, 2002, BIOTROPICA, V34, P168, DOI 10.1111/J.1744-7429.2002.TB00252.X; BARCLAY RMR, 1994, AM NAT, V144, P1021, DOI 10.1086/285723; BAWA KS, 2003, AM J BOT, V90, P877, DOI 10.3732/AJB.90.6.877; DINERSTEIN E, 1986, BIOTROPICA, V18, P307, DOI 10.2307/2388574; ESTRADA A,…	46	19	22	0	12	WILEY-BLACKWELL	HOBOKEN	111 RIVER ST, HOBOKEN 07030-5774, NJ USA	0006-3606	BIOTROPICA	BIOTROPICA	SEP	2005	37	3	409	415	10.1111/J.1744-7429.2005.00054.X	7	ECOLOGY	ENVIRONMENTAL SCIENCES & ECOLOGY	956MR	ISI000231304500013		2020-04-15
J	KLIMLEY AP;KIHSLINGER RL;KELLY JT	KLIMLEY, AP; KIHSLINGER, RL; KELLY, JT	DIRECTIONAL AND NON-DIRECTIONAL MOVEMENTS OF BAT RAYS, MYLIOBATIS CALIFORNICA, IN TOMALES BAY, CALIFORNIA	ENVIRONMENTAL BIOLOGY OF FISHES	ENGLISH	ARTICLE	TELEMETRY; ORIENTATION; NAVIGATION	SCALLOPED HAMMERHEAD SHARK; SPHYRNA-LEWINI; PATTERNS; FIELD	THE GOAL OF THIS PROJECT WAS TO DETERMINE IF BAT RAYS, MYLIOBATIS CALIFORNICA, DISPLAY ORIENTED MOVEMENTS AND ARE THUS A VIABLE MODEL SPECIES FOR THE FURTHER STUDY OF GEOMAGNETIC TOPOTAXIS IN ELASMOBRANCHES. WE TRACKED ONE MALE AND THREE FEMALE RAYS DURING SEPTEMBER 1998 AND AUGUST AND SEPTEMBER 2001 IN TOMALES BAY, CALIFORNIA. THE RAYS EXHIBITED TWO MODES OF TRAVEL: (1) RAPID AND HIGHLY DIRECTIO…	UNIV CALIF DAVIS, DEPT WILDLIFE FISH & CONSERVAT BIOL, BIOTELEMETRY LAB, DAVIS, CA 95616 USA.	KLIMLEY, AP (REPRINT AUTHOR), UNIV CALIF DAVIS, DEPT WILDLIFE FISH & CONSERVAT BIOL, BIOTELEMETRY LAB, DAVIS, CA 95616 USA.	APKLIMLEY@UCDAVIS.EDU		KELLY, JOHN/0000-0001-8250-9596		CAREY FG, 1990, MAR BIOL, V106, P329, DOI 10.1007/BF01344309; GRUBER SH, 1988, B MAR SCI, V43, P61; KALMIJN A.J., 1984, P525; KALMIJN AJ, 1982, SCIENCE, V218, P916, DOI 10.1126/SCIENCE.7134985; KARL S, 1976, FISH FOOD HABITS STU, P181; KLIMLEY AP, 1993, MAR BIOL, V117, P1, DOI 10.1007/BF00346421; KLIMLEY AP, 1984, BEHAV ECOL SOCIOBIOL, V15, P45, DOI 10.1007/BF00310214; KLIMLEY AP, 2002, ENVIRON B…	12	18	19	0	13	SPRINGER	NEW YORK	233 SPRING STREET, NEW YORK, NY 10013 USA	0378-1909	ENVIRON BIOL FISH	ENVIRON. BIOL. FISHES	SEP	2005	74	1	79	88	10.1007/S10641-005-3997-3	10	ECOLOGY; MARINE & FRESHWATER BIOLOGY	ENVIRONMENTAL SCIENCES & ECOLOGY; MARINE & FRESHWATER BIOLOGY	974VU	ISI000232620300009		2020-04-15
J	TAYLOR ML;CHAVEZ TAPIA CB;ROJAS MARTINEZ A;REYES MONTES MD;DEL VALLE MB;ZUNIGA G	TAYLOR, ML; CHAVEZ-TAPIA, CB; ROJAS-MARTINEZ, A; REYES-MONTES, MD; DEL VALLE, MB; ZUNIGA, G	GEOGRAPHICAL DISTRIBUTION OF GENETIC POLYMORPHISM OF THE PATHOGEN HISTOPLASMA CAPSULATUM ISOLATED FROM INFECTED BATS, CAPTURED IN A CENTRAL ZONE OF MEXICO	FEMS IMMUNOLOGY AND MEDICAL MICROBIOLOGY	ENGLISH	ARTICLE; PROCEEDINGS PAPER	INFECTED BATS; HISTOPLASMA CAPSULATUM; RAPD-PATTERNS; DNA SEQUENCES	NUCLEOTIDE-SEQUENCES; SOIL; GUERRERO; AMERICA; MARKERS; STATE	FOURTEEN HISTOPLASMA CAPSULATUM ISOLATES RECOVERED FROM INFECTED BATS CAPTURED IN MEXICAN CAVES AND TWO HUMAN H. CAPSULATUM REFERENCE STRAINS WERE ANALYZED USING RANDOM AMPLIFICATION OF POLYMORPHIC DNA PCR-BASED AND PARTIAL DNA SEQUENCES OF FOUR GENES. CLUSTER ANALYSIS OF RANDOM AMPLIFICATION OF POLYMORPHIC DNA-PATTERNS REVEALED DIFFERENCES FOR TWO H. CAPSULATUM ISOLATES OF ONE MIGRATORY BAT TADA…	UNIV NACL AUTONOMA MEXICO, LAB INMUNOL HONGOS, DEPT MICROBIOL & PARASITOL, FAC MED, MEXICO CITY 04510, DF, MEXICO.; UNIV NACL AUTONOMA MEXICO, ZOOL LAB, FES IZTACALA, MEXICO CITY 54090, DF, MEXICO.; UNIV SIMON BOLIVAR, ESCUELA BIOL, MEXICO CITY 03920, DF, MEXICO.; INST NACL CIENCIAS MED & NUTR SALVADOR ZUBIRAN, MEXICO CITY 14000, DF, MEXICO.; ESCUELA NACL CIENCIAS BIOL, INST POLITECN NACL, DEPT Z…	TAYLOR, ML (REPRINT AUTHOR), UNIV NACL AUTONOMA MEXICO, LAB INMUNOL HONGOS, DEPT MICROBIOL & PARASITOL, FAC MED, CIUDAD UNIV, MEXICO CITY 04510, DF, MEXICO.	EMELLO@SERVIDOR.UNAM.MX	DEL R REYES-MONTES, MARIA/G-6842-2019			ALVAREZ TICUL, 1999, ANALES DE LA ESCUELA NACIONAL DE CIENCIAS BIOLOGICAS MEXICO, V45, P9; CARTER DA, 1997, ELECTROPHORESIS, V18, P1047, DOI 10.1002/ELPS.1150180703; CARTER DA, 1996, J CLIN MICROBIOL, V34, P2577, DOI 10.1128/JCM.34.10.2577-2584.1996; CARTER DA, 2001, FUNGAL GENET BIOL, V34, P37, DOI 10.1006/FGBI.2001.1283; CHAVEZ-TAPIA CB, 1998, REV I NAC ENF RESP, V11, P187; COCKRUM E L, 1991, A…	49	27	30	0	4	WILEY	HOBOKEN	111 RIVER ST, HOBOKEN 07030-5774, NJ USA	0928-8244	FEMS IMMUNOL MED MIC	FEMS IMMUNOL. MED. MICROBIOL.	SEP 1	2005	45	3	451	458	10.1016/J.FEMSIM.2005.05.019	8	IMMUNOLOGY; INFECTIOUS DISEASES; MICROBIOLOGY	IMMUNOLOGY; INFECTIOUS DISEASES; MICROBIOLOGY	968WC	ISI000232192600013	16061361	2020-04-15		1574-695X		BRONZE	WORKSHOP ON MOLECULAR GENETIC APPROACHES TO THE STUDY OF HUMAN PATHOGENIC FUNGI	MAR 23-25, 2004	BENEMERITA UNIV AUTONOMA PUEBLA, PUEBLA, MEXICO	BENEMERITA UNIV AUTONOMA PUEBLA
J	CARVAJAL A;ADLER GH	CARVAJAL, A; ADLER, GH	BIOGEOGRAPHY OF MAMMALS ON TROPICAL PACIFIC ISLANDS	JOURNAL OF BIOGEOGRAPHY	ENGLISH	ARTICLE	ARCHIPELAGOS; BATS; ENDEMISM; ISLAND BIOGEOGRAPHY; MAMMALS; MARSUPIALS; PACIFIC OCEAN; RODENTS; SPECIATION; SPECIES RICHNESS	INSULAR ZOOGEOGRAPHY; SPECIES RICHNESS; AREA; ENDEMISM; ARCHIPELAGOS; SPECIATION; DIVERSITY; PATTERNS; OCEAN; MODEL	AIM WE EXAMINE THE INFLUENCE OF GEOGRAPHY ON SPECIES RICHNESS AND ENDEMISM OF MAMMALS ON TROPICAL PACIFIC ARCHIPELAGOS TO DETERMINE THE IMPORTANCE OF INTRA- AND INTER-ARCHIPELAGO SPECIATION IN PROMOTING LOCAL AND REGIONAL SPECIES RICHNESS. LOCATION THIRTY TROPICAL PACIFIC ARCHIPELAGOS. METHODS A DISTRIBUTIONAL LIST OF MAMMALS ON 30 ARCHIPELAGOS WAS COMPILED, AND VALUES FOR 10 GEOGRAPHICAL VARIABL…	UNIV WISCONSIN, DEPT BIOL & MICROBIOL, OSHKOSH, WI 54901 USA.	ADLER, GH (REPRINT AUTHOR), UNIV WISCONSIN, DEPT BIOL & MICROBIOL, OSHKOSH, WI 54901 USA.	ADLER@UWOSH.EDU				ADLER GH, 1992, EVOL ECOL, V6, P296, DOI 10.1007/BF02270966; ADLER GH, 1994, J BIOGEOGR, V21, P85, DOI 10.2307/2845606; ADLER GH, 1995, EVOL ECOL, V9, P529, DOI 10.1007/BF01237834; ADLER GH, 1994, BIOL J LINN SOC, V51, P151; BROWN JH, 1986, BIOL J LINN SOC, V28, P231, DOI 10.1111/J.1095-8312.1986.TB01755.X; CEBALLOS G, 1995, CONSERV BIOL, V9, P559, DOI 10.1046/J.1523-1739.1995.09030559.X; DUDLEY …	32	25	27	1	41	WILEY	HOBOKEN	111 RIVER ST, HOBOKEN 07030-5774, NJ USA	0305-0270	J BIOGEOGR	J. BIOGEOGR.	SEP	2005	32	9	1561	1569	10.1111/J.1365-2699.2005.01302.X	9	ECOLOGY; GEOGRAPHY, PHYSICAL	ENVIRONMENTAL SCIENCES & ECOLOGY; PHYSICAL GEOGRAPHY	957ST	ISI000231394300007		2020-04-15		1365-2699
J	RUSSELL AL;TURMELLE AS;BROWN VA;MCCRACKEN GF	RUSSELL, AL; TURMELLE, AS; BROWN, VA; MCCRACKEN, GF	EXTREMELY VARIABLE DI- AND TETRANUCLEOTIDE MICROSATELLITE LOCI IN BRAZILIAN FREE-TAILED BATS (TADARIDA BRASILIENSIS)	MOLECULAR ECOLOGY NOTES	ENGLISH	ARTICLE	BATS; CHIROPTERA; MICROSATELLITES; MOLOSSIDAE; TADARIDA BRASILIENSIS		WE PRESENT THREE DINUCLEOTIDE AND SIX TETRANUCLEOTIDE MICROSATELLITE LOCI THAT WERE DEVELOPED FOR THE BRAZILIAN FREE-TAILED BAT, TADARIDA BRASILIENSIS (CHIROPTERA, MOLOSSIDAE). NINETY-ONE INDIVIDUALS FROM TWO POPULATIONS WERE SCORED AT EACH LOCUS, REVEALING EXTREMELY HIGH LEVELS OF POLYMORPHISM (15-55 ALLELES PER LOCUS). THESE LOCI PROVIDE GENETIC MARKERS FOR STUDYING GENE FLOW, MIGRATION AND MAT…	UNIV TENNESSEE, DEPT ECOL & EVOLUT BIOL, KNOXVILLE, TN 37996 USA.	RUSSELL, AL (REPRINT AUTHOR), YALE UNIV, DEPT ECOL & EVOLUT BIOL, POB 208105, NEW HAVEN, CT 06520 USA.	AMY.RUSSELL@YALE.EDU	RUSSELL, AMY L/B-2222-2010	MCCRACKEN, GARY/0000-0002-2493-8103		COCKRUM EL, 1969, MISCELLANEOUS PUBLIC, V51, P303; FRENCH B, 1998, SOUTHWEST NAT, V43, P484; GIEGERICH R, 1996, P 4 INT C INT SYST M, P68; JONES KC, 2002, MOL ECOL NOTES, V2, P425, DOI 10.1046/J.1471-8286.2002.00264.X; MCCRACKEN GARY F., 2000, P321, DOI 10.1016/B978-012195670-7/50009-6; RAYMOND M, 1995, J HERED, V86, P248, DOI 10.1093/OXFORDJOURNALS.JHERED.A111573; RUSSELL AL, IN PRESS FUNCTIONAL…	9	7	7	0	7	BLACKWELL PUBLISHING	OXFORD	9600 GARSINGTON RD, OXFORD OX4 2DQ, OXON, ENGLAND	1471-8278	MOL ECOL NOTES	MOL. ECOL. NOTES	SEP	2005	5	3	669	671	10.1111/J.1471-8286.2005.01039.X	3	BIOCHEMISTRY & MOLECULAR BIOLOGY; ECOLOGY; EVOLUTIONARY BIOLOGY	BIOCHEMISTRY & MOLECULAR BIOLOGY; ENVIRONMENTAL SCIENCES & ECOLOGY; EVOLUTIONARY BIOLOGY	959PF	ISI000231529400067		2020-04-15
J	SHERWIN RE;GANNON WL	SHERWIN, RE; GANNON, WL	DOCUMENTATION OF AN URBAN WINTER ROOST OF THE SPOTTED BAT (EUDERMA MACULATUM)	SOUTHWESTERN NATURALIST	ENGLISH	ARTICLE		ARIZONA; VESPERTILIONIDAE; CHIROPTERA; CALIFORNIA; RECORD	WE REPORT THE FIRST DOCUMENTED USE OF A BUILDING AS A WINTER ROOST BY EUDERMA MACULATUM. WE SUGGEST THAT SUFFICIENT NUMBERS OF E. MACULATUM HAVE BEEN ENCOUNTERED IN URBAN SETTINGS THAT RESEARCHERS SHOULD CONSIDER THESE AREAS DURING THE COURSE OF INVESTIGATIONS OF SPECIES OCCURRENCE. WE RECOMMEND THAT URBAN SETTINGS IN THE VICINITY OF LARGE CLIFF FEATURES BE SAMPLED SYSTEMATICALLY FOR THE PRESENCE…	UNIV NEW MEXICO, MUSEUM SW BIOL, DEPT BIOL, ALBUQUERQUE, NM 87131 USA.	SHERWIN, RE (REPRINT AUTHOR), CHRISTOPHER NEWPORT UNIV, DEPT BIOL, 1 UNIV PL, NEWPORT NEWS, VA 23606 USA.	RSHERWIN@CNU.EDU				ALLEN J. A., 1891, B AM MUS NAT HIST, V3, P195; ASHCRAFT GP, 1932, J MAMMAL, V13, P162; BENSON SB, 1954, J MAMMAL, V35, P117, DOI 10.2307/1376088; BEST TL, 1988, AM MIDL NAT, V119, P244, DOI 10.2307/2425807; DEACON J. B., 1962, JOURNAL OF MAMMALOGY, V43, P415, DOI 10.2307/1376951; DURRANT S. D., 1935, JOURNAL OF MAMMALOGY, V16, P226; EASTERLA D. A., 1965, JOURNAL OF MAMMALOGY, V46, P665, DOI 10.2…	30	3	3	0	19	SOUTHWESTERN ASSN NATURALISTS	SAN MARCOS	SOUTHWEST TEXAS STATE UNIV, DEPT BIOLOGY, 601 UNIVERSITY DR, SAN MARCOS, TX 78666 USA	0038-4909	SOUTHWEST NAT	SOUTHW. NATURAL.	SEP	2005	50	3	402	407	10.1894/0038-4909(2005)050[0402:DOAUWR]2.0.CO;2	6	BIODIVERSITY CONSERVATION; ECOLOGY	BIODIVERSITY & CONSERVATION; ENVIRONMENTAL SCIENCES & ECOLOGY	960TS	ISI000231616700018		2020-04-15
J	MENZEL JM;MENZEL MA;KILGO JC;FORD WM;EDWARDS JW	MENZEL, JM; MENZEL, MA; KILGO, JC; FORD, WM; EDWARDS, JW	BAT RESPONSE TO CAROLINA BAYS AND WETLAND RESTORATION IN THE SOUTHEASTERN US COASTAL PLAIN	WETLANDS	ENGLISH	ARTICLE	BAT ACTIVITY; CAROLINA BAY; MIXED PINE-HARDWOOD; PINE SAVANNA; SAVANNAH RIVER SITE; TIMBER HARVEST; WETLAND RESTORATION	SOUTH-CAROLINA; INSECTIVOROUS BATS; HABITATS; FOREST; STANDS	BAT ACTIVITY IN THE SOUTHEASTERN UNITED STATES IS CONCENTRATED OVER RIPARIAN AREAS AND WETLAND HABITATS. THE RESTORATION AND CREATION OF WETLANDS FOR MITIGATION PURPOSES IS BECOMING COMMON IN THE SOUTHEAST. UNDERSTANDING THE EFFECTS OF THESE RESTORATION EFFORTS ON WETLAND FLORA AND FAUNA IS THUS BECOMING INCREASINGLY IMPORTANT. BECAUSE BATS (ORDER: CHIROPTERA) CONSIST OF MANY SPECIES THAT ARE OF …	US FOREST SERV, USDA, PARSONS, WV 26287 USA.; ALSTON & BIRD LLP, ATLANTA, GA 30309 USA.; US FOREST SERV, SO RES STN, AIKEN, SC 29809 USA.; W VIRGINIA UNIV, DIV FORESTRY, MORGANTOWN, WV 26506 USA.	MENZEL, JM (REPRINT AUTHOR), US FOREST SERV, USDA, PARSONS, WV 26287 USA.	JMENZEL@FS.FED.US				BARTON C. D., 2004, ECOLOGICAL RESTORATI, V22, P291; BENNETT SH, 1990, DISTRIBUTION STATUS; BRADSHAW PA, 1996, BC MIN FOR RES PROGR, V23, P199; BRODERS HG, 2003, NORTHEAST NAT, V10, P235; CARTER TC, 2004, AM MIDL NAT, V151, P186, DOI 10.1674/0003-0031(2004)151[0186:POFRBS]2.0.CO;2; CIECHANOWSKI M, 2002, MAMM BIOL, V67, P276, DOI 10.1078/1616-5047-00042; FENTON MB, 1981, J MAMMAL, V62, P233, DOI 1…	38	22	22	1	26	SPRINGER	DORDRECHT	VAN GODEWIJCKSTRAAT 30, 3311 GZ DORDRECHT, NETHERLANDS	0277-5212	WETLANDS	WETLANDS	SEP	2005	25	3	542	550	10.1672/0277-5212(2005)025[0542:BRTCBA]2.0.CO;2	9	ECOLOGY; ENVIRONMENTAL SCIENCES	ENVIRONMENTAL SCIENCES & ECOLOGY	967ZM	ISI000232130300004		2020-04-15
J	SPANJER GR;FENTON MB	SPANJER, GR; FENTON, MB	BEHAVIORAL RESPONSES OF BATS TO GATES AT EAVES AND MINES	WILDLIFE SOCIETY BULLETIN	ENGLISH	ARTICLE	BATS; BEHAVIOR; CAVES; CHIROPTERA; CONSERVATION; ECHOLOCATION HONKS; FLIGHT SPEED; GATES; MINES; SWARMING	ECHOLOCATION CALLS; MYOTIS-LUCIFUGUS; FLIGHT SPEEDS; SOCIAL CALLS; CAVE GATE; CHIROPTERA; BROWN; VESPERTILIONIDAE; IDENTIFICATION; HIBERNACULA	GATES INSTALLED TO PROTECT BATS AT CAVES AND MINES HAVE APPEARED TO BE MORE HARMFUL THAN HELPFUL, BUT FEW STUDIES HAVE QUANTITATIVELY MEASURED THE DIRECT IMPACT OF GATES ON BATS. TO ASSESS BATS' RESPONSES TO GATES DURING PRE-HIBERNATION SWARMING BEHAVIOR, WE RECORDED FLIGHT SPEEDS, FLIGHT BEHAVIOR, AND VOCALIZATIONS AT 28 SITES (16 WITH AND 12 WITHOUT GATES) FROM ONTARIO TO TENNESSEE. WE RECORDED…	YORK UNIV, DEPT BIOL, N YORK, ON M3J 1P3, CANADA.; UNIV MARYLAND, DEPT BIOL, COLLEGE PK, MD 20742 USA.; UNIV WESTERN ONTARIO, DEPT BIOL, LONDON, ON N6A 5B7, CANADA.	SPANJER, GR (REPRINT AUTHOR), YORK UNIV, DEPT BIOL, 4700 KEELE ST, N YORK, ON M3J 1P3, CANADA.	GSPANJER@UMD.EDU				ALLENDE C, 2003, 33 ANN N AM S BAT RE, P18; [ANONYMOUS], 1992, J MAMMAL, V73, P707; BARCLAY RMR, 2003, BAT ECOLOGY, P209; BARCLAY RMR, 1979, BEHAV ECOL SOCIOBIOL, V6, P137, DOI 10.1007/BF00292560; BETTS BJ, 1998, J WILDLIFE MANAGE, V62, P1003, DOI 10.2307/3802553; BLAKE RW, 1990, CAN J ZOOL, V68, P1, DOI 10.1139/Z90-001; BRIGHAM RM, 1989, J MAMMAL, V70, P426, DOI 10.2307/1381534; CLARK BK, 1997, …	48	11	11	0	18	WILEY	HOBOKEN	111 RIVER ST, HOBOKEN 07030-5774, NJ USA	1938-5463	WILDLIFE SOC B	WILDL. SOC. BULL.	FAL	2005	33	3	1101	1112	10.2193/0091-7648(2005)33[1101:BROBTG]2.0.CO;2	12	BIODIVERSITY CONSERVATION	BIODIVERSITY & CONSERVATION	997QN	ISI000234261800035		2020-04-15
J	FERRARA FJ;LEBERG PL	FERRARA, FJ; LEBERG, PL	INFLUENCE OF INVESTIGATOR DISTURBANCE AND TEMPORAL VARIATION ON SURVEYS OF BATS ROOSTING UNDER BRIDGES	WILDLIFE SOCIETY BULLETIN	ENGLISH	ARTICLE	BRIDGES; DAY-ROOST; DISTURBANCE; CORYNORHINUS RAFINESQUII; EASTERN PIPISTRELLE; MONITORING; PIPISTRELLUS SUBFLAVUS; RAFINESQUE'S BIG-EARED BAT; SEASONAL TRENDS; SURVEYS	BIG-EARED BAT; CORYNORHINUS-RAFINESQUII; PIPISTRELLUS-SUBFLAVUS; HIBERNATING BATS; TEXAS; HIBERNACULA; INVENTORY; LOUISIANA; SELECTION; OREGON	GIVEN THE IMPORTANCE OF ROOST SITES TO BATS, MONITORING ROOST USE IS AN IMPORTANT TOOL FOR ASSESSING THE LOCAL STATUS OF SOME SPECIES. WE SURVEYED BRIDGES FOR DAY-ROOSTING BATS IN THE KISATCHIE NATIONAL FOREST OF LOUISIANA TO ASSESS HOW TEMPORAL PATTERNS OF BRIDGE USE AND DISTURBANCE FROM SURVEYORS MIGHT AFFECT SURVEY RESULTS. WE FOUND NO SUPPORT FOR THE HYPOTHESIS THAT SURVEYS OF DAY-ROOSTS AFFE…	UNIV LOUISIANA, DEPT BIOL, LAFAYETTE, LA 70504 USA.	FERRARA, FJ (REPRINT AUTHOR), OGLALA SIOUX PK & RECREAT AUTHOR, POB 570, KYLE, SD 57752 USA.	LEBERG@LOUISIANA.EDU				ADAM MD, 2000, J MAMMAL, V81, P402, DOI 10.1644/1545-1542(2000)081&LT;0402:UOBANR&GT;2.0.CO;2; CHUNG-MACCOUBREY AL, 2003, WILDLIFE SOC B, V31, P73; DAVIS R., 1963, JOURNAL OF MAMMALOGY, V44, P428, DOI 10.2307/1377225; FENTON MB, 1997, J MAMMAL, V78, P1, DOI 10.2307/1382633; FRAZE RK, 1990, SOUTHWEST NAT, V35, P261, DOI 10.2307/3671938; JOHNSON SA, 1998, AM MIDL NAT, V139, P255, DOI 10.1674/0003-0…	29	6	8	0	12	WILEY	HOBOKEN	111 RIVER ST, HOBOKEN 07030-5774, NJ USA	1938-5463	WILDLIFE SOC B	WILDL. SOC. BULL.	FAL	2005	33	3	1113	1122	10.2193/0091-7648(2005)33[1113:IOIDAT]2.0.CO;2	10	BIODIVERSITY CONSERVATION	BIODIVERSITY & CONSERVATION	997QN	ISI000234261800036		2020-04-15
J	KALCOUNIS RUPPELL MC;PSYLLAKIS JM;BRIGHAM RM	KALCOUNIS-RUPPELL, MC; PSYLLAKIS, JM; BRIGHAM, RM	TREE ROOST SELECTION BY BATS: AN EMPIRICAL SYNTHESIS USING META-ANALYSIS	WILDLIFE SOCIETY BULLETIN	ENGLISH	ARTICLE	BATS; CHIROPTERA; FOREST-ROOSTING BATS; HABITAT MANAGEMENT; META-ANALYSIS; NORTH AMERICA; ROOST SELECTION; ROOSTS	LONG-EARED BAT; CHALINOLOBUS-TUBERCULATUS; MYOTIS-SEPTENTRIONALIS; MATERNITY COLONIES; RAIN-FOREST; TAILED BAT; RED BATS; ECOLOGY; CONSERVATION; BEHAVIOR	OVER THE PAST 2 DECADES, WE HAVE BEGUN TO ACCUMULATE A BASIC UNDERSTANDING OF THE ROOSTING AND FORAGING ECOLOGY OF TEMPERATE INSECTIVOROUS BATS IN FORESTS. AS OUR UNDERSTANDING IMPROVES, IT IS NOT SURPRISING THERE SHOULD BE ATTEMPTS AT SYNTHESIZING OUR KNOWLEDGE TO PRIORITIZE FUTURE RESEARCH DIRECTIONS (E.G., HAYES 2003, MILLER ET AL. 2003). MILLER ET AL. (2003) REVIEWED RESULTS OF 56 PAPERS (198…	UNIV N CAROLINA, DEPT BIOL, GREENSBORO, NC 27402 USA.; UNIV NO BRITISH COLUMBIA, DEPT NAT RESOURCES & ENVIRONM SCI, PRINCE GEORGE, BC V2N 4Z9, CANADA.; UNIV REGINA, DEPT BIOL, REGINA, SK S4S 0A2, CANADA.	KALCOUNIS-RUPPELL, MC (REPRINT AUTHOR), UNIV N CAROLINA, DEPT BIOL, POB 26170, GREENSBORO, NC 27402 USA.	MATINA_KALCOUNIS@UNCG.EDU	BRIGHAM, R. MARK/E-6825-2010; KALCOUNIS-RUEPPELL, MATINA/G-2649-2010	BRIGHAM, R. MARK/0000-0001-6765-4250; KALCOUNIS-RUEPPELL, MATINA/0000-0003-0964-2125		ARNETT EB, 2003, PRESENCE RELATIVE AB; ARNQVIST G, 1995, TRENDS ECOL EVOL, V10, P236, DOI 10.1016/S0169-5347(00)89073-4; BARCLAY RMR, 1996, 231996 BRIT COL MIN; BETTS BJ, 1998, J MAMMAL, V79, P643, DOI 10.2307/1382994; BOONMAN M, 2000, J ZOOL, V251, P385, DOI 10.1111/J.1469-7998.2000.TB01089.X; BRIGHAM RM, 1997, J MAMMAL, V78, P1231, DOI 10.2307/1383066; BRODERS HG, 2004, J WILDLIFE MANAGE, V68, …	42	109	115	3	66	WILEY	HOBOKEN	111 RIVER ST, HOBOKEN 07030-5774, NJ USA	1938-5463	WILDLIFE SOC B	WILDL. SOC. BULL.	FAL	2005	33	3	1123	1132	10.2193/0091-7648(2005)33[1123:TRSBBA]2.0.CO;2	10	BIODIVERSITY CONSERVATION	BIODIVERSITY & CONSERVATION	997QN	ISI000234261800037		2020-04-15
J	KEITH M;CHIMIMBA CT;REYERS B;VAN JAARSVELD AS	KEITH, M; CHIMIMBA, CT; REYERS, B; VAN JAARSVELD, AS	TAXONOMIC AND PHYLOGENETIC DISTINCTIVENESS IN REGIONAL CONSERVATION ASSESSMENTS: A CASE STUDY BASED ON EXTANT SOUTH AFRICAN CHIROPTERA AND CARNIVORA	ANIMAL CONSERVATION	ENGLISH	ARTICLE		EVOLUTIONARY HISTORY; BODY-SIZE; SETTING PRIORITIES; GENETIC DIVERSITY; EXTINCTION RISK; RARITY; MAMMALS; BATS; LANDBIRDS; SELECTION	THE CURRENT STUDY INVESTIGATES WHETHER A SIMPLE MEASURE OF TAXONOMIC DIVERSITY (TAXONOMIC DISTINCTIVENESS (TD)) CAN BE USED AS A PROXY FOR DIFFERENT MEASURES OF PHYLOGENETIC DIVERSITY (PHYLOGENETIC DISTINCTIVENESS (PD)) IN DETERMINING SPECIES OF REGIONAL CONSERVATION PRIORITY, AND USES EXTANT SOUTH AFRICAN CHIROPTERA AND CARNIVORA AS A CASE STUDY. PUBLISHED PHYLOGENIES FOR THE TWO MAMMALIAN ORDER…	UNIV PRETORIA, DEPT ZOOL & ENTOMOL, MAMMAL RES INST, ZA-0002 PRETORIA, SOUTH AFRICA.; UNIV STELLENBOSCH, DEPT BOT & ZOOL, ZA-7602 STELLENBOSCH, SOUTH AFRICA.	KEITH, M (REPRINT AUTHOR), UNIV PRETORIA, DEPT ZOOL & ENTOMOL, MAMMAL RES INST, ZA-0002 PRETORIA, SOUTH AFRICA.	MKEITH@ZOOLOGY.UP.AC.ZA	KEITH, MARK/G-7234-2011; REYERS, BELINDA/AAF-6225-2019; KEITH, MARK/Q-1527-2018; VAN JAARSVELD, ALBERT/H-5368-2013; KEITH, MARK/A-2458-2015	REYERS, BELINDA/0000-0002-2194-8656; KEITH, MARK/0000-0001-7179-9989; KEITH, MARK/0000-0001-6690-2718		ALEXANDRE J, 2004, CONSERV BIOL, V18, P698; ANDELMAN SJ, 2002, CONSERV BIOL, V16, P1352, DOI 10.1046/J.1523-1739.2002.01119.X; ARITA HT, 1997, CONSERV BIOL, V11, P92, DOI 10.1046/J.1523-1739.1997.95274.X; BEISSINGER SR, 2000, P NATL ACAD SCI USA, V97, P11688, DOI 10.1073/PNAS.97.22.11688; BININDA-EMONDS ORP, 1999, BIOL REV, V74, P143, DOI 10.1017/S0006323199005307; BURKE R L, 1987, ORYX, V21, P97…	62	5	5	0	23	WILEY-BLACKWELL	MALDEN	COMMERCE PLACE, 350 MAIN ST, MALDEN 02148, MA USA	1367-9430	ANIM CONSERV	ANIM. CONSERV.	AUG	2005	8		279	288	10.1017/S1367943005002192	10	BIODIVERSITY CONSERVATION; ECOLOGY	BIODIVERSITY & CONSERVATION; ENVIRONMENTAL SCIENCES & ECOLOGY	970FG	ISI000232290000006		2020-04-15			3
J	VAN DER REE R;MCCARTHY MA	VAN DER REE, R; MCCARTHY, MA	INFERRING PERSISTENCE OF INDIGENOUS MAMMALS IN RESPONSE TO URBANISATION	ANIMAL CONSERVATION	ENGLISH	ARTICLE		PTEROPUS-POLIOCEPHALUS; FORAGING BEHAVIOR; BAT ACTIVITY; RAIN-FOREST; EXTINCTION; URBAN; ENVIRONMENTS; CONSERVATION; POPULATION; LANDSCAPE	THE NUMBER AND EXTENT OF HUMAN SETTLEMENTS AROUND THE WORLD ARE INCREASING AS THE HUMAN POPULATION GROWS AND PEOPLE MOVE FROM RURAL TO URBAN AREAS. THE DECLINE AND ULTIMATELY THE LOCAL EXTINCTION OF MANY INDIGENOUS SPECIES FROM A RANGE OF TAXONOMIC GROUPS WITHIN URBANISED AREAS IS A RECURRING THEME FROM CITIES AROUND THE WORLD. HOWEVER, DETERMINING WHETHER A SPECIES HAS BECOME EXTINCT CAN BE DIFF…	UNIV MELBOURNE, SCH BOT, ROYAL BOT GARDENS, AUSTRALIAN RES CTR URBAN ECO, MELBOURNE, VIC 3010, AUSTRALIA.	VAN DER REE, R (REPRINT AUTHOR), UNIV MELBOURNE, SCH BOT, ROYAL BOT GARDENS, AUSTRALIAN RES CTR URBAN ECO, MELBOURNE, VIC 3010, AUSTRALIA.	RVDR@UNIMELB.EDU.AU	MCCARTHY, MICHAEL/O-5655-2014	MCCARTHY, MICHAEL/0000-0003-1039-7980		BAKER PJ, 2003, MAMMAL REV, V33, P95, DOI 10.1046/J.1365-2907.2003.00003.X; BERGER JO, 1987, J AM STAT ASSOC, V82, P112, DOI 10.2307/2289131; BURGMAN MA, 1995, CONSERV BIOL, V9, P923, DOI 10.1046/J.1523-1739.1995.09040923.X; BURGMAN MARK, 2000, P7, DOI 10.1007/0-387-22648-6_2; CARDILLO M, 2003, ANIM CONSERV, V6, P63, DOI 10.1017/S1367943003003093; CARDILLO M, 2001, CONSERV BIOL, V50, P1435; *DEP …	50	54	62	5	51	WILEY	HOBOKEN	111 RIVER ST, HOBOKEN 07030-5774, NJ USA	1367-9430	ANIM CONSERV	ANIM. CONSERV.	AUG	2005	8		309	319	10.1017/S1367943005002258	11	BIODIVERSITY CONSERVATION; ECOLOGY	BIODIVERSITY & CONSERVATION; ENVIRONMENTAL SCIENCES & ECOLOGY	970FG	ISI000232290000009		2020-04-15		1469-1795	3
J	MCDONALD MADDEN E;SCHREIBER ESG;FORSYTH DM;CHOQUENOT D;CLANCY TF	MCDONALD-MADDEN, E; SCHREIBER, ESG; FORSYTH, DM; CHOQUENOT, D; CLANCY, TF	FACTORS AFFECTING GREY-HEADED FLYING-FOX (PTEROPUS POLIOCEPHALUS : PTEROPODIDAE) FORAGING IN THE MELBOURNE METROPOLITAN AREA, AUSTRALIA	AUSTRAL ECOLOGY	ENGLISH	ARTICLE	FLYING-FOX; LOGISTIC REGRESSION; OPTIMAL FORAGING; STRATIFIED RANDOM SAMPLING; URBAN ECOLOGY	COLONY SITE; NORTHERN-TERRITORY; MOVEMENT PATTERNS; FRUIT-BATS; MEGACHIROPTERA; INFORMATION; DECISIONS; PREDATION; LANDSCAPE; SELECTION	FACTORS AFFECTING THE FORAGING OF MOBILE NATIVE FAUNA IN HIGHLY FRAGMENTED URBAN LANDSCAPES HAVE SELDOM BEEN QUANTIFIED AT LARGE SPATIAL SCALES. WE INVESTIGATED FACTORS AFFECTING FORAGING BY GREY-HEADED FLYING-FOXES (PTEROPUS POLIOCEPHALUS; 'FLYING-FOXES') IN THE GREATER MELBOURNE METROPOLITAN AREA. FLYING-FOXES ESTABLISHED A CONTINUOUSLY OCCUPIED COLONY SITE IN THE ROYAL BOTANIC GARDENS MELBOURN…	ARTHUR RYLAH INST ENVIRONM RES, DEPT SUSTAINABIL & ENVIRONM, HEIDELBERG, VIC 3084, AUSTRALIA.	FORSYTH, DM (REPRINT AUTHOR), ARTHUR RYLAH INST ENVIRONM RES, DEPT SUSTAINABIL & ENVIRONM, HEIDELBERG, VIC 3084, AUSTRALIA.	DAVE.FORSYTH@DSE.VIC.GOV.AU	CLANCY, TIMOTHY/F-9568-2014; MCDONALD-MADDEN, EVE/A-5186-2012; CHOQUENOT, DAVID/D-8016-2013	MCDONALD-MADDEN, EVE/0000-0001-7755-2338; FORSYTH, DAVID/0000-0001-5356-9573		ANDERSON DR, 2002, J WILDLIFE MANAGE, V66, P912, DOI 10.2307/3803155; ASTON H I, 1987, VICTORIAN NATURALIST (BLACKBURN), V104, P9; BANACK SA, 1998, ECOLOGY, V79, P1949, DOI 10.1890/0012-9658(1998)079[1949:DSARUB]2.0.CO;2; BANACK SA, 2002, J WILDLIFE MANAGE, V66, P1154, DOI 10.2307/3802948; BOOTH GD, 1994, INT470 USDA; BURNHAM K. P., 2002, MODEL SELECTION MULT; BURNHAM KP, 2001, WILDLIFE RES, V28,…	42	26	30	1	30	WILEY	HOBOKEN	111 RIVER ST, HOBOKEN 07030-5774, NJ USA	1442-9985	AUSTRAL ECOL	AUSTRAL ECOL.	AUG	2005	30	5	600	608	10.1111/J.1442-9993.2005.01492.X	9	ECOLOGY	ENVIRONMENTAL SCIENCES & ECOLOGY	946VF	ISI000230600700013		2020-04-15		1442-9993
J	CLARKE FM;PIO DV;RACEY PA	CLARKE, FM; PIO, DV; RACEY, PA	A COMPARISON OF LOGGING SYSTEMS AND BAT DIVERSITY IN THE NEOTROPICS	CONSERVATION BIOLOGY	ENGLISH	ARTICLE	BIODIVERSITY; CHIROPTERA; COMMUNITY ECOLOGY; FOREST DISTURBANCE; MOIST TROPICAL FOREST; TRINIDAD	TROPICAL FORESTS; FRENCH-GUIANA; RAIN-FORESTS; TRINIDAD; BIODIVERSITY; CHIROPTERA; PHYLLOSTOMIDAE; CONSERVATION; COMMUNITIES; DISTURBANCE	EVALUATING LOGGING SYSTEMS TO DETERMINE WHICH ARE MOST COMPATIBLE WITH THE MAINTENANCE OF BIODIVERSITY IS OF PRIME IMPORTANCE IF TROPICAL FORESTS ARE TO BE MANAGED IN A SUSTAINABLE WAY. BATS ARE MODEL TAXA FOR THIS PURPOSE. TWO DIFFERENT LOGGING SYSTEMS ARE USED IN THE NATURAL FOREST OF THE VICTORIA-MAYARO FOREST RESERVE IN TRINIDAD: OPEN RANGE AND PERIODIC BLOCK. OPEN RANGE IS A CONTINUOUS HARVE…	UNIV ABERDEEN, SCH BIOL SCI, ABERDEEN AB24 2TZ, SCOTLAND.	CLARKE, FM (REPRINT AUTHOR), UNIV ABERDEEN, SCH BIOL SCI, ABERDEEN AB24 2TZ, SCOTLAND.	F.CLARKE@ABDN.AC.UK				BAWA KS, 1998, CONSERV BIOL, V12, P46, DOI 10.1046/J.1523-1739.1998.96480.X; BEARD JS, 1946, NATURAL VEGETATION T, V20; BONACCORSO FJ, 1978, B FLA STATE MUS BIOL, V24, P359; BOWLES IA, 1998, SCIENCE, V281, P1455; BOWLES IA, 1998, SCIENCE, V280, P1899, DOI 10.1126/SCIENCE.280.5371.1899; BRAY J. ROGER, 1957, ECOL MONOGR, V27, P325, DOI 10.2307/1942268; BROSSET A, 1996, CAN J ZOOL, V74, P1974, DOI 1…	53	53	63	1	27	WILEY-BLACKWELL	MALDEN	COMMERCE PLACE, 350 MAIN ST, MALDEN 02148, MA USA	0888-8892	CONSERV BIOL	CONSERV. BIOL.	AUG	2005	19	4	1194	1204	10.1111/J.1523-1739.2005.00170.X	11	BIODIVERSITY CONSERVATION; ECOLOGY; ENVIRONMENTAL SCIENCES	BIODIVERSITY & CONSERVATION; ENVIRONMENTAL SCIENCES & ECOLOGY	953XL	ISI000231118600025		2020-04-15
J	MENDEZ M;DURAN R;DORANTES A;DZIB G;SIMA L;SIMA P;ORELLANA R	MENDEZ, M; DURAN, R; DORANTES, A; DZIB, G; SIMA, L; SIMA, P; ORELLANA, R	FLORAL DEMOGRAPHY AND REPRODUCTIVE SYSTEM OF PTEROCEREUS GAUMERI, A RARE COLUMNAR CACTUS ENDEMIC TO MEXICO	JOURNAL OF ARID ENVIRONMENTS	ENGLISH	ARTICLE	BREEDING SYSTEM; FRUIT SET; POLLINATION; RARE SPECIES; RECRUITMENT; REPRODUCTIVE PHENOLOGY	NECTAR-FEEDING BATS; POLLINATION BIOLOGY; PACHYCEREUS-PRINGLEI; TEHUACAN VALLEY; FOREST TREES; SAGUARO	THE FLORAL DEMOGRAPHY, REPRODUCTIVE PHENOLOGY, BREEDING SYSTEM AND POLLINATION AGENTS OF PTEROCEREUS GAUMERI, A RARE COLUMNAR CACTUS ENDEMIC TO MEXICO, WERE STUDIED. THE CRITICAL PHASES OF THE REPRODUCTIVE PROCESS OCCURRED DURING THE TRANSITION FROM BUD TO FLOWER AND DURING THE MATURING OF THE FRUIT. THE NUMBER OF BUDS, FLOWERS AND IMMATURE FRUITS WERE A FUNCTION OF PLANT SIZE, ALTHOUGH THIS WAS …	CTR INVEST CIENT YUCATAN, MERIDA 97200, YUCATAN, MEXICO.	MENDEZ, M (REPRINT AUTHOR), CTR INVEST CIENT YUCATAN, CALLE 43 130, MERIDA 97200, YUCATAN, MEXICO.	MAR@CICY.MX				ALCORN SM, 1961, SCIENCE, V133, P1594, DOI 10.1126/SCIENCE.133.3464.1594; ALCORN STANLEY M., 1962, CACTUS AND SUCCULENT JOUR, V34, P134; ALCORN STANLEY M., 1959, CACTUS AND SUCCULENT JOUR, V31, P39; BULLOCK SH, 1998, BIOTROPICA, V30, P553, DOI 10.1111/J.1744-7429.1998.TB00096.X; BULLOCK SH, 1985, BIOTROPICA, V17, P287, DOI 10.2307/2388591; CASAS A, 1999, AM J BOT, V86, P534, DOI 10.2307/2656814; …	29	7	11	0	17	ACADEMIC PRESS LTD- ELSEVIER SCIENCE LTD	LONDON	24-28 OVAL RD, LONDON NW1 7DX, ENGLAND	0140-1963	J ARID ENVIRON	J. ARID. ENVIRON.	AUG	2005	62	3	363	376	10.1016/J.JARIDENV.2004.12.002	14	ECOLOGY; ENVIRONMENTAL SCIENCES	ENVIRONMENTAL SCIENCES & ECOLOGY	932SF	ISI000229573000001		2020-04-15		1095-922X
J	NELSON SL;KUNZ TH;HUMPHREY SR	NELSON, SL; KUNZ, TH; HUMPHREY, SR	FOLIVORY IN FRUIT BATS: LEAVES PROVIDE A NATURAL SOURCE OF CALICUM	JOURNAL OF CHEMICAL ECOLOGY	ENGLISH	ARTICLE	PTEROPUS TONGANUS; CALLOPHYLUM NEO-EBUDICUM; CALCIUM; FOLIVORY	CHIROPTERA; MEGACHIROPTERA; PHYLLOSTOMIDAE; CALCIUM	LEAVES ARE AN IMPORTANT DIETARY SOURCE OF CARBOHYDRATES AND PROTEIN, AND AN ESPECIALLY RICH SOURCE OF CALCIUM FOR BATS. MOST STUDIES OF LEAF EATING BY FRUIT BATS HAVE SUGGESTED THAT ONLY MALE BATS FEED ON LEAVES. IN THIS STUDY, 23 WILD-CAUGHT TONGAN FRUIT BATS (PTEROPUS TONGANUS) WERE USED IN FEEDING TRIALS CONDUCTED IN AN OUTDOOR ENCLOSURE. THE NUMBER OF LEAVES AND PERCENTAGE OF EACH LEAF EATEN …	UNIV FLORIDA, DEPT WILDLIFE ECOL & CONSERVAT, GAINESVILLE, FL 32601 USA.; BOSTON UNIV, CTR ECOL & CONSERVAT BIOL, BOSTON, MA 02215 USA.; UNIV FLORIDA, SCH NAT RESOURCES & ENVIRONM, GAINESVILLE, FL 32611 USA.	NELSON, SL (REPRINT AUTHOR), UNIV FLORIDA, DEPT WILDLIFE ECOL & CONSERVAT, GAINESVILLE, FL 32601 USA.	SNELSON@UFL.EDU				BANACK SA, 1996, THESIS U CALIFORNIA; BARCLAY RMR, 1995, SYM ZOOL S, P245; BARCLAY RMR, 1994, AM NAT, V144, P1021, DOI 10.1086/285723; BERNARD RTF, 1996, S AFR J ZOOL, V31, P218; BRONNER F, 2003, J EXP ZOOL PART A, V300A, P47, DOI 10.1002/JEZ.A.10308; FUNAKOSHI K, 1993, J ZOOL, V230, P221, DOI 10.1111/J.1469-7998.1993.TB02684.X; KUNZ TH, 1995, BIOTROPICA, V27, P106, DOI 10.2307/2388908; KUNZ TH, …	27	24	25	0	5	SPRINGER	DORDRECHT	VAN GODEWIJCKSTRAAT 30, 3311 GZ DORDRECHT, NETHERLANDS	0098-0331	J CHEM ECOL	J. CHEM. ECOL.	AUG	2005	31	8	1683	1691	10.1007/S10886-005-5920-Y	9	BIOCHEMISTRY & MOLECULAR BIOLOGY; ECOLOGY	BIOCHEMISTRY & MOLECULAR BIOLOGY; ENVIRONMENTAL SCIENCES & ECOLOGY	946IP	ISI000230565900002	16222802	2020-04-15		1573-1561
J	SATO G;TANABE H;SHOJI Y;ITOU T;ITO FH;SATO T;SAKAI T	SATO, G; TANABE, H; SHOJI, Y; ITOU, T; ITO, FH; SATO, T; SAKAI, T	RAPID DISCRIMINATION OF RABIES VIRUSES ISOLATED FROM VARIOUS HOST SPECIES IN BRAZIL BY MULTIPLEX REVERSE TRANSCRIPTION-POLYMERASE CHAIN REACTION	JOURNAL OF CLINICAL VIROLOGY	ENGLISH	ARTICLE	RABIES VIRUS; DISCRIMINATION METHOD; MULTIPLEX RT-PCR; BRAZIL	VAMPIRE BATS; GLYCOPROTEIN; PCR; LEUKEMIA; GENOME; REGION	RABIES IS CARRIED MAINLY BY MAMMALIAN CARNIVORES AND VAMPIRE BATS IN LATIN AMERICA. HOWEVER, RABIES VIRUS (RV) HAS BEEN ISOLATED IN RECENT YEARS FROM NOT ONLY VAMPIRE BATS IN RURAL AREAS BUT ALSO FROM SEVERAL NON-VAMPIRE BAT SPECIES IN URBAN AREAS, RESPECTIVELY. THEREFORE, RAPID MOLECULAR SCREENING IS NECESSARY FOR EFFICIENT EPIDEMIOLOGY OF THESE RVS. IN THIS STUDY, WE INVESTIGATED THE USEFULNESS…	NIHON UNIV, SCH VET MED, DEPT PREVENT VET MED & ANIM HLTH, KANAGAWA 2528510, JAPAN.; UNIV SAO PAULO, FAC VET MED & ZOOTECHNY, DEPT PREVENT VET MED & ANIM HLTH, BR-05508000 SAO PAULO, BRAZIL.	SAKAI, T (REPRINT AUTHOR), NIHON UNIV, SCH VET MED, DEPT PREVENT VET MED & ANIM HLTH, 1866 KAMEINO, KANAGAWA 2528510, JAPAN.	SAKAI@BRS.NIHON-U.AC.JP	ITOU, TAKUYA/H-7406-2013; ITOU, TAKUYA/O-7839-2019	ITOU, TAKUYA/0000-0002-8570-6576; ITOU, TAKUYA/0000-0002-8570-6576		ABE NIICHIRO, 2002, KANSENSHOGAKU ZASSHI, V76, P921; ARAI YT, 2003, EMERG INFECT DIS, V9, P333, DOI 10.3201/EID0903.020252; ARIFFIN HANY, 2003, SMJ SINGAPORE MEDICAL JOURNAL, V44, P517; BADRANE H, 2001, J VIROL, V75, P8096, DOI 10.1128/JVI.75.17.8096-8104.2001; BATISTADOCOSTA M, 1993, TROP MED PARASITOL, V44, P219; BOURHY H, 1993, VIROLOGY, V194, P70, DOI 10.1006/VIRO.1993.1236; COIRAS MT, 2004, …	28	7	9	0	0	ELSEVIER SCIENCE BV	AMSTERDAM	PO BOX 211, 1000 AE AMSTERDAM, NETHERLANDS	1386-6532	J CLIN VIROL	J. CLIN. VIROL.	AUG	2005	33	4	267	273	10.1016/J.JCV.2004.11.015	7	VIROLOGY	VIROLOGY	954EE	ISI000231136100002	16036175	2020-04-15		1873-5967
J	DAVIS PL;HOLMES EC;LARROUS F;VAN DER POEL WHM;TJORNEHOJ K;ALONSO WJ;BOURHY H	DAVIS, PL; HOLMES, EC; LARROUS, F; VAN DER POEL, WHM; TJORNEHOJ, K; ALONSO, WJ; BOURHY, H	PHYLOGEOGRAPHY, POPULATION DYNAMICS, AND MOLECULAR EVOLUTION OF EUROPEAN BAT LYSSAVIRUSES	JOURNAL OF VIROLOGY	ENGLISH	ARTICLE		PTEROPUS-GIGANTEUS; IMMUNE-RESPONSE; RABIES VIRUS; RNA VIRUSES; INFECTION; EPIDEMIOLOGY; SUBSTITUTION; CHIROPTERA; DIVERSITY; SEQUENCES	EUROPEAN BAT LYSSAVIRUSES TYPES I AND 2 (EBLV-1 AND EBLV-2) ARE WIDESPREAD IN EUROPE, ALTHOUGH LITTLE IS KNOWN OF THEIR EVOLUTIONARY HISTORY. WE UNDERTOOK A COMPREHENSIVE SEQUENCE ANALYSIS TO INFER THE SELECTION PRESSURES, RATES OF NUCLEOTIDE SUBSTITUTION, AGE OF GENETIC DIVERSITY, GEOGRAPHICAL ORIGIN, AND POPULATION GROWTH RATES OF EBLV-1. OUR STUDY ENCOMPASSED DATA FROM 12 COUNTRIES COLLECTED O…	UNIV OXFORD, DEPT ZOOL, OXFORD OX1 3PS, ENGLAND.; INST PASTEUR, LAB RAGE, F-75724 PARIS, FRANCE.; WAGENINGEN UNIV RES, ANIM SCI GRP, NL-8200 AB LELYSTAD, NETHERLANDS.; DANISH INST FOOD & VET RES, DEPT VIROL, DK-4771 KALVEHAVE, DENMARK.	HOLMES, EC (REPRINT AUTHOR), PENN STATE UNIV, DEPT BIOL, MUELLER LAB, UNIVERSITY PK, PA 16802 USA.	ECH15@PSU.EDU	BOURHY, HERVE/F-5272-2010; LARROUS, FLORENCE/AAH-9400-2019; HOLMES, EDWARD/Y-2789-2019	LARROUS, FLORENCE/0000-0003-0881-4263; HOLMES, EDWARD/0000-0001-9596-3552; ALONSO, WLADIMIR/0000-0001-7038-0801	WELLCOME TRUSTWELLCOME TRUST	ALTRINGHAM JD, 1996, BATS BIOL BEHAV; AMENGUAL B, 1997, J GEN VIROL, V78, P2319, DOI 10.1099/0022-1317-78-9-2319; BADRANE H, 2001, J VIROL, V75, P8096, DOI 10.1128/JVI.75.17.8096-8104.2001; BADRANE H, 2001, J VIROL, V75, P3268, DOI 10.1128/JVI.75.7.3268-3276.2001; BOTVINKIN AD, 2003, EMERG INFECT DIS, V9, P1623, DOI 10.3201/EID0912.030374; BOURHY H, 1993, VIROLOGY, V194, P70, DOI 10.1006/VIRO.199…	43	100	112	0	13	AMER SOC MICROBIOLOGY	WASHINGTON	1752 N ST NW, WASHINGTON, DC 20036-2904 USA	0022-538X	J VIROL	J. VIROL.	AUG	2005	79	16	10487	10497	10.1128/JVI.79.16.10487-10497.2005	11	VIROLOGY	VIROLOGY	950UX	ISI000230884700039	16051841	2020-04-15		1098-5514		GREEN PUBLISHED, BRONZE
J	JACK PJM;BOYLE DB;EATON BT;WANG LF	JACK, PJM; BOYLE, DB; EATON, BT; WANG, LF	THE COMPLETE GENOME SEQUENCE OF J VIRUS REVEALS A UNIQUE GENOME STRUCTURE IN THE FAMILY PARAMYXOVIRIDAE	JOURNAL OF VIROLOGY	ENGLISH	ARTICLE		RESPIRATORY SYNCYTIAL VIRUS; SMALL HYDROPHOBIC PROTEIN; HUMAN MESANGIAL CELLS; FRUIT BATS; MOLECULAR CHARACTERIZATION; MESSENGER-RNA; SH PROTEIN; TOPOLOGY PREDICTION; MEMBRANE-PROTEIN; ANGIOTENSIN-II	J VIRUS (J-V) WAS ISOLATED FROM FERAL MICE (MUS MUSCULUS) TRAPPED IN QUEENSLAND, AUSTRALIA, DURING THE EARLY 1970S. ALTHOUGH STUDIES UNDERTAKEN AT THE TIME REVEALED THAT J-V WAS A NEW PARAMYXOVIRUS, IT REMAINED UNCLASSIFIED BEYOND THE FAMILY LEVEL. THE COMPLETE GENOME SEQUENCE OF J-V HAS NOW BEEN DETERMINED, REVEALING A GENOME STRUCTURE UNIQUE WITHIN THE FAMILY PARAMYXOVIRIDAE. AT 18,954 NUCLEOTI…	CSIRO LIVESTOCK IND, AUSTRALIAN ANIM HLTH LAB, GEELONG, VIC 3220, AUSTRALIA.; UNIV MELBOURNE, DEPT VET SCI, PARKVILLE, VIC 3010, AUSTRALIA.	WANG, LF (REPRINT AUTHOR), CSIRO LIVESTOCK IND, AUSTRALIAN ANIM HLTH LAB, PRIVATE BAG 24, GEELONG, VIC 3220, AUSTRALIA.	LINFA.WANG@CSIRO.AU				BASLER CF, 2005, EMERG INFECT DIS, V11, P108, DOI 10.3201/EID1101.040653; BOWDEN TR, 2001, VIROLOGY, V283, P358, DOI 10.1006/VIRO.2001.0893; BUKREYEV A, 1997, J VIROL, V71, P8973, DOI 10.1128/JVI.71.12.8973-8982.1997; CAMPBELL RW, 1977, SEARCH, V8, P435; CHUA KB, 2000, SCIENCE, V288, P1432, DOI 10.1126/SCIENCE.288.5470.1432; CHUA KB, 2002, ARCH VIROL, V147, P1323, DOI 10.1007/S00705-002-0815-5; C…	63	54	56	1	6	AMER SOC MICROBIOLOGY	WASHINGTON	1752 N ST NW, WASHINGTON, DC 20036-2904 USA	0022-538X	J VIROL	J. VIROL.	AUG	2005	79	16	10690	10700	10.1128/JVI.79.16.10690-10700.2005	11	VIROLOGY	VIROLOGY	950UX	ISI000230884700059	16051861	2020-04-15		1098-5514		BRONZE, GREEN PUBLISHED
J	BAUMGARDNER DJ;SUMMERBELL R;KRAJDEN S;ALEXOPOULOU I;AGRAWAL B;BERGESON M;FUKSA M;BEMIS C;BAUMGARDNER MA	BAUMGARDNER, DJ; SUMMERBELL, R; KRAJDEN, S; ALEXOPOULOU, I; AGRAWAL, B; BERGESON, M; FUKSA, M; BEMIS, C; BAUMGARDNER, MA	ATTEMPTED ISOLATION OF BLASTOMYCES DERMATITIDIS FROM NATIVE SHREWS IN NORTHERN WISCONSIN, USA	MEDICAL MYCOLOGY	ENGLISH	ARTICLE	BLASTOMYCES; BLASTOMYCOSIS; FUNGAL; LUNG DISEASES; MYCOSES	HARDWICKEI-HARDWICKEI GRAY; BRASILIENSIS; BAT	THE PRECISE ECOLOGICAL NICHE OF BLASTOMYCES DERMATITIDIS IS UNKNOWN. THE RELATED DIMORPHIC FUNGUS, PARACOCCIDIOIDES BRASILIENSIS, HAS BEEN ISOLATED FROM SOUTH AMERICAN GROUND-DWELLING INSECTIVOROUS ARMADILLOS. WE ATTEMPTED TO ISOLATE BLASTOMYCES FROM SHREWS, NORTH AMERICAN GROUND-DWELLING INSECTIVORES THAT HAVE BEEN SHOWN TO HARBOR HISTOPLASMA CAPSULATUM IN ENDEMIC AREAS. FORTY-SEVEN MASKED SHREW…	UNIV WISCONSIN, DEPT FAMILY MED, MILWAUKEE, WI 53201 USA.; UNIV WISCONSIN, MADISON, WI USA.; ST JOSEPHS HLTH CTR, DEPT MICROBIOL, TORONTO, ON, CANADA.; ST JOSEPHS HLTH CTR, DEPT LAB MED, TORONTO, ON, CANADA.; UNIV TORONTO, TORONTO, ON, CANADA.; MCMASTER UNIV, TORONTO, ON, CANADA.; CENT BUR SCHIMMELCULTURES, UTRECHT, NETHERLANDS.	BAUMGARDNER, MA (REPRINT AUTHOR), UNIV WISCONSIN, AURORA HLTH CARE, 2801 W KINNICKINNIC RIVER PKWY,SUITE 155, MILWAUKEE, WI 53215 USA.	DBAUMGAR@FAMMED.WISC.EDU				BAGAGLI E, 1998, AM J TROP MED HYG, V58, P505, DOI 10.4269/AJTMH.1998.58.505; BAGAGLI E, 2003, MED MYCOL, V41, P217, DOI 10.1080/13693780310001597368; BAUMGARDNER DJ, 1997, J MED VET MYCOL, V35, P419; BAUMGARDNER DJ, 1999, MED MYCOL, V37, P163, DOI 10.1046/J.1365-280X.1999.00214.X; BAUMGARDNER DJ, 2005, IN PRESS MED MYCOL; BAUMGARDNER DJ, 2000, MYCOPATHOLOGIA, V152, P51; BORELLI D, 1969, DERMATOL…	28	6	8	0	2	OXFORD UNIV PRESS	OXFORD	GREAT CLARENDON ST, OXFORD OX2 6DP, ENGLAND	1369-3786	MED MYCOL	MED. MYCOL.	AUG	2005	43	5	413	416	10.1080/13693780400008191	4	INFECTIOUS DISEASES; MYCOLOGY; VETERINARY SCIENCES	INFECTIOUS DISEASES; MYCOLOGY; VETERINARY SCIENCES	966YR	ISI000232059200005	16178369	2020-04-15		1460-2709		BRONZE
J	HARDY B;RAITER A	HARDY, B; RAITER, A	A MIMOTOPE PEPTIDE-BASED ANTI-CANCER VACCINE SELECTED BY BAT MONOCLONAL ANTIBODY	VACCINE	ENGLISH	ARTICLE	BAT MONOCLONAL ANTIBODY; CANCER IMMUNOTHERAPY; PEPTIDE LIBRARY	LIBRARIES; EPITOPE; LYMPHOCYTES; REGRESSION; DISCOVERY; ANTIGENS; LIGANDS; PROTEIN; CELLS; SERA	COMBINATORIAL PHAGE DISPLAY PEPTIDE LIBRARIES ARE EMPLOYED TO IDENTIFY SMALL MOLECULES WHICH BIND WITH HIGH AFFINITY TO RECEPTOR MOLECULES AND WHICH MIMIC THE INTERACTION WITH NATURAL LIGANDS. WE USED A SYNTHETIC COMBINATORY PHAGE DISPLAY PEPTIDE LIBRARY TO SCREEN FOR PEPTIDES THAT BIND BAT MONOCLONAL ANTIBODY, AN IMMUNE MODULATORY AND ANTI-TUMOR ANTIBODY, TO SERVE AS THE BASIS FOR AN ANTI-CANCER…	TEL AVIV UNIV, SCH MED, FELSENSTEIN MED RES CTR, RABIN MED CTR, IL-49100 PETAH TIQWA, ISRAEL.	HARDY, B (REPRINT AUTHOR), TEL AVIV UNIV, SCH MED, FELSENSTEIN MED RES CTR, RABIN MED CTR, BEILINSON CAMPUS, IL-49100 PETAH TIQWA, ISRAEL.	BHARDY@POST.TAU.AC.IL; BHARDY@CLALIT.ORG.IL				APPEL JR, 1996, PEPTIDE RES, V9, P174; ARNON R, 2000, IMMUNOLOGY, V101, P555, DOI 10.1046/J.1365-2567.2000.00139.X; FOLGORI A, 1994, EMBO J, V13, P2236, DOI 10.1002/J.1460-2075.1994.TB06501.X; FONG L, 2001, P NATL ACAD SCI USA, V98, P8809, DOI 10.1073/PNAS.141226398; GEYSEN HM, 1985, P NATL ACAD SCI USA, V82, P178, DOI 10.1073/PNAS.82.1.178; HARDY B, 1994, CANCER RES, V54, P5793; HARDY B, 1997, P…	19	32	33	0	1	ELSEVIER SCI LTD	OXFORD	THE BOULEVARD, LANGFORD LANE, KIDLINGTON, OXFORD OX5 1GB, OXON, ENGLAND	0264-410X	VACCINE	VACCINE	JUL 29	2005	23	34	4283	4291	10.1016/J.VACCINE.2005.04.009	9	IMMUNOLOGY; MEDICINE, RESEARCH & EXPERIMENTAL	IMMUNOLOGY; RESEARCH & EXPERIMENTAL MEDICINE	951RG	ISI000230947600001	15919139	2020-04-15		1873-2518
J	BROOKES SM;PARSONS G;JOHNSON N;MCELHINNEY LM;FOOKS AR	BROOKES, SM; PARSONS, G; JOHNSON, N; MCELHINNEY, LM; FOOKS, AR	RABIES HUMAN DIPLOID CELL VACCINE ELICITS CROSS-NEUTRALISING AND CROSS-PROTECTING IMMUNE RESPONSES AGAINST EUROPEAN AND AUSTRALIAN BAT LYSSAVIRUSES	VACCINE	ENGLISH	ARTICLE	RABIES; LYSSAVIRUSES; VACCINE; CROSS-PROTECTION	T-CELL; VIRUS; MICE; GLYCOPROTEIN; PATHOGENICITY; ANTIBODY; CHALLENGE; INFECTION; EFFICACY; STRAIN	THE ABILITY OF ANTIBODIES ELICITED AGAINST THE RABIES HUMAN DIPLOID CELL VACCINE (HDCV) TO NEUTRALISE EUROPEAN BAT LYSSAVIRUSES (EBLV TYPES-1 AND -2), AUSTRALIAN BAT LYSSAVIRUS AND CLASSICAL RABIES VIRUS (RABV) HAS BEEN EVALUATED USING MODIFIED FLUORESCENT ANTIBODY VIRUS NEUTRALISATION (MFAVN) ASSAYS. NINETY-SIX PERCENT (48 OF 50) OF THE HUMAN POST-VACCINATED SERA TESTED CROSS-NEUTRALISED THESE V…	VET LABS AGCY, RABIES RES & DIAGNOST GRP, VIROL DEPT, ADDLESTONE KT15 3NB, SURREY, ENGLAND.	BROOKES, SM (REPRINT AUTHOR), VET LABS AGCY, RABIES RES & DIAGNOST GRP, VIROL DEPT, WOODHAM LANE, ADDLESTONE KT15 3NB, SURREY, ENGLAND.	S.BROOKES@VLA.DEFRA.GSI.GOV.UK	MCELHINNEY, LORRAINE M/C-7997-2011; BROOKES, SHARON M/W-2128-2019; FOOKS, ANTHONY R/F-5418-2010; JOHNSON, NICHOLAS/B-4654-2011; PARSONS, GREGORY N/O-9762-2014; BROOKES, SHARON M/C-8016-2011	MCELHINNEY, LORRAINE M/0000-0002-6022-348X; BROOKES, SHARON M/0000-0001-9207-6659; JOHNSON, NICHOLAS/0000-0002-6106-9373; PARSONS, GREGORY N/0000-0002-0048-5859; BROOKES, SHARON M/0000-0001-9207-6659		[ANONYMOUS], 1999, MMWR RECOMM REP, V48, P1; ARAI YT, 2003, EMERG INFECT DIS, V9, P333, DOI 10.3201/EID0903.020252; AUBERT M. F. A., 1993, ABSTRACTS ON HYGIENE AND COMMUNICABLE DISEASES, V68, PR1; BADRANE H, 2001, J VIROL, V75, P3268, DOI 10.1128/JVI.75.7.3268-3276.2001; BAER GM, 1977, J INFECT DIS, V136, P336, DOI 10.1093/INFDIS/136.3.336; BLANCOU J, 1989, J BIOL STAND, V17, P259, DOI 10.1016/00…	51	73	77	0	8	ELSEVIER SCI LTD	OXFORD	THE BOULEVARD, LANGFORD LANE, KIDLINGTON, OXFORD OX5 1GB, OXON, ENGLAND	0264-410X	VACCINE	VACCINE	JUL 14	2005	23	32	4101	4109	10.1016/J.VACCINE.2005.03.037	9	IMMUNOLOGY; MEDICINE, RESEARCH & EXPERIMENTAL	IMMUNOLOGY; RESEARCH & EXPERIMENTAL MEDICINE	943EB	ISI000230334000002	15964478	2020-04-15		1873-2518
J	KURTA A	KURTA, A	THE EVENING BAT (NYCTICEIUS HUMERALIS) ON THE NORTHERN EDGE OF ITS RANGE - A MATERNITY COLONY IN MICHIGAN	AMERICAN MIDLAND NATURALIST	ENGLISH	ARTICLE			BEFORE 2004, THERE WERE NO RECORDS OF EVENING BATS (NYCTICEIUS HUMERALIS) FROM NORTHERN INDIANA AND NORTHERN OHIO AND, ALTHOUGH THREE RECORDS EXISTED FOR MICHIGAN, THESE BATS WERE BELIEVED TO BE VAGRANTS OR LOST MIGRANTS. IN AUGUST 2004, HOWEVER, WE DISCOVERED A MATERNITY COLONY CONSISTING OF AT LEAST 68 EVENING BATS IN LENAWEE COUNTY, MICHIGAN. THE COLONY IS LOCATED OVER 300 KM FROM THE NEAREST …	EASTERN MICHIGAN UNIV, DEPT BIOL, YPSILANTI, MI 48197 USA.; STEVENSON HIGH SCH, LIVONIA, MI 48152 USA.	KURTA, A (REPRINT AUTHOR), EASTERN MICHIGAN UNIV, DEPT BIOL, YPSILANTI, MI 48197 USA.					BURT WH, 1939, J MAMMAL, V20, P103; GARDNER JE, 1991, UNPUB SUMMER ROOST S; GOTTSCHANG J. L., 1981, GUIDE MAMMALS OHIO; HALL J. S., 1962, SCIENTIFIC PUBLICATIONS OF THE READING PUBLIC MUSEUM AND ART GALLERY, VNO. 12, P1; HOFFMEISTER DF, 1989, MAMMALS ILLINOIS; KURTA A., 1982, MICHIGAN ACADEMICIAN, V14, P295; KURTA A, 1992, ECOGRAPHY, V15, P257, DOI 10.1111/J.1600-0587.1992.TB00032.X; KURTA A, 199…	18	5	7	0	4	AMER MIDLAND NATURALIST	NOTRE DAME	UNIV NOTRE DAME, BOX 369, ROOM 295 GLSC, NOTRE DAME, IN 46556 USA	0003-0031	AM MIDL NAT	AM. MIDL. NAT.	JUL	2005	154	1	264	267	10.1674/0003-0031(2005)154[0264:TEBNHO]2.0.CO;2	4	BIODIVERSITY CONSERVATION; ECOLOGY	BIODIVERSITY & CONSERVATION; ENVIRONMENTAL SCIENCES & ECOLOGY	944EB	ISI000230407600024		2020-04-15
J	DECHMANN DKN;KALKO EKV;KONIG B;KERTH G	DECHMANN, DKN; KALKO, EKV; KONIG, B; KERTH, G	MATING SYSTEM OF A NEOTROPICAL ROOST-MAKING BAT: THE WHITE-THROATED, ROUND-EARED BAT, LOPHOSTOMA SILVICOLUM (CHIROPTERA : PHYLLOSTOMIDAE)	BEHAVIORAL ECOLOGY AND SOCIOBIOLOGY	ENGLISH	ARTICLE	REPRODUCTIVE CYCLE; REPRODUCTIVE SUCCESS; RESOURCE-DEFENSE POLYGYNY; LOPHOSTOMA SILVICOLUM; POST-PARTUM ESTRUS	CYNOPTERUS SPHINX CHIROPTERA; ARTIBEUS-JAMAICENSIS CHIROPTERA; INDIAN FRUIT BAT; SOCIAL-ORGANIZATION; PATERNITY INFERENCE; TONATIA-SILVICOLA; HAREM MAINTENANCE; SEXUAL-DIMORPHISM; PTEROPODIDAE; ECOLOGY	THE VAST MAJORITY OF BATS STRONGLY DEPEND ON, BUT DO NOT MAKE, SHELTERS OR ROOSTS. WE INVESTIGATED LOPHOSTOMA SILVICOLUM, WHICH ROOSTS IN ACTIVE TERMITE NESTS EXCAVATED BY THE BATS THEMSELVES, TO STUDY THE RELATIONSHIP BETWEEN ROOST CHOICE AND MATING SYSTEMS. DUE TO THE HARDNESS OF THE TERMITE NESTS, ROOST-MAKING IS PROBABLY COSTLY IN TERMS OF TIME AND ENERGY FOR THESE BATS. VIDEO-OBSERVATIONS AN…	UNIV ZURICH, INST ZOOL, CH-8057 ZURICH, SWITZERLAND.; UNIV ULM, D-89069 ULM, GERMANY.; SMITHSONIAN TROP RES INST, BALBOA, PANAMA.	DECHMANN, DKN (REPRINT AUTHOR), UNIV ZURICH, INST ZOOL, WINTERTHURERSTR 190, CH-8057 ZURICH, SWITZERLAND.	DECHMANN@ZOOL.UNIZH.CH	DECHMANN, DINA/A-1827-2010			ANDERSSON M., 1994, SEXUAL SELECTION; ANTHONY E.L.P., 1988, P47; BALASINGH J, 1995, ETHOLOGY, V100, P210; BHAT HR, 1995, J ZOOL, V235, P597, DOI 10.1111/J.1469-7998.1995.TB01771.X; BOCKHOLDT C, 1998, HANGPLATZWAHL AKTIVI; BRADBURY JW, 1977, BEHAV ECOL SOCIOBIOL, V2, P19, DOI 10.1007/BF00299285; BRIGHTSMITH DJ, 2000, CONDOR, V102, P529, DOI 10.1650/0010-5422(2000)102[0529:UOATBN]2.0.CO;2; BROOKE A…	59	33	35	1	13	SPRINGER	NEW YORK	233 SPRING STREET, NEW YORK, NY 10013 USA	0340-5443	BEHAV ECOL SOCIOBIOL	BEHAV. ECOL. SOCIOBIOL.	JUL	2005	58	3	316	325	10.1007/S00265-005-0913-Y	10	BEHAVIORAL SCIENCES; ECOLOGY; ZOOLOGY	BEHAVIORAL SCIENCES; ENVIRONMENTAL SCIENCES & ECOLOGY; ZOOLOGY	933FS	ISI000229614900012		2020-04-15				GREEN ACCEPTED
J	PARRIS KM;HAZELL DL	PARRIS, KM; HAZELL, DL	BIOTIC EFFECTS OF CLIMATE CHANGE IN URBAN ENVIRONMENTS: THE CASE OF THE GREY-HEADED FLYING-FOX (PTEROPUS POLIOCEPHALUS) IN MELBOURNE, AUSTRALIA	BIOLOGICAL CONSERVATION	ENGLISH	ARTICLE	BIOCLIMATIC MODELLING; GLOBAL CHANGE; PTEROPUS POLIOCEPHALUS; URBAN ECOLOGY; URBAN HEAT ISLAND	NEW-SOUTH-WALES; COLONY SITE; PTEROPODIDAE; PHENOLOGY; MOVEMENTS; ENGLAND; TRENDS; AREAS; BATS	URBAN CLIMATES ARE KNOWN TO DIFFER FROM THOSE OF THE SURROUNDING RURAL AREAS, AS HUMAN ACTIVITIES IN CITIES LEAD TO CHANGES IN TEMPERATURE, HUMIDITY AND WIND REGIMES. THESE CHANGES CAN IN TURN AFFECT THE GEOGRAPHIC DISTRIBUTION OF SPECIES, THE BEHAVIOUR OF ANIMALS AND THE PHENOLOGY OF PLANTS. THE GREY-HEADED FLYING-FOX (PTEROPUS POLIOCEPHALUS) IS A LARGE; NOMADIC BAT FROM EASTERN AUSTRALIA THAT R…	UNIV MELBOURNE, SCH BOT, ROYAL BOT GARDENS, AUSTRALIAN RES CTR URBAN ECOL, MELBOURNE, VIC 3010, AUSTRALIA.; AUSTRALIAN NATL UNIV, CTR RESOURCE & ENVIRONM STUDIES, CANBERRA, ACT 0200, AUSTRALIA.; DEAKIN UNIV, SCH ECOL & ENVIRONM, BURWOOD, VIC 3125, AUSTRALIA.; SO RIVERS CATCHMENT MANAGEMENT AUTHOR, BRAIDWOOD, NSW 2622, AUSTRALIA.	PARRIS, KM (REPRINT AUTHOR), UNIV MELBOURNE, SCH BOT, ROYAL BOT GARDENS, AUSTRALIAN RES CTR URBAN ECOL, MELBOURNE, VIC 3010, AUSTRALIA.	KIRSTEN.PARRIS@DEAKIN.EDU.AU	PARRIS, KIRSTEN/K-7684-2012	PARRIS, KIRSTEN/0000-0003-2550-585X		ADAM P, 1994, AUSTR RAINFORESTS; ANDERSON K, 1912, CATALOGUE CHIROPTERA, V1; ASTON H, 1987, VICTORIAN NAT, V104, P99; *AUSTR BUR STAT, 2003, 2003 YB AUSTR; BARTHOLOMEW GEORGE A., 1964, PHYSIOL ZOOL, V37, P179; BAUR B, 1993, J APPL ECOL, V30, P333, DOI 10.2307/2404635; BRIDGMAN H, 1995, URBAN BIOPHYS ENV; BUSBY JR, 1991, NATURE CONSERVATION, P64, DOI DOI 10.1046/J.1365-294X.2001.01244.X; CARPENTER…	53	61	63	3	89	ELSEVIER SCI LTD	OXFORD	THE BOULEVARD, LANGFORD LANE, KIDLINGTON, OXFORD OX5 1GB, OXON, ENGLAND	0006-3207	BIOL CONSERV	BIOL. CONSERV.	JUL	2005	124	2	267	276	10.1016/J.BIOCON.2005.01.035	10	BIODIVERSITY CONSERVATION; ECOLOGY; ENVIRONMENTAL SCIENCES	BIODIVERSITY & CONSERVATION; ENVIRONMENTAL SCIENCES & ECOLOGY	919JB	ISI000228613200011		2020-04-15
J	LEFEVRE KL	LEFEVRE, KARA L.	PREDATION OF A BAT BY AMERICAN CROWS, CORVUS BRACHYRHYNCHOS	CANADIAN FIELD-NATURALIST	ENGLISH	ARTICLE	AMERICAN CROW; CORVUS BRACHYRHYNCHOS; BATS; CHIROPTERA; MYOTIS LUCIFUGUS; PREDATION; ONTARIO		THIS REPORT DOCUMENTS PREDATION AND POSSIBLE GROUP HUNTING OF A BAT BY AMERICAN CROWS (CORMS BRACHYRHYNCHOS). I OBSERVED A GROUP OF SEVERAL CROWS APPEAR TO COOPERATE IN ORDER TO GROUND AND CATCH A BAT. PREDATION OF BATS BY BIRDS IN NORTH AMERICA IS RELATIVELY RARE, AND BAT PREDATION BY CROWS HAS NOT BEEN PREVIOUSLY REPORTED. A COOPERATIVE ATTACK WOULD BE CONSISTENT WITH OTHER GROUP BEHAVIOURS OF …	UNIV TORONTO, DEPT ZOOL, TORONTO, ON M5S 3GS, CANADA.	LEFEVRE, KL (REPRINT AUTHOR), UNIV TORONTO, DEPT ZOOL, 25 HARBORD ST, TORONTO, ON M5S 3GS, CANADA.	K.LEFEVRE@UTORONTO.CA				CACCAMISE DF, 1997, AUK, V114, P628, DOI 10.2307/4089282; CAFFREY C, 1992, AUK, V109, P609; GERSON H, 1984, HABITAT MANAGEMENT G; HENDRICKS P, 1998, CAN FIELD NAT, V112, P702; KILHAM LAWRENCE, 1989, AM CROW COMMON RAVEN; LEE YF, 2001, J RAPTOR RES, V35, P115; NOCERA JJ, 2000, CAN FIELD NAT, V114, P326; RADZICKI G, 1999, ORNIS FENNICA, V76, P93; SPEAKMAN JR, 1991, MAMMAL REV, V21, P123, DOI 10.111…	10	4	4	0	5	OTTAWA FIELD-NATURALISTS CLUB	OTTAWA	PO BOX 35069, WESTGATE PO, OTTAWA, ONTARIO K1Z 1A2, CANADA	0008-3550	CAN FIELD NAT	CAN. FIELD-NAT.	JUL-SEP	2005	119	3	443	444	10.22621/CFN.V119I3.156	2	BIODIVERSITY CONSERVATION; ECOLOGY	BIODIVERSITY & CONSERVATION; ENVIRONMENTAL SCIENCES & ECOLOGY	117HF	ISI000242863100017		2020-04-15				BRONZE
J	JIN LR;FENG J;SUN KP;LIU Y;WU L;LI ZX;ZHANG XC	JIN, LR; FENG, J; SUN, KP; LIU, Y; WU, L; LI, ZX; ZHANG, XC	FORAGING STRATEGIES IN THE GREATER HORSESHOE BAT (RHINOLOPHUS FERRUMEQUINUM) ON LEPIDOPTERA IN SUMMER	CHINESE SCIENCE BULLETIN	ENGLISH	ARTICLE	RHINOLOPHUS FERRUMEQUINUM; LEPIDOPTERA; DIET; PREY REMAINS; FORAGING BEHAVIOR	HIPPOSIDERID BATS; ECHOLOCATION; BEHAVIOR; MOTHS; CHIROPTERA; PREY; NOCTUIDAE; INSECTS; ECOLOGY; CLICKS	THE DIET OF THE BAT RHINOLOPHUS FERRUMEQUINUM WAS STUDIED AT THE ZHI'AN VILLAGE OF JI'AN CITY IN CHINA, FROM JUNE TO AUGUST 2004. THE BATS WERE TRAINED IN A LABORATORY (VOLUME: 9X4X4 M(3)). FORAGING STRATEGIES OF THE BAT WERE OBSERVED AT NIGHT AND PREY REMAINS WERE COLLECTED AND IDENTIFIED. THE RESULTS SHOWED THAT THE DIET CONSISTED MAINLY OF LEPIDOPTERA IN SUMMER, INCLUDING 11 FAMILIES, MORE THA…	NE NORMAL UNIV, DEPT ENVIRONM SCI & ENGN, CHANGCHUN 130024, PEOPLES R CHINA.	FENG, J (REPRINT AUTHOR), NE NORMAL UNIV, DEPT ENVIRONM SCI & ENGN, CHANGCHUN 130024, PEOPLES R CHINA.	FENGJ@NENU.EDU.CN				ANTHONY ELP, 1977, ECOLOGY, V58, P775, DOI 10.2307/1936213; BAILLIE JEM, 2004, 2004 IUCN RED LIST T; BLACKMORE M, 1964, HDB BRIT MAMMALS, P224; BRACK V, 1985, J MAMMAL, V66, P308, DOI 10.2307/1381243; CHEN MIN, 2002, YINGYONG SHENGTAI XUEBAO, V13, P1629; CSORBA G., 2003, HORSESHOE BATS WORLD; DAWSON JW, 2004, J COMP PHYSIOL A, V190, P69, DOI 10.1007/S00359-003-0474-3; FAURE PA, 1993, J EXP BIOL, …	47	10	11	1	8	SCIENCE PRESS	BEIJING	16 DONGHUANGCHENGGEN NORTH ST, BEIJING 100717, PEOPLES R CHINA	1001-6538	CHINESE SCI BULL	CHIN. SCI. BULL.	JUL	2005	50	14	1477	1482	10.1360/982004-831	6	MULTIDISCIPLINARY SCIENCES	SCIENCE & TECHNOLOGY - OTHER TOPICS	968XF	ISI000232195600013		2020-04-15		1861-9541
J	REYNES JM;COUNOR D;ONG S;FAURE C;SENG V;MOLIA S;WALSTON J;GEORGES COURBOT MC;DEUBEL V;SARTHOU JL	REYNES, JM; COUNOR, D; ONG, S; FAURE, C; SENG, V; MOLIA, S; WALSTON, J; GEORGES-COURBOT, MC; DEUBEL, V; SARTHOU, JL	NIPAH VIRUS IN LYLE'S FLYING FOXES, CAMBODIA	EMERGING INFECTIOUS DISEASES	ENGLISH	ARTICLE		NUCLEOCAPSID PROTEIN; SEROLOGIC EVIDENCE; HENDRA VIRUS; FRUIT BATS; INFECTION; ENCEPHALITIS; OUTBREAK; DOMAINS; HUMANS; HORSES	WE CONDUCTED A SURVEY IN CAMBODIA IN 2000 ON HENIPAVIRUS INFECTION AMONG SEVERAL BAT SPECIES, INCLUDING FLYING FOXES, AND PERSONS EXPOSED TO THESE ANIMALS. AMONG 1,072 BAT SERUM SAMPLES TESTED BY ENZYME-LINKED IMMUNOSORBENT ASSAY, ANTIBODIES REACTIVE TO NIPAH VIRUS (NIV) ANTIGEN WERE DETECTED ONLY IN PTEROPUS LYLEI SPECIES; CYNOPTERUS SPHINX, HIPPOSIDEROS LARVATUS, SCOTOPHILUS KUHIII, CHAEREPHON …	INST PASTEUR CAMBODGE, PHNOM PENH, CAMBODIA.; INST PASTEUR, LYON, FRANCE.; WILDLIFE CONSERVAT SOC, PHNOM PENH, CAMBODIA.	REYNES, JM (REPRINT AUTHOR), INST PASTEUR MADAGASCAR, BP 1274,AMBATOFOTSIKELY 101, ANTANANARIVO, MADAGASCAR.	JMREYNES@PASTEUR.MG	REYNES, JEAN-MARC/M-6108-2014; MOLIA, SOPHIE/E-7221-2011			[ANONYMOUS], 2004, WKLY EPIDEMIOL REC, V79, P168; CHAN YP, 2004, J GEN VIROL, V85, P1675, DOI 10.1099/VIR.0.19752-0; CHUA KB, 2000, SCIENCE, V288, P1432, DOI 10.1126/SCIENCE.288.5470.1432; CHUA KB, 2003, MICROBES INFECT, V5, P487, DOI 10.1016/S1286-4579(03)00067-4; CHUA KB, 2003, J CLIN VIROL, V26, P265, DOI 10.1016/S1386-6532(02)00268-8; CHUA KB, 2002, MICROBES INFECT, V4, P145, DOI 10.1016/S128…	28	183	199	0	14	CENTERS DISEASE CONTROL & PREVENTION	ATLANTA	1600 CLIFTON RD, ATLANTA, GA 30333 USA	1080-6040	EMERG INFECT DIS	EMERG. INFECT. DIS	JUL	2005	11	7	1042	1047	10.3201/EID1107.041350	6	IMMUNOLOGY; INFECTIOUS DISEASES	IMMUNOLOGY; INFECTIOUS DISEASES	939XS	ISI000230106600009	16022778	2020-04-15		1080-6059		DOAJ GOLD, GREEN PUBLISHED
J	SUSTR V;ELHOTTOVA D;KRISTUFEK V;LUKESOVA A;NOVAKOVA A;TAJOVSKY K;TRISKA J	SUSTR, V; ELHOTTOVA, D; KRISTUFEK, V; LUKESOVA, A; NOVAKOVA, A; TAJOVSKY, K; TRISKA, J	ECOPHYSIOLOGY OF THE CAVE ISOPOD MESONISCUS GRANIGER (FRIVALDSZKY, 1865) (CRUSTACEA : ISOPODA)	EUROPEAN JOURNAL OF SOIL BIOLOGY	ENGLISH	ARTICLE; PROCEEDINGS PAPER	ISOPODA; DISTRIBUTION; TEMPERATURE; RESPIRATION; PUFA; TROPHIC INTERACTIONS	WOODLOUSE PORCELLIO-SCABER	FEEDING BIOLOGY AND THERMAL ADAPTATIONS OF THE TERRESTRIAL ISOPOD MESONISCUS GRANIGER WERE STUDIED. M GRANIGER IS A DEPIGMENTED ISOPOD MAINLY INHABITING CAVE SYSTEMS, ALTHOUGH IT HAS ALSO BEEN REPORTED IN ENDOGEIC (SOIL) HABITATS. PHYSIOLOGICAL ADAPTATIONS ARE EXPECTED TO REFLECT THE UNIQUE ENVIRONMENTAL CHARACTERISTICS OF CAVES, INCLUDING RESTRICTED FOOD SOURCES, AND STABLE MICROCLIMATE WITH TEM…	ACAD SCI CZECH REPUBL, INST SOIL BIOL, CR-37005 CESKE BUDEJOVICE, CZECH REPUBLIC.; ACAD SCI CZECH REPUBL, INST LANDSCAPE ECOL, CR-37005 CESKE BUDEJOVICE, CZECH REPUBLIC.	TAJOVSKY, K (REPRINT AUTHOR), ACAD SCI CZECH REPUBL, INST SOIL BIOL, NA SADKACH 7, CR-37005 CESKE BUDEJOVICE, CZECH REPUBLIC.	TAJOV@UPB.CAS.CZ	ELHOTTOVA, DANA/G-1168-2014; NOVAKOVA, ALENA/S-7299-2018; SUSTR, VLADIMIR/G-1495-2014; TRISKA, JAN/H-3094-2014; KRISTUFEK, VACLAV/G-3846-2014; TAJOVSKY, KAREL/G-2815-2014; LUKESOVA, ALENA/G-1451-2014	NOVAKOVA, ALENA/0000-0003-0911-3565; TRISKA, JAN/0000-0003-3846-2158;		ALIKHAN MA, 1983, CRUSTACEANA, V36, P277; ARBURG MR, 1993, EVOLUTIONNARY BIOL L; BLIGH EG, 1959, CAN J BIOCHEM PHYSIO, V37, P912; DOWLING NJE, 1986, J GEN MICROBIOL, V132, P1815; ELHOTTOVA D, 2002, STUDIES SOIL FAUNA C, P31; FORRO L., 1998, MISCELLANEA ZOOLOGICA HUNGARICA, V12, P21; GERE G., 1964, ANNALES UNIVERSITATIS SCIENTIARUM BUDAPEST BIOL, V7, P95; GIURGINCA ANDREI, 2003, TRAVAUX DE L'INSTI…	20	17	22	0	18	ELSEVIER FRANCE-EDITIONS SCIENTIFIQUES MEDICALES ELSEVIER	ISSY-LES-MOULINEAUX	65 RUE CAMILLE DESMOULINS, CS50083, 92442 ISSY-LES-MOULINEAUX, FRANCE	1164-5563	EUR J SOIL BIOL	EUR. J. SOIL BIOL.	JUL-DEC	2005	41	3-4	69	75	10.1016/J.EJSOBI.2005.09.008	7	ECOLOGY; SOIL SCIENCE	ENVIRONMENTAL SCIENCES & ECOLOGY; AGRICULTURE	002ES	ISI000234594900004		2020-04-15		1778-3615			6TH INTERNATIONAL SYMPOSIUM ON THE BIOLOGY OF TERRESTRIAL ISOPODS	JUL 12-15, 2005	UNIV AVEIRO, AVEIRO, PORTUGAL	UNIV AVEIRO
J	BELOTTO A;LEANES LF;SCHNEIDER MC;TAMAYO H;CORREA E	BELOTTO, A; LEANES, LF; SCHNEIDER, MC; TAMAYO, H; CORREA, E	OVERVIEW OF RABIES IN THE AMERICAS	VIRUS RESEARCH	ENGLISH	ARTICLE; PROCEEDINGS PAPER		PUBLIC VETERINARY-MEDICINE; UNITED-STATES; WEST-INDIES; HEALTH; BRAZIL; SURVEILLANCE; MONGOOSES; ANTIGUA; BAITS; BATS	BETWEEN 1993 AND 2002, THE NUMBER OF HUMAN AND CANINE RABIES CASES IN THE AMERICAS REGION FELL BY APPROXIMATELY 80%. THERE WERE 39 HUMAN CASES IN 2002, 63% OF THEM TRANSMITTED BY DOGS. FURTHERMORE, HUMAN RABIES TRANSMITTED BY WILDLIFE, MOSTLY BY BATS IS A RISK TO INHABITANTS IN MANY COUNTRIES IN THE REGION. THE OBJECTIVE OF THIS STUDY IS TO DESCRIBE THIS EPIDEMIOLOGICAL SITUATION BASED IN THE INF…	PAN AMER HLTH ORG, VET PUBL HLTH UNIT, WASHINGTON, DC 20037 USA.; PAN AMER HLTH ORG, PAN AMER FOOT & MOUTH DIS CTR, WASHINGTON, DC 20037 USA.	BELOTTO, A (REPRINT AUTHOR), PAN AMER HLTH ORG, VET PUBL HLTH UNIT, 525 23RD ST NW, WASHINGTON, DC 20037 USA.	BELOTTO@PAHO.ORG				BADILLA X, 2003, EMERG INFECT DIS, V9, P721; BATISTA-MORAIS N, 2000, MEM I OSWALDO CRUZ, V95, P609, DOI 10.1590/S0074-02762000000500003; BELOTTO AJ., 2001, SEM INT MORC COM TRA, P24; *CENTR PAN FIEB AF, 2003, B VIG EP RAB AM, V35; *CENTR PAN FIEBR A, 2003, INF FIN 9 REDIPRA; CREEKMORE TE, 1994, J WILDLIFE DIS, V30, P497, DOI 10.7589/0090-3558-30.4.497; EVERARD COR, 1988, REV INFECT DIS, V10, PS61…	25	144	153	0	21	ELSEVIER SCIENCE BV	AMSTERDAM	PO BOX 211, 1000 AE AMSTERDAM, NETHERLANDS	0168-1702	VIRUS RES	VIRUS RES.	JUL	2005	111	1	5	12	10.1016/J.VIRUSRES.2005.03.006	8	VIROLOGY	VIROLOGY	933ZF	ISI000229670900002	15896398	2020-04-15					INTERNATIONAL CONFERENCE ON RABIES IN AMERICAS	OCT, 2003	PHILADELPHIA, PA
J	VELASCO VILLA A;ORCIARI LA;SOUZA V;JUAREZ ISLAS V;GOMEZ SIERRA M;CASTILLO A;FLISSER A;RUPPRECHT CE	VELASCO-VILLA, A; ORCIARI, LA; SOUZA, V; JUAREZ-ISLAS, V; GOMEZ-SIERRA, M; CASTILLO, A; FLISSER, A; RUPPRECHT, CE	MOLECULAR EPIZOOTIOLOGY OF RABIES ASSOCIATED WITH TERRESTRIAL CARNIVORES IN MEXICO	VIRUS RESEARCH	ENGLISH	ARTICLE; PROCEEDINGS PAPER	EPIZOOTIOLOGY; RABIES; TERRESTRIAL CARNIVORES	UNITED-STATES; VIRUS VARIANTS; EPIDEMIOLOGY; DIVERSITY; GENUS; EVOLUTION; SEQUENCE; DYNAMICS; ONTARIO; EUROPE	EPIZOOTIOLOGICAL PATTERNS OF RABIES ARE DESCRIBED, USING ANTIGENIC AND GENETIC ANALYSIS OF SAMPLES OBTAINED FROM INFECTED DOMESTIC AND WILD MAMMALS IN 20 MEXICAN STATES DURING 1976-2002. TWO INDEPENDENT ORIGINS ARE SUGGESTED FOR RABIES IN MEXICAN CARNIVORES. ONE GROUP SHARES ANCESTRY WITH CANINE RABIES, WHILE THE OTHER GROUP APPEARS TO SHARE A COMMON ORIGIN WITH BAT RABIES IN NORTH AMERICA. MORE …	CTR DIS CONTROL & PREVENT, VIRAL & RICKETTSIAL ZOONOSIS BRANCH, DIV VIRAL & RICKETTSIAL DIS, ATLANTA, GA 30333 USA.; INST DIAGNOST & REFERENCIA EPIDEMIOL, LAB RABIA, MEXICO CITY 11340, DF, MEXICO.; INST ECOL, DEPT ECOL EVOLUT, LAB EVOLUC MOL & EXPT, MEXICO CITY 04510, DF, MEXICO.; NATL AUTONOMOUS UNIV MEXICO, FAC MED, DEPT MICROBIOL & PARASITOL, MEXICO CITY 04510, DF, MEXICO.	VELASCO-VILLA, A (REPRINT AUTHOR), CTR DIS CONTROL & PREVENT, VIRAL & RICKETTSIAL ZOONOSIS BRANCH, DIV VIRAL & RICKETTSIAL DIS, 1600 CLIFTON RD,MAILSTOP G33, ATLANTA, GA 30333 USA.	AIV0@CDC.GOV	RUPPRECHT, CHARLES/AAI-1544-2020	FLISSER, ANA/0000-0002-1744-8480; SOUZA, VALERIA/0000-0002-2992-4229		ANDERSON RM, 1981, NATURE, V289, P765, DOI 10.1038/289765A0; ARANDA M, 1999, J WILDLIFE DIS, V35, P574, DOI 10.7589/0090-3558-35.3.574; BADRANE H, 2001, J VIROL, V75, P8096, DOI 10.1128/JVI.75.17.8096-8104.2001; BOURHY H, 1993, VIROLOGY, V194, P70, DOI 10.1006/VIRO.1993.1236; BOURHY H, 1999, J GEN VIROL, V80, P2545, DOI 10.1099/0022-1317-80-10-2545; CONZELMANN KK, 1990, VIROLOGY, V175, P485, DOI …	39	43	45	0	6	ELSEVIER SCIENCE BV	AMSTERDAM	PO BOX 211, 1000 AE AMSTERDAM, NETHERLANDS	0168-1702	VIRUS RES	VIRUS RES.	JUL	2005	111	1	13	27	10.1016/J.VIRUSRES.2005.03.007	15	VIROLOGY	VIROLOGY	933ZF	ISI000229670900003	15896399	2020-04-15		1872-7492			INTERNATIONAL CONFERENCE ON RABIES IN AMERICAS	OCT, 2003	PHILADELPHIA, PA
J	KUZMIN IV;HUGHES GJ;BOTVINKIN AD;ORCIARI LA;RUPPRECHT CE	KUZMIN, IV; HUGHES, GJ; BOTVINKIN, AD; ORCIARI, LA; RUPPRECHT, CE	PHYLOGENETIC RELATIONSHIPS OF IRKUT AND WEST CAUCASIAN BAT VIRUSES WITHIN THE LYSSAVIRUS GENUS AND SUGGESTED QUANTITATIVE CRITERIA BASED ON THE N GENE SEQUENCE FOR LYSSAVIRUS GENOTYPE DEFINITION	VIRUS RESEARCH	ENGLISH	ARTICLE; PROCEEDINGS PAPER	RHABDOVIRUS; LYSSAVIRUS; RABIES; CHIROPLERA; BAT; PHYLOGENY; GENOTYPE	RABIES-RELATED VIRUSES; LAGOS BAT; MOLECULAR EPIDEMIOLOGY; MONOCLONAL-ANTIBODIES; SELECTION PRESSURE; MOKOLA; PHOSPHOPROTEIN; GLYCOPROTEIN; EVOLUTION; IDENTIFICATION	THE NUCLEOPROTEIN (N), PHOSPHOPROTEIN (P) AND GLYCOPROTEIN (G) GENES OF IRKUT AND WEST CAUCASIAN BAT VIRUSES (WCBV) WERE SEQUENCED AND COMPARED WITH THOSE OF OTHER LYSSAVIRUSES. N GENE NUCLEOTIDE IDENTITIES PROVIDED UNEQUIVOCAL SEPARATION OF ALL LYSSAVIRUS GENOTYPES WITH AN IDENTITY THRESHOLD OF 82%. ON THIS BASIS, IRKUT VIRUS SHOULD BE CONSIDERED AS A NEW GENOTYPE WITH PARTICULAR RELATEDNESS TO …	CTR DIS CONTROL & PREVENT, ATLANTA, GA 30333 USA.; INST NAT FOCI INFECT, OMSK 644080, RUSSIA.; PLAGUE CONTROL RES INST SIBERIA & FAR E, IRKUTSK 664047, RUSSIA.	KUZMIN, IV (REPRINT AUTHOR), CTR DIS CONTROL & PREVENT, 1600 CLIFFTON RD, ATLANTA, GA 30333 USA.	IBK3@CDC.GOV	RUPPRECHT, CHARLES/AAI-1544-2020			AMENGUAL B, 1997, J GEN VIROL, V78, P2319, DOI 10.1099/0022-1317-78-9-2319; ARAI YT, 2003, EMERG INFECT DIS, V9, P333, DOI 10.3201/EID0903.020252; ARGUIN PM, 2002, EMERG INFECT DIS, V8, P258, DOI 10.3201/EID0803.010330; BADRANE H, 2001, J VIROL, V75, P8096, DOI 10.1128/JVI.75.17.8096-8104.2001; BADRANE H, 2001, J VIROL, V75, P3268, DOI 10.1128/JVI.75.7.3268-3276.2001; BAHLOUL C, 1998, VACCINE, V1…	77	123	140	0	6	ELSEVIER SCIENCE BV	AMSTERDAM	PO BOX 211, 1000 AE AMSTERDAM, NETHERLANDS	0168-1702	VIRUS RES	VIRUS RES.	JUL	2005	111	1	28	43	10.1016/J.VIRUSRES.2005.03.008	16	VIROLOGY	VIROLOGY	933ZF	ISI000229670900004	15896400	2020-04-15		1872-7492		GREEN PUBLISHED	INTERNATIONAL CONFERENCE ON RABIES IN AMERICAS	OCT, 2003	PHILADELPHIA, PA
J	HANLON CA;KUZMIN IV;BLANTON JD;WELDON WC;MANANGAN JS;RUPPRECHT CE	HANLON, CA; KUZMIN, IV; BLANTON, JD; WELDON, WC; MANANGAN, JS; RUPPRECHT, CE	EFFICACY OF RABIES BIOLOGICS AGAINST NEW LYSSAVIRUSES FROM EURASIA	VIRUS RESEARCH	ENGLISH	ARTICLE; PROCEEDINGS PAPER	RABIES; LYSSAVIRUS; BAT; CHIROPTERA; RABIES VACCINE; PROPHYLAXIS; ZOONOSIS	EUROPEAN BAT LYSSAVIRUSES; DOMESTIC FERRETS; NEW-YORK; VIRUS; KYRGHYZSTAN; ANTIBODIES; INFECTION; ORIGIN; MOKOLA; STATE	NEW CAUSATIVE AGENTS OF RABIES CONTINUE TO EMERGE AS SHOWN BY THE RECENT DESCRIPTION OF FOUR NOVEL LYSSAVIRUSES FROM BATS IN EURASIA, ARAVAN (ARAV), KHUJAND (KHUV), IRKUT (IRKV), AND WEST CAUCASIAN BAT VIRUS (WCBV). THE EFFECT OF RABIES VACCINATION PRIOR TO EXPOSURE TO THESE NEW LYSSAVIRUSES WAS INVESTIGATED IN TWO ANIMAL MODELS (I.E., SYRIAN HAMSTERS AND FERRETS). THE HAMSTERS WERE VACCINATED IN…	CTR DIS CONTROL & PREVENT, NATL CTR INFECT DIS, DIV VIRAL & RICKETTSIAL DIS, VIRAL & RICKETTSIAL ZOONOSES BRANCH, ATLANTA, GA 30333 USA.	HANLON, CA (REPRINT AUTHOR), CTR DIS CONTROL & PREVENT, NATL CTR INFECT DIS, DIV VIRAL & RICKETTSIAL DIS, VIRAL & RICKETTSIAL ZOONOSES BRANCH, 1600 CLIFTON RD NE,RABIES TEAM,MAILSTOP G-33, ATLANTA, GA 30333 USA.	CHANLON@CDC.GOV	RUPPRECHT, CHARLES/AAI-1544-2020	BLANTON, JESSE/0000-0002-2634-355X		AMENGUAL B, 1997, J GEN VIROL, V78, P2319, DOI 10.1099/0022-1317-78-9-2319; [ANONYMOUS], 1999, MMWR RECOMM REP, V48, P1; ARAI YT, 2003, EMERG INFECT DIS, V9, P333, DOI 10.3201/EID0903.020252; ARGUIN PM, 2002, EMERG INFECT DIS, V8, P258, DOI 10.3201/EID0803.010330; BINGHAM J, 2001, J S AFR VET ASSOC, V72, P92; BOTVINKIN AD, 2003, EMERG INFECT DIS, V9, P1623, DOI 10.3201/EID0912.030374; BOURHY H, 1…	41	104	118	0	7	ELSEVIER SCIENCE BV	AMSTERDAM	PO BOX 211, 1000 AE AMSTERDAM, NETHERLANDS	0168-1702	VIRUS RES	VIRUS RES.	JUL	2005	111	1	44	54	10.1016/J.VIRUSRES.2005.03.009	11	VIROLOGY	VIROLOGY	933ZF	ISI000229670900005	15896401	2020-04-15					INTERNATIONAL CONFERENCE ON RABIES IN AMERICAS	OCT, 2003	PHILADELPHIA, PA
J	SLATE D;RUPPRECHT CE;ROONEY JA;DONOVAN D;LEIN DH;CHIPMAN RB	SLATE, D; RUPPRECHT, CE; ROONEY, JA; DONOVAN, D; LEIN, DH; CHIPMAN, RB	STATUS OF ORAL RABIES VACCINATION IN WILD CARNIVORES IN THE UNITED STATES	VIRUS RESEARCH	ENGLISH	ARTICLE; PROCEEDINGS PAPER	RABIES VIRUS; TERRESTRIAL RABIES; ORAL RABIES VACCINATION-; BAIT; BARRIER; VACCIMA; CARNIVORA; CARNIVORES; RACCOON; COYOTE; GRAY FOX; RED FOXY; SKUNK; BAT	RACCOON RABIES; TRANSLOCATED RACCOONS; GLYCOPROTEIN; VIRUS; FOXES; IMMUNIZATION; PREVENTION; PROGRAM; ONTARIO; FIELD	PERSISTENCE OF MULTIPLE VARIANTS OF RABIES VIRUS IN WILD CHIROPTERA AND CARNIVORA PRESENTS A CONTINUING CHALLENGE TO MEDICAL, VETERINARY AND WILDLIFE MANAGEMENT PROFESSIONALS. ORAL RABIES VACCINATION (ORV) TARGETING SPECIFIC CARNIVORA SPECIES HAS EMERGED AS AN INTEGRAL ADJUNCT TO CONVENTIONAL RABIES CONTROL STRATEGIES TO PROTECT HUMANS AND DOMESTIC ANIMALS. ORV HAS BEEN APPLIED WITH PROGRESS TOWA…	USDA, APHIS, WILDLIFE SERV, CONCORD, NH 03301 USA.; CTR DIS CONTROL & PREVENT, ATLANTA, GA USA.; W VIRGINIA DEPT HLTH & HUMAN RESOURCES, CHARLESTON, WV USA.; ONTARIO MINIST NAT RESOURCES, PETERBOROUGH, ON, CANADA.; CORNELL UNIV, ITHACA, NY 14853 USA.; USDA, APHIS, WILDLIFE SERV, CASTLETON, NY USA.	SLATE, D (REPRINT AUTHOR), USDA, APHIS, WILDLIFE SERV, 59 CHENELL DR,SUITE 7, CONCORD, NH 03301 USA.	DENNIS.SLATE@APHIS.USDA.GOV	RUPPRECHT, CHARLES/AAI-1544-2020			AUBERT M F, 1994, CURR TOP MICROBIOL IMMUNOL, V187, P219; BADRANE H, 2001, J VIROL, V75, P8096, DOI 10.1128/JVI.75.17.8096-8104.2001; BAER GM, 1971, AM J EPIDEMIOL, V93, P487, DOI 10.1093/OXFORDJOURNALS.AJE.A121283; BECK AM, 1984, NAT HIST, V93, P7; BIGLER L, 1997, P 8 ANN INT M RES AD; BIGLER WJ, 1973, AM J EPIDEMIOL, V98, P326, DOI 10.1093/OXFORDJOURNALS.AJE.A121562; *CDC, 2003, MMWR-MORBID MOR…	56	115	124	2	26	ELSEVIER SCIENCE BV	AMSTERDAM	PO BOX 211, 1000 AE AMSTERDAM, NETHERLANDS	0168-1702	VIRUS RES	VIRUS RES.	JUL	2005	111	1	68	76	10.1016/J.VIRUSRES.2005.03.012	9	VIROLOGY	VIROLOGY	933ZF	ISI000229670900008	15896404	2020-04-15		1872-7492		GREEN PUBLISHED	INTERNATIONAL CONFERENCE ON RABIES IN AMERICAS	OCT, 2003	PHILADELPHIA, PA
J	ALMEIDA MF;MARTORELLI LFA;AIRES CC;SALLUM PC;MASSAD E	ALMEIDA, MF; MARTORELLI, LFA; AIRES, CC; SALLUM, PC; MASSAD, E	INDIRECT ORAL IMMUNIZATION OF CAPTIVE VAMPIRES, DESMODUS ROTUNDUS	VIRUS RESEARCH	ENGLISH	ARTICLE; PROCEEDINGS PAPER	RABIES; BATS; DESMODUS ROTUNDUS; VACCINE; ORAL IMMUNIZATION	RABIES RECOMBINANT VIRUS; RED FOXES; GLYCOPROTEIN; VACCINATION; BATS; PATHOGENESIS; WILDLIFE; SKUNKS	A VACCINIA-RABIES LYCOPROTEIN RECOMBINANT VIRUS (V-RG) VACCINE WAS TESTED IN HEMATOPHAGOUS BATS (DESMODUS ROTUNDUS) KEPT IN CAPTIVITY. THE VACCINE WAS APPLIED IN A NEUTRAL VEHICLE (VASELINE) SPREAD ON THE BACK OF ONE OR TWO VECTOR BATS, WHICH WERE THEN REINTRODUCED INTO THEIR GROUPS. OUR HYPOTHESIS WAS THAT, AS IN THE CASE OF VAMPIRE BAT CONTROL BY VAMPIRICIDE PASTE, THE ADMINISTRATION OF V-RG VA…	UNIV SAO PAULO, SCH MED, LIM01, HCFMUSP, BR-05508 SAO PAULO, BRAZIL.; LONDON SCH HYG & TROP MED, DEPT INFECT & TROP DIS, LONDON WC1, ENGLAND.; ZOONOSIS CONTROL CTR SAO PAUL MUNICIPAL, RABIES LAB, SAO PAULO, BRAZIL.; UNIV SAO PAULO, ZOOL MUSEUM, BR-04299970 SAO PAULO, BRAZIL.; CTR CONTROL ZOONOSIS GUARULHOS, SAO PAULO, BRAZIL.	ALMEIDA, MF (REPRINT AUTHOR), UNIV SAO PAULO, SCH MED, LIM01, HCFMUSP, BR-05508 SAO PAULO, BRAZIL.	MFALMEIDA@UOL.COM.BR	MASSAD, EDUARDO/B-1169-2012; MASSAD, EDUARDO/H-6143-2011	MASSAD, EDUARDO/0000-0002-7200-2916;		AGUILAR-SETIEN A, 2002, J WILDLIFE DIS, V38, P539, DOI 10.7589/0090-3558-38.3.539; AGUILARSETIEN A, 1998, VACCINE, V16, P1122; ALMEIDA MF, 2005, IN PRESS EPIDEMIOL I, V133; ARELLANO-SOTA C, 1988, REV INFECT DIS S4, V10, P615; BAER G, 1971, J MAMMAL, V53, P231; BATISTADOCOSTA M, 1993, TROP MED PARASITOL, V44, P219; BLANCOU J, 1979, REV MED VET-TOULOUSE, V130, P1001; BLANCOU J, 1989, ANN RECH VET, …	32	15	15	0	8	ELSEVIER SCIENCE BV	AMSTERDAM	PO BOX 211, 1000 AE AMSTERDAM, NETHERLANDS	0168-1702	VIRUS RES	VIRUS RES.	JUL	2005	111	1	77	82	10.1016/J.VIRUSRES.2005.03.013	6	VIROLOGY	VIROLOGY	933ZF	ISI000229670900009	15896405	2020-04-15					INTERNATIONAL CONFERENCE ON RABIES IN AMERICAS	OCT, 2003	PHILADELPHIA, PA
J	RUDD RJ;SMITH JS;YAGER PA;ORCIARI LA;TRIMARCHI CV	RUDD, RJ; SMITH, JS; YAGER, PA; ORCIARI, LA; TRIMARCHI, CV	A NEED FOR STANDARDIZED RABIES-VIRUS DIAGNOSTIC PROCEDURES: EFFECT OF COVER-GLASS MOUNTANT ON THE RELIABILITY OF ANTIGEN DETECTION BY THE FLUORESCENT ANTIBODY TEST	VIRUS RESEARCH	ENGLISH	ARTICLE; PROCEEDINGS PAPER	RABIES; FLUORESCENT ANTIBODY TEST; MICROSCOPE SLIDE COVER-SLIP MOUNTANT; STANDARD PROTOCOL	MOUNTING MEDIUM; IMMUNOFLUORESCENCE; MICROSCOPY; PRESERVATION; SPECIFICITY	THE DIRECT FLUORESCENT ANTIBODY TEST IS A SENSITIVE AND SPECIFIC PROCEDURE USED IN THE ROUTINE DIAGNOSIS OF RABIES. HOWEVER, GIVEN THE CRITICAL ROLE OF THE RABIES DIAGNOSTIC LABORATORY IN PATIENT MANAGEMENT AND PUBLIC HEALTH DECISION-MAKING, THE USE OF A STANDARDIZED NATIONAL RABIES DIAGNOSTIC PROCEDURE IS HIGHLY RECOMMENDED. SEEMINGLY SMALL VARIATIONS IN TEST PROCEDURES MAY HAVE DRAMATIC EFFECTS…	NEW YORK STATE DEPT HLTH, WADSWORTH CTR LABS & RES, ALBANY, NY 12201 USA.; CTR DIS CONTROL & PREVENT, DIV VIRAL & RICKETTSIAL DIS, VIRAL & RICKETTSIAL ZOONOSES BRANCH, ATLANTA, GA 30333 USA.	RUDD, RJ (REPRINT AUTHOR), NEW YORK STATE DEPT HLTH, WADSWORTH CTR LABS & RES, BOX 509, ALBANY, NY 12201 USA.	RJR06@HEALTH.STATE.NY.US; JSS2@CDC.GOV; PAY2@CDC.GOV; LAO0@CDC.GOV; TRIMARCH@WADSWORTH.ORG	ABRAMS, WILLIAM R/A-5782-2008			BIENENSTOCK J, 1970, J HISTOCHEM CYTOCHEM, V18, P518, DOI 10.1177/18.7.518; COONS AH, 1941, P SOC EXP BIOL MED, V47, P200, DOI 10.3181/00379727-47-13084P; DURHAM TM, 1986, J CLIN MICROBIOL, V24, P301, DOI 10.1128/JCM.24.2.301-303.1986; GOLDMAN M, 1968, FLUORESCENT ANTIBODY, P149; HANLON CA, 1999, J AM VET MED ASSOC, V215, P1444; HILL CL, 1983, BIOTECHNIQUES, V1, P14; JOHNSON GD, 1981, J IMMUNOL M…	24	21	33	0	1	ELSEVIER SCIENCE BV	AMSTERDAM	PO BOX 211, 1000 AE AMSTERDAM, NETHERLANDS	0168-1702	VIRUS RES	VIRUS RES.	JUL	2005	111	1	83	88	10.1016/J.VIRUSRES.2005.03.014	6	VIROLOGY	VIROLOGY	933ZF	ISI000229670900010	15896406	2020-04-15					INTERNATIONAL CONFERENCE ON RABIES IN AMERICAS	OCT, 2003	PHILADELPHIA, PA
J	GELUSO K;MOLLHAGEN TR;TIGNER JM;BOGAN MA	GELUSO, K; MOLLHAGEN, TR; TIGNER, JM; BOGAN, MA	WESTWARD EXPANSION OF THE EASTERN PIPISTRELLE (PIPISTRELLUS SUBFLAVUS) IN THE UNITED STATES, INCLUDING NEW RECORDS FROM NEW MEXICO, SOUTH DAKOTA, AND TEXAS	WESTERN NORTH AMERICAN NATURALIST	ENGLISH	ARTICLE	PIPISTRELLUS SUBFLAVUS; EASTERN PIPISTRELLE; WESTWARD EXPANSION; DISTRIBUTION; NEW MEXICO; SOUTH DAKOTA; TEXAS	VESPERTILIONIDAE; NEBRASKA; BATS		UNIV NEW MEXICO, US GEOL SURVEY, ARID LANDS FIELD STN, MUSEUM SW BIOL, ALBUQUERQUE, NM 87131 USA.; BATWORKS, RAPID CITY, SD 57702 USA.	GELUSO, K (REPRINT AUTHOR), UNIV NEW MEXICO, US GEOL SURVEY, ARID LANDS FIELD STN, MUSEUM SW BIOL, ALBUQUERQUE, NM 87131 USA.					BENEDICT RA, 2004, WEST N AM NATURALIST, V64, P231; BOGAN MICHAEL A., 2000, P71; CAIRE W, 1989, MAMMALS OKLAHOMA; DALQUEST WW, 1990, SPECIAL PUBLICATIONS, V34, P1; FINDLEY JS, 1975, MAMMALS NEW MEXICO; FITZGERALD J.P., 1994, MAMMALS COLORADO; FITZGERALD JP, 1989, J COLORADO WYOMING A, V21, P22; FUJITA T, 1984, BIOMED RES-TOKYO, V5, P1; HALL E. R., 1959, MAMMALS N AM; HALL ER., 1981, MAMMALS N AM;…	25	18	21	0	9	BRIGHAM YOUNG UNIV	PROVO	290 LIFE SCIENCE MUSEUM, PROVO, UT 84602 USA	1527-0904	WEST N AM NATURALIST	WEST. NORTH AM. NATURALIST	JUL	2005	65	3	405	409		5	BIODIVERSITY CONSERVATION; ECOLOGY	BIODIVERSITY & CONSERVATION; ENVIRONMENTAL SCIENCES & ECOLOGY	953TA	ISI000231102200012		2020-04-15
J	MA XF;SUGA N	MA, XF; SUGA, N	LONG-TERM CORTICAL PLASTICITY EVOKED BY ELECTRIC STIMULATION AND ACETYLCHOLINE APPLIED TO THE AUDITORY CORTEX	PROCEEDINGS OF THE NATIONAL ACADEMY OF SCIENCES OF THE UNITED STATES OF AMERICA	ENGLISH	ARTICLE	BAT; BEST FREQUENCY; CONDITIONING; CORTICOFUNGAL MODULATION; FREQUENCY TUNING	LATERAL AMYGDALA NEURONS; MEDIAL GENICULATE-NUCLEUS; MIDBRAIN FREQUENCY MAP; CORTICOFUGAL MODULATION; EMOTIONAL RESPONSES; ACOUSTIC STIMULI; PHYSIOLOGICAL MEMORY; BASAL FOREBRAIN; SPIKE TRAINS; SYSTEM	AUDITORY FEAR CONDITIONING WITH TONE BURSTS FOLLOWED BY ELECTRIC LEG STIMULATION ACTIVATES NEURONS NOT ONLY IN THE AUDITORY AND SOMATOSENSORY SYSTEMS BUT ALSO IN MANY OTHER REGIONS OF THE BRAIN AND ELICITS SHIFTS IN THE BEST FREQUENCIES (BFS) OF COLLICULAR AND CORTICAL NEURONS, I.E., REORGANIZATION OF THE FREQUENCY (COCHLEOTOPIC) MAPS IN THE INFERIOR COLLICULUS AND AUDITORY CORTEX (AC). WHAT ARE …	WASHINGTON UNIV, DEPT BIOL, ST LOUIS, MO 63130 USA.	SUGA, N (REPRINT AUTHOR), WASHINGTON UNIV, DEPT BIOL, 1 BROOKINGS DR, ST LOUIS, MO 63130 USA.	SUGA@BIOLOGY.WUSTL.EDU			NIDCD NIH HHSUNITED STATES DEPARTMENT OF HEALTH & HUMAN SERVICESNATIONAL INSTITUTES OF HEALTH (NIH) - USANIH NATIONAL INSTITUTE ON DEAFNESS & OTHER COMMUNICATION DISORDERS (NIDCD) [DC-00175, R01 DC000175, R56 DC000175]	ARMONY JL, 1998, J NEUROSCI, V18, P2592; ARMONY JL, 1997, CEREB CORTEX, V7, P157, DOI 10.1093/CERCOR/7.2.157; BAKIN JS, 1996, P NATL ACAD SCI USA, V93, P11219, DOI 10.1073/PNAS.93.20.11219; BERNTSON GG, 1983, EXP NEUROL, V81, P77, DOI 10.1016/0014-4886(83)90158-9; BJORDAHL TS, 1998, BEHAV NEUROSCI, V112, P467, DOI 10.1037/0735-7044.112.3.467; CHOWDHURY SA, 2000, J NEUROPHYSIOL, V83, P1856; DICARA…	44	49	49	0	1	NATL ACAD SCIENCES	WASHINGTON	2101 CONSTITUTION AVE NW, WASHINGTON, DC 20418 USA	0027-8424	P NATL ACAD SCI USA	PROC. NATL. ACAD. SCI. U. S. A.	JUN 28	2005	102	26	9335	9340	10.1073/PNAS.0503851102	6	MULTIDISCIPLINARY SCIENCES	SCIENCE & TECHNOLOGY - OTHER TOPICS	941CD	ISI000230191400045	15961542	2020-04-15				BRONZE, GREEN PUBLISHED
J	BLACKBURN S	BLACKBURN, S	OF BURNS AND BATS	NEW SCIENTIST	ENGLISH	ARTICLE											0	0	0	0	0	REED BUSINESS INFORMATION LTD	SUTTON	QUADRANT HOUSE THE QUADRANT, SUTTON SM2 5AS, SURREY, ENGLAND	0262-4079	NEW SCI	NEW SCI.	JUN 4	2005	186	2502	53	53		1	MULTIDISCIPLINARY SCIENCES	SCIENCE & TECHNOLOGY - OTHER TOPICS	931ZC	ISI000229523000039		2020-04-15
J	RATCLIFFE JM;RAGHURAM H;MARIMUTHU G;FULLARD JH;FENTON MB	RATCLIFFE, JM; RAGHURAM, H; MARIMUTHU, G; FULLARD, JH; FENTON, MB	HUNTING IN UNFAMILIAR SPACE: ECHOLOCATION IN THE INDIAN FALSE VAMPIRE BAT, MEGADERMA LYRA, WHEN GLEANING PREY	BEHAVIORAL ECOLOGY AND SOCIOBIOLOGY	ENGLISH	ARTICLE	CHIROPTERA; ECHOLOCATION; PREY DETECTION; ORIENTATION; SPATIAL MEMORY	LONG-EARED BATS; MACROTUS-CALIFORNICUS CHIROPTERA; BEHAVIOR; PHYLLOSTOMIDAE; EVOLUTION; PREDATION; LOCATION; FIELD	THE LITERATURE SUGGESTS THAT IN FAMILIAR LABORATORY SETTINGS, INDIAN FALSE VAMPIRE BATS (MEGADERMA LYRA, FAMILY MEGADERMATIDAE) LOCATE TERRESTRIAL PREY WITH AND WITHOUT EMITTING ECHOLOCATION CALLS IN THE DARK AND CEASE ECHOLOCATING WHEN SIMULATED MOONLIT CONDITIONS PRESUMABLY ALLOW THE USE OF VISION. MORE RECENT LABORATORY-BASED RESEARCH SUGGESTS THAT M. LYRA USES ECHOLOCATION THROUGHOUT ATTACKS …	UNIV TORONTO, DEPT ZOOL, MISSISSAUGA, ON L5L 1C6, CANADA.; MADURAI KAMARAJ UNIV, DEPT ANIM BEHAV, MADURAI 625021, TAMIL NADU, INDIA.; UNIV WESTERN ONTARIO, DEPT BIOL, LONDON, ON, CANADA.	RATCLIFFE, JM (REPRINT AUTHOR), UNIV TORONTO, DEPT ZOOL, MISSISSAUGA, ON L5L 1C6, CANADA.	J.RATCLIFFE@UTORONTO.CA	RAGHURAM, HANUMANTHAN/W-4401-2019	RAGHURAM, HANUMANTHAN/0000-0001-6491-1282		ARLETTAZ R, 2001, NATURE, V414, P742, DOI 10.1038/414742A; AUDET D, 1991, BIOTROPICA, V23, P63, DOI 10.2307/2388689; BAILEY WJ, 1998, J ZOOL, V244, P505, DOI 10.1111/J.1469-7998.1998.TB00056.X; BARBER JR, 2003, J COMP PHYSIOL A, V189, P843, DOI 10.1007/S00359-003-0463-6; BELL GP, 1986, ANIM BEHAV, V34, P409, DOI 10.1016/S0003-3472(86)80110-5; BELL GP, 1985, BEHAV ECOL SOCIOBIOL, V16, P343, DOI 10…	40	31	31	1	16	SPRINGER	NEW YORK	233 SPRING STREET, NEW YORK, NY 10013 USA	0340-5443	BEHAV ECOL SOCIOBIOL	BEHAV. ECOL. SOCIOBIOL.	JUN	2005	58	2	157	164	10.1007/S00265-005-0912-Z	8	BEHAVIORAL SCIENCES; ECOLOGY; ZOOLOGY	BEHAVIORAL SCIENCES; ENVIRONMENTAL SCIENCES & ECOLOGY; ZOOLOGY	927JE	ISI000229189400007		2020-04-15
J	LEE RJ;GOROG AJ;DWIYAHRENI A;SIWU S;RILEY J;ALEXANDER H;PAOLI GD;RAMONO W	LEE, RJ; GOROG, AJ; DWIYAHRENI, A; SIWU, S; RILEY, J; ALEXANDER, H; PAOLI, GD; RAMONO, W	WILDLIFE TRADE AND IMPLICATIONS FOR LAW ENFORCEMENT IN INDONESIA: A CASE STUDY FROM NORTH SULAWESI	BIOLOGICAL CONSERVATION	ENGLISH	ARTICLE	HUNTING; INDONESIA; LAW ENFORCEMENT; SULAWESI; WILDLIFE TRADE	SEED DISPERSAL; FLYING FOXES; PTEROPODIDAE; CHIROPTERA; ANIMALS; FOREST; ISLAND; BATS	EXCESSIVE HUNTING PRESSURE, DUE IN LARGE PART TO COMMERCIALIZATION, HAS REDUCED THE POPULATIONS OF MANY TROPICAL LARGE MAMMAL SPECIES. WILDLIFE OVER-EXPLOITATION IS SEVERE IN INDONESIA, ESPECIALLY ON SULAWESI, WHERE HUMAN RESOURCES AND FUNDING ARE INADEQUATE TO MONITOR THE WILDLIFE TRADE AND ENFORCE EXISTING PROTECTION LAWS. IN RESPONSE, THE WILDLIFE CRIMES UNIT PROGRAM WAS ESTABLISHED IN DECEMBE…	WILDLIFE CONSERVAT SOC, INDONESIA PROGRAM, BOGOR, INDONESIA.; WILDLIFE CONSERVAT SOC, INDONESIA PROGRAM, MANADO, SULAWESI, INDONESIA.; N SUNDERLAND & SEAHOUSES DEV TRUST, SEAHOUSES NE68 2TP, NORTHD, ENGLAND.; DEPT FORESTRY, JAKARTA 10065, INDONESIA.	LEE, RJ (REPRINT AUTHOR), WILDLIFE CONSERVAT SOC, INDONESIA PROGRAM, JL PANGRANGO 8, BOGOR, INDONESIA.	RLEE@WCS.ORG; A.GOROG@WCSIP.ORG; A.DWIYAHRENI@WCSIP.ORG; S.SIWU@WCSIP.ORG; NINOXIOS@YAHOO.CO.UK; H.ALEXANDER@WCSIP.ORG; GPAOLI@UMICH.EDU; CITES@DEPHUT.CBN.NET.ID				ALVARD M, 2000, BIOL RESOURCE MANAGE, P214; BARCLAY RMR, 2003, BAT ECOLOGY, P209; BENNETT E. L., 2000, HUNTING WILDLIFE TRO; BENNETT EL, 2002, ORYX, V36, P328, DOI 10.1017/S0030605302000637; BENNETT EL, 2000, BIOL RESOURCE MANAGE, P305; BERGMANS W., 1988, ZOOLOGISCHE VERHANDE, V248, P1; BOLLEN A, 2002, ACTA CHIROPTEROL, V4, P33, DOI 10.3161/001.004.0105; BROOKE AP, 2002, BIOL CONSERV, V103, P343,…	39	60	65	2	42	ELSEVIER SCI LTD	OXFORD	THE BOULEVARD, LANGFORD LANE, KIDLINGTON, OXFORD OX5 1GB, OXON, ENGLAND	0006-3207	BIOL CONSERV	BIOL. CONSERV.	JUN	2005	123	4	477	488	10.1016/J.BIOCON.2005.01.009	12	BIODIVERSITY CONSERVATION; ECOLOGY; ENVIRONMENTAL SCIENCES	BIODIVERSITY & CONSERVATION; ENVIRONMENTAL SCIENCES & ECOLOGY	910UV	ISI000227958600007		2020-04-15		1873-2917
J	AGUILAR SETIEN A;LOZA RUBIO E;SALAS ROJAS M;BRISSEAU N;CLIQUET F;PASTORET PP;ROJAS DOTOR S;TESORO E	AGUILAR-SETIEN, A; LOZA-RUBIO, E; SALAS-ROJAS, M; BRISSEAU, N; CLIQUET, F; PASTORET, PP; ROJAS-DOTOR, S; TESORO, E	SALIVARY EXCRETION OF RABIES VIRUS BY HEALTHY VAMPIRE BATS	EPIDEMIOLOGY AND INFECTION	ENGLISH	ARTICLE		NERVOUS-SYSTEM; INFECTION; LYSSAVIRUS; REPLICATION; ANTIBODIES; MEXICO	SALIVARY EXCRETION OF RABIES VIRUS WAS EVALUATED IN 14 ADULT VAMPIRE BATS (DESMODUS ROTUNDUS) INTRAMUSCULARLY INJECTED WITH A LARGE DOSE (10(6) MICLD50) OF VAMPIRE RABIES VIRUS VARIANT CASS88. SALIVA SAMPLES WERE OBTAINED FROM SURVIVING BATS EVERY OTHER DAY FOR 30 DAYS, THEN WEEKLY FOR 2 MONTHS, AND FINALLY 1 AND 2 YEARS LATER. RABIES VIRUS WAS ISOLATED IN MURINE NEUROBLASTOMA CELLS AND IN RANDOM…	HOSP PEDIAT MEXICO CITY, CTR MED NACL SIGLO 21, INST MEXICANO SEGURO SOCIAL, UNIDAD INVEST MED INMUNOL COORDINAC INVEST MED, MEXICO CITY 06725, DF, MEXICO.; INST NACL INVEST FORESTALES & AGROPECUARIAS, CTR NACL INVEST DISCIPLINARIAS MICROBIOL, MEXICO CITY, DF, MEXICO.; LAB ETUDES & RECH RAGE & PATHOL ANIM SAUVAGES, MALZEVILLE, FRANCE.; INST FOOD RES, INST ANIM HLTH, NEWBURY RG16 0NN, BERKS, ENGLA…	AGUILAR-SETIEN, A (REPRINT AUTHOR), HOSP PEDIAT MEXICO CITY, CTR MED NACL SIGLO 21, INST MEXICANO SEGURO SOCIAL, UNIDAD INVEST MED INMUNOL COORDINAC INVEST MED, AV CUAUHTEMOC 330,COL DOCTORES, MEXICO CITY 06725, DF, MEXICO.	VAROAGUILA@PRODIGY.NET.MX		SALAS-ROJAS, MONICA/0000-0001-7046-0967; CLIQUET, FLORENCE/0000-0003-2237-1243; TESORO-CRUZ, EMILIANO/0000-0001-8877-8439		ACHA PN, 1985, RABIES TROPICS, P780; AGHOMO HO, 1990, J WILDLIFE DIS, V26, P258, DOI 10.7589/0090-3558-26.2.258; AGUILAR-SETIEN A, 2002, J WILDLIFE DIS, V38, P539, DOI 10.7589/0090-3558-38.3.539; AGUILARSETIEN A, 1998, VACCINE, V16, P1122; BAER GM, 1967, J INFECT DIS, V117, P82, DOI 10.1093/INFDIS/117.1.82; BOURHY H, 1991, LAB METHODS RABIES D, P197; CARINI A, 1911, ANN I PASTEUR, V25, P843; DEAN…	27	39	40	4	14	CAMBRIDGE UNIV PRESS	NEW YORK	32 AVENUE OF THE AMERICAS, NEW YORK, NY 10013-2473 USA	0950-2688	EPIDEMIOL INFECT	EPIDEMIOL. INFECT.	JUN	2005	133	3	517	522	10.1017/S0950268805003705	6	PUBLIC, ENVIRONMENTAL & OCCUPATIONAL HEALTH; INFECTIOUS DISEASES	PUBLIC, ENVIRONMENTAL & OCCUPATIONAL HEALTH; INFECTIOUS DISEASES	939NF	ISI000230079000016	15966107	2020-04-15		1469-4409		GREEN PUBLISHED
J	ALMEIDA MF;MARTORELLI LFA;AIRES CC;SALLUM PC;DURIGON EL;MASSAD E	ALMEIDA, MF; MARTORELLI, LFA; AIRES, CC; SALLUM, PC; DURIGON, EL; MASSAD, E	EXPERIMENTAL RABIES INFECTION IN HAEMATOPHAGOUS BATS DESMODUS ROTUNDUS	EPIDEMIOLOGY AND INFECTION	ENGLISH	ARTICLE		VAMPIRE BATS; VIRUS; OUTBREAK; FOXES; PCR; PATHOGENESIS; VILLAGE; SKUNKS	IN ORDER TO DETERMINE THE SUSCEPTIBILITY AND SERUM NEUTRALIZING ANTIBODY RESPONSE OF DESMODUS ROTUNDUS TO RABIES VIRUS, BATS WERE INOCULATED WITH A VIRUS ISOLATED FROM A NATURALLY INFECTED HAEMATOPHAGOUS BAT. BATS WERE DIVIDED INTO FOUR GROUPS OF 10 ANIMALS EACH. DILUTIONS OF RABIES VIRUS CONTAINING 100, 1000, 10000 AND 100 000 MICLD50 (LETHAL DOSE 50% FOR MICE INOCULATED BY THE INTRACEREBRAL ROU…	UNIV SAO PAULO, SCH MED, SAO PAULO, BRAZIL.; FMUSP, LIM HC 01, SAO PAULO, BRAZIL.; LONDON SCH HYG & TROP MED, DEPT INFECT & TROP DIS, LONDON WC1, ENGLAND.; ZOONOSIS CONTROL CTR SAO PAULO MUNICIPALITY, LAB RABIES, SAO PAULO, BRAZIL.; UNIV SAO PAULO, MUSEUM ZOOL, SAO PAULO, BRAZIL.; UNIV SAO PAULO, SCH PUBL HLTH, SAO PAULO, BRAZIL.; UNIV SAO PAULO, INST BIOSCI, VIROL LAB, SAO PAULO, BRAZIL.	ALMEIDA, MF (REPRINT AUTHOR), RUA SANTA EULALIA,86 SANTANA, BR-02031020 SAO PAULO, BRAZIL.	MFALMEIDA@UOL.COM.BR	MASSAD, EDUARDO/H-6143-2011; MASSAD, EDUARDO/B-1169-2012	MASSAD, EDUARDO/0000-0002-7200-2916; DURIGON, EDISON/0000-0003-4898-6553		ACHA P N, 1967, BULL OFF INT EPIZOOT, V67, P343; AGUIAR EAC, 2001, 12 INT M RES ADV RAB; BAER G, 1971, J MAMMAL, V53, P231; BATISTADOCOSTA M, 1993, TROP MED PARASITOL, V44, P219; BLANCOU J, 1979, REV MED VET-TOULOUSE, V130, P1001; CARABALLO AJ, 1996, REV SAUDE PUBL, V30, P483, DOI 10.1590/S0034-89101996000500012; CARINI A, 1911, ANN I PASTEUR, V25, P843; DEAN D. J., 1996, P88; DIAZ AM, 1994, J VE…	38	23	23	1	9	CAMBRIDGE UNIV PRESS	NEW YORK	40 WEST 20TH ST, NEW YORK, NY 10011-4211 USA	0950-2688	EPIDEMIOL INFECT	EPIDEMIOL. INFECT.	JUN	2005	133	3	523	527	10.1017/S0950268804003656	5	PUBLIC, ENVIRONMENTAL & OCCUPATIONAL HEALTH; INFECTIOUS DISEASES	PUBLIC, ENVIRONMENTAL & OCCUPATIONAL HEALTH; INFECTIOUS DISEASES	939NF	ISI000230079000017	15962559	2020-04-15				GREEN PUBLISHED
J	RUSSELL AL;MEDELLIN RA;MCCRACKEN GF	RUSSELL, AL; MEDELLIN, RA; MCCRACKEN, GF	GENETIC VARIATION AND MIGRATION IN THE MEXICAN FREE-TAILED BAT (TADARIDA BRASILIENSIS MEXICANA)	MOLECULAR ECOLOGY	ENGLISH	ARTICLE	BEHAVIOUR; COALESCENT SIMULATION; GENETIC STRUCTURE; MIGRATION; PHYLOGEOGRAPHY; TADARIDA BRASILIENSIS	EFFECTIVE POPULATION-SIZE; NONMIGRATORY POPULATIONS; BAYESIAN-INFERENCE; STATISTICAL TESTS; MITOCHONDRIAL-DNA; FLOW; COALESCENT; NEUTRALITY; HYPOTHESES; CHIROPTERA	INCOMPLETE LINEAGE SORTING CAN GENETICALLY LINK POPULATIONS LONG AFTER THEY HAVE DIVERGED, AND WILL EXERT A MORE POWERFUL INFLUENCE ON LARGER POPULATIONS. THE EFFECTS OF THIS STOCHASTIC PROCESS CAN EASILY BE CONFOUNDED WITH THOSE OF GENE FLOW, POTENTIALLY LEADING TO INACCURATE ESTIMATES OF DISPERSAL CAPABILITIES OR ERRONEOUS DESIGNATION OF EVOLUTIONARILY SIGNIFICANT UNITS (ESUS). WE HAVE USED PHY…	UNIV TENNESSEE, DEPT ECOL & EVOLUT BIOL, KNOXVILLE, TN 37996 USA.; UNIV NACL AUTONOMA MEXICO, INST ECOL, MEXICO CITY 04510, DF, MEXICO.	RUSSELL, AL (REPRINT AUTHOR), YALE UNIV, DEPT ECOL & EVOLUT BIOL, POB 208105, NEW HAVEN, CT 06520 USA.		RUSSELL, AMY L/B-2222-2010	MCCRACKEN, GARY/0000-0002-2493-8103		AIKENS CM, 1983, LATE QUATERNARY ENV; BARBOUR R.W., 1969, BATS AM; BARCLAY RM, 1988, ECOLOGICAL BEHAV MET; BEERLI P, 2001, P NATL ACAD SCI USA, V98, P4563, DOI 10.1073/PNAS.081068098; BENSON SB, 1947, J MAMMAL, V28, P407, DOI 10.1093/JMAMMAL/28.4.407; BUERKLE CA, 1999, EVOLUTION, V53, P1915, DOI 10.1111/J.1558-5646.1999.TB04572.X; BURLAND TM, 1999, P ROY SOC B-BIOL SCI, V266, P975, DOI 10.1098/RS…	94	96	108	0	33	WILEY	HOBOKEN	111 RIVER ST, HOBOKEN 07030-5774, NJ USA	0962-1083	MOL ECOL	MOL. ECOL.	JUN	2005	14	7	2207	2222	10.1111/J.1365-294X.2005.02552.X	16	BIOCHEMISTRY & MOLECULAR BIOLOGY; ECOLOGY; EVOLUTIONARY BIOLOGY	BIOCHEMISTRY & MOLECULAR BIOLOGY; ENVIRONMENTAL SCIENCES & ECOLOGY; EVOLUTIONARY BIOLOGY	927JN	ISI000229190300029	15910338	2020-04-15		1365-294X
J	SIEMERS BM;BAUR E;SCHNITZLER HU	SIEMERS, BM; BAUR, E; SCHNITZLER, HU	ACOUSTIC MIRROR EFFECT INCREASES PREY DETECTION DISTANCE IN TRAWLING BATS	NATURWISSENSCHAFTEN	ENGLISH	ARTICLE		FORAGING BEHAVIOR; ECHOLOCATION SIGNALS; FLIGHT PERFORMANCE; MYOTIS-DAUBENTONII; HUNTING BEHAVIOR; GENUS MYOTIS; VESPERTILIONIDAE; CHIROPTERA; WATER; DASYCNEME	MANY DIFFERENT AND PHYLOGENETICALLY DISTANT SPECIES OF BATS FORAGE FOR INSECTS ABOVE WATER BODIES AND TAKE INSECTS FROM AND CLOSE TO THE SURFACE; THE SO-CALLED 'TRAWLING BEHAVIOUR'. DETECTION OF SURFACE-BASED PREY BY ECHOLOCATION IS FACILITATED BY ACOUSTICALLY SMOOTH BACKGROUNDS SUCH AS WATER SURFACES THAT REFLECT SOUND IMPINGING AT AN ACUTE ANGLE AWAY FROM THE BAT AND THEREBY RENDER A PREY OBJEC…	UNIV TUBINGEN, INST ZOOL, D-72076 TUBINGEN, GERMANY.	SIEMERS, BM (REPRINT AUTHOR), UNIV TUBINGEN, INST ZOOL, MORGENSTELLE 28, D-72076 TUBINGEN, GERMANY.	BJOERN.SIEMERS@UNI-TUEBINGEN.DE				BOONMAN AM, 1998, BEHAV ECOL SOCIOBIOL, V44, P99, DOI 10.1007/S002650050521; BRITTON ARC, 1997, J ZOOL, V241, P503, DOI 10.1111/J.1469-7998.1997.TB04842.X; FENTON MB, 2002, CAN J ZOOL, V80, P1004, DOI 10.1139/Z02-083; FINSTERWALDER R, 1968, PHOTOGRAMMETRIE; GRIFFIN DR, 1958, LISTENING DARK; JONES G, 1988, J ZOOL, V215, P113, DOI 10.1111/J.1469-7998.1988.TB04888.X; KALKO EKV, 1989, BEHAV ECOL SOCI…	20	31	36	0	20	SPRINGER	NEW YORK	233 SPRING STREET, NEW YORK, NY 10013 USA	0028-1042	NATURWISSENSCHAFTEN	NATURWISSENSCHAFTEN	JUN	2005	92	6	272	276	10.1007/S00114-005-0622-4	5	MULTIDISCIPLINARY SCIENCES	SCIENCE & TECHNOLOGY - OTHER TOPICS	939NZ	ISI000230081000003	15871000	2020-04-15
J	CANALS M;GROSSI B;IRIARTE DIAZ J;VELOSO C	CANALS, M; GROSSI, B; IRIARTE-DIAZ, J; VELOSO, C	BIOMECHANICAL AND ECOLOGICAL RELATIONSHIPS OF WING MORPHOLOGY OF EIGHT CHILEAN BATS	REVISTA CHILENA DE HISTORIA NATURAL	ENGLISH	ARTICLE	BATS; BIOMECHANICS; FLIGHT	TADARIDA-BRASILIENSIS; MYOTIS-CHILOENSIS; FLIGHT; ENERGETICS; CONSEQUENCES; CHIROPTERA; MECHANICS; STRESSES; BONES; BIRDS	IN THIS STUDY WE COMPARED THE WIN,, MORPHOLOGY OF EIGHT SPECIES OF BATS INHABITING CHILE, INCLUDING TWO PREVIOUS STUDIED SPECIES. WE CORRELATED THE RESULTS WITH ECOLOGICAL INFORMATION. ASPECT RATIO, WING SPAN, WING AREA. WING LOADING AND THE SECOND MOMENT OF AREA OF HUMERUS MIDSHAFT WERE ESTIMATED FOR THE MOLOSSID MORMOPTERUS KALINOWSKII, THE PHYLLOSTOMIDAE DESMODUS ROTUNDUS AND THE VESPERTILIONI…	UNIV CHILE, FAC CIENCIAS, DEPT CIENCIAS ECOL, SANTIAGO, CHILE.; BROWN UNIV, DEPT ECOL & EVOLUTIONARY BIOL, PROVIDENCE, RI 02912 USA.	CANALS, M (REPRINT AUTHOR), UNIV CHILE, FAC CIENCIAS, DEPT CIENCIAS ECOL, CASILLA 653, SANTIAGO, CHILE.	MCANAL@UCHILE.CL	IRIARTE-DIAZ, JOSE/A-2486-2008	IRIARTE-DIAZ, JOSE/0000-0003-3566-247X		BAAGOE HJ, 1987, RECENT ADV STUDY BAT, P57; BARCLAY RMR, 1985, CAN J ZOOL, V63, P2507, DOI 10.1139/Z85-371; BIEWENER AA, 1990, SCIENCE, V250, P1097, DOI 10.1126/SCIENCE.2251499; BIEWENER AA, 1995, J MORPHOL, V225, P61, DOI 10.1002/JMOR.1052250106; BIKNEVICIUS AR, 1993, J MAMMAL, V74, P95, DOI 10.2307/1381908; CANALS M, 2001, REV CHIL HIST NAT, V74, P699; DELACUEVA H, 1985, J EXP BIOL, V198, P2245…	37	6	11	0	12	SOC BIOLGIA CHILE	SANTIAGO	CASILLA 16164, SANTIAGO 9, CHILE	0716-078X	REV CHIL HIST NAT	REV. CHIL. HIST. NAT.	JUN	2005	78	2	215	227		13	BIODIVERSITY CONSERVATION; ECOLOGY	BIODIVERSITY & CONSERVATION; ENVIRONMENTAL SCIENCES & ECOLOGY	940BH	ISI000230118200005		2020-04-15		0717-6317		DOAJ GOLD
J	OPAZO JC;SOTO GAMBOA MS;FERNANDEZ MJ	OPAZO, JC; SOTO-GAMBOA, MS; FERNANDEZ, MJ	CELL SIZE AND BASAL METABOLIC RATE IN HUMMINGBIRDS	REVISTA CHILENA DE HISTORIA NATURAL	ENGLISH	ARTICLE	HUMMINGBIRDS; NUCLEOTYPIC THEORY; BASAL METABOLIC RATE; MEAN CORPUSCULAR VOLUME	NUCLEAR-DNA CONTENT; C-VALUE ENIGMA; GENOME SIZE; SEPHANOIDES-SEPHANIODES; NEOTROPICAL BATS; VERTEBRATES; FREQUENCY; TIME	NUCLEOTYPIC THEORY SUGGESTS THAT GENOME SIZE PLAY INDIRECT ROLES IN DETERMINING ORGANISMAL FITNESS. AMONG ENDOTHERMS THIS THEORY HAS BEEN DEMONSTRATED BY AN INVERSE CORRELATION BETWEEN BASAL METABOLIC RATE (BMR) AND GENOME SIZE. NONETHELESS, ACCUMULATION OF VARIABLES, ESPECIALLY FOR SOME KEY GROUPS OF ENDOTHERMS, INVOLVED IN C-VALUE ENIGMA (E.G., CELL SIZE) WILL FORTIFY THIS THEORY. IN THIS SENSE…	PONTIFICIA UNIV CATOLICA CHILE, FAC CIENCIAS BIOL, CTR ADV STUDIES ECOL & BIODIVERS, DEPT ECOL, SANTIAGO 6513677, CHILE.; UNIV AUSTRAL CHILE, FAC CIENCIAS, INST ZOOL, VALDIVIA, CHILE.; UNIV CALIF BERKELEY, DEPT INTEGRAT BIOL, BERKELEY, CA 94720 USA.	OPAZO, JC (REPRINT AUTHOR), PONTIFICIA UNIV CATOLICA CHILE, FAC CIENCIAS BIOL, CTR ADV STUDIES ECOL & BIODIVERS, DEPT ECOL, SANTIAGO 6513677, CHILE.	JOPAZO@GENETICS.WAYNE.EDU	OPAZO, JUAN/A-9363-2009; SOTO-GAMBOA, MAURICIO/G-2290-2011	OPAZO, JUAN C./0000-0001-7938-4083; SOTO-GAMBOA, MAURICIO/0000-0001-8515-9421		BENNETT MD, 1971, PROC R SOC SER B-BIO, V178, P277, DOI 10.1098/RSPB.1971.0066; BENNETT MD, 1972, PROC R SOC SER B-BIO, V181, P109, DOI 10.1098/RSPB.1972.0042; BURTON DW, 1989, EVOLUTION, V43, P756, DOI 10.1111/J.1558-5646.1989.TB05174.X; CAVALIERSMITH T, 1978, J CELL SCI, V34, P247; COMMONER B, 1964, NATURE, V202, P960, DOI 10.1038/202960A0; DOOLITTLE WF, 1980, NATURE, V284, P601, DOI 10.1038/28…	31	7	7	0	11	SOCIEDAD BIOLGIA CHILE	SANTIAGO	CASILLA 16164, SANTIAGO 9, CHILE	0716-078X	REV CHIL HIST NAT	REV. CHIL. HIST. NAT.	JUN	2005	78	2	261	265		5	BIODIVERSITY CONSERVATION; ECOLOGY	BIODIVERSITY & CONSERVATION; ENVIRONMENTAL SCIENCES & ECOLOGY	940BH	ISI000230118200010		2020-04-15				DOAJ GOLD
J	ELLISON LE;EVERETTE AL;BOGAN MA	ELLISON, LE; EVERETTE, AL; BOGAN, MA	EXAMINING PATTERNS OF BAT ACTIVITY IN BANDELIER NATIONAL MONUMENT, NEW MEXICO, BY USING WALKING POINT TRANSECTS	SOUTHWESTERN NATURALIST	ENGLISH	ARTICLE		HABITAT USE; INSECTIVOROUS BATS; BOREAL FOREST; ECHOLOCATION CALLS; PREY SELECTION; WESTERN OREGON; ARIZONA; ASSUMPTIONS; QUEENSLAND; DETECTORS	WE CONDUCTED A PRELIMINARY STUDY USING SMALL FIELD CREWS, A SINGLE ANABAT II DETECTOR COUPLED WITH A LAPTOP COMPUTER, AND POINT TRANSECTS TO EXAMINE PATTERNS OF BAT ACTIVITY AT A SCALE OF INTEREST TO LOCAL RESOURCE MANAGERS. THE STUDY WAS CONDUCTED DURING SUMMERS OF 1996-1998 IN BANDELIER NATIONAL MONUMENT IN THE JEMEZ MOUNTAINS OF NORTHERN NEW MEXICO, A LANDSCAPE WITH DISTINCT VEGETATION ZONES A…	US GEOL SURVEY, FT COLLINS SCI CTR, FT COLLINS, CO 80526 USA.; UNIV NEW MEXICO, MUSEUM SW BIOL, FT COLLINS SCI CTR, US GEOL SURVEY, ALBUQUERQUE, NM 87131 USA.	ELLISON, LE (REPRINT AUTHOR), US GEOL SURVEY, FT COLLINS SCI CTR, 2150 CTR AVE,BLDG C, FT COLLINS, CO 80526 USA.	LAURA_ELLISON@USGS.GOV				ALLEN CD, 1989, THESIS U CALIFORNIA; BARCLAY RMR, 1985, CAN J ZOOL, V63, P2507, DOI 10.1139/Z85-371; BELL GP, 1980, CAN J ZOOL, V58, P1876, DOI 10.1139/Z80-256; BLAKE D, 1994, J ZOOL, V234, P453, DOI 10.1111/J.1469-7998.1994.TB04859.X; BOGAN MA, 1998, LAUR982418; BOLLINGER EK, 1988, J WILDLIFE MANAGE, V52, P777, DOI 10.2307/3800946; BRIGHAM RM, 1997, CAN J ZOOL, V75, P131, DOI 10.1139/Z97-017; BR…	55	5	8	0	24	SOUTHWESTERN ASSOC NATURALISTS	SAN MARCOS	SOUTHWEST TEXAS STATE UNIV, DEPT BIOLOGY, 601 UNIVERSITY DR, SAN MARCOS, TX 78666 USA	0038-4909	SOUTHWEST NAT	SOUTHW. NATURAL.	JUN	2005	50	2	197	208	10.1894/0038-4909(2005)050[0197:EPOBAI]2.0.CO;2	12	BIODIVERSITY CONSERVATION; ECOLOGY	BIODIVERSITY & CONSERVATION; ENVIRONMENTAL SCIENCES & ECOLOGY	940NG	ISI000230150600008		2020-04-15		1943-6262
J	NATHAN PT;RAGHURAM H;ELANGOVAN V;KARUPPUDURAI T;MARIMUTHU G	NATHAN, PT; RAGHURAM, H; ELANGOVAN, V; KARUPPUDURAI, T; MARIMUTHU, G	BAT POLLINATION OF KAPOK TREE, CEIBA PENTANDRA	CURRENT SCIENCE	ENGLISH	ARTICLE		FLYING FOXES; PTEROPODIDAE; BIRDS; GHATS	TWO SPECIES OF PTEROPODID BATS CYNOPTERUS SPHINX AND PTEROPUS GIGANTEUS VISITED INFLORESCENCES OF KAPOK TREES, CEIBA PENTANDRA THROUGH THE NIGHT. A THIRD SPECIES, ROUSETTUS LESCHENAULTI INFREQUENTLY VISITED THE INFLORESCENCES. BOTH C. SPHINX AND P. GIGANTEUS FORAGED IN GROUPS AND THERE WERE TEMPORAL VARIATIONS IN THEIR VISITS TO THE TREES. THE VENTRAL BODY SURFACES OF THE BATS WERE COVERED WITH P…	MADURAI KAMARAJ UNIV, SCH BIOL SCI, DEPT ANIM BEHAV & PHYSIOL, MADURAI 625021, TAMIL NADU, INDIA.	NATHAN, PT (REPRINT AUTHOR), MADURAI KAMARAJ UNIV, SCH BIOL SCI, DEPT ANIM BEHAV & PHYSIOL, MADURAI 625021, TAMIL NADU, INDIA.	PARTHASARATHYNATHAN@REDIFFMAIL.COM	KARUPPUDURAI, THANGAVEL/C-4831-2014; RAGHURAM, HANUMANTHAN/W-4401-2019	RAGHURAM, HANUMANTHAN/0000-0001-6491-1282		BAKER H. G., 1959, JOUR WEST AFRICAN SCI ASSOC, V5, P1; COX PA, 1983, MAMMALIA, V47, P519, DOI 10.1515/MAMM.1983.47.4.519; ELANGOVAN V, 2000, ACTA CHIROPTEROL, V2, P1; ELMQVIST T, 1992, BIOTROPICA, V24, P15, DOI 10.2307/2388469; FLEMING T.H., 1982, P287; FLEMING TH, 2001, ECOL MONOGR, V71, P511, DOI 10.1890/0012-9615(2001)071[0511:SDCCAT]2.0.CO;2; FUJITA MS, 1991, CONSERV BIOL, V5, P455, DOI 10.1…	19	17	20	0	14	CURRENT SCIENCE ASSN	BANGALORE	C V RAMAN AVENUE, PO BOX 8005, BANGALORE 560 080, INDIA	0011-3891	CURR SCI INDIA	CURR. SCI.	MAY 25	2005	88	10	1679	1681		3	MULTIDISCIPLINARY SCIENCES	SCIENCE & TECHNOLOGY - OTHER TOPICS	934TG	ISI000229730700033		2020-04-15
J	QUAGLINO E;MASTINI C;IEZZI M;FORNI G;MUSIANI P;KLAPPER LN;HARDY B;CAVALLO F	QUAGLINO, E; MASTINI, C; IEZZI, M; FORNI, G; MUSIANI, P; KLAPPER, LN; HARDY, B; CAVALLO, F	THE ADJUVANT ACTIVITY OF BAT ANTIBODY ENABLES DNA VACCINATION TO INHIBIT THE PROGRESSION OF ESTABLISHED AUTOCHTHONOUS HER-2/NEU CARCINOMAS IN BALB/C MICE	VACCINE	ENGLISH	ARTICLE	BAT MAB; HER-2/NEU; IMMUNOTHERAPY	TRANSGENIC MICE; MAMMARY CARCINOGENESIS; MONOCLONAL-ANTIBODIES; SYSTEMIC INTERLEUKIN-12; T-LYMPHOCYTES; NEU ONCOGENE; GROWTH; GENE; ADENOCARCINOMA; PREVENTION	OVER THE COURSE OF 33 WEEKS FROM BIRTH, THE MAMMARY GLANDS OF VIRGIN FEMALE BALB/C MICE TRANSGENIC FOR THE TRANSFORMING RAT HER-2/NEU ONCOGENE PROGRESS FROM ATYPICAL HYPERPLASIA TO INVASIVE CARCINOMA. BY WEEK 12, ALL THEIR MAMMARY GLANDS DISPLAY MANY FOCI OF IN SITU CARCINOMA. DNA VACCINATION AT WEEKS 12 AND 14 THROUGH IN VIVO ELECTROPORATION OF A PLASMID ENCODING FOR THE EXTRACELLULAR AND TRANSM…	UNIV TURIN, DEPT CLIN & BIOL SCI, I-10043 ORBASSANO, ITALY.; UNIV G DANNUNZIO, CTR EXCELLENCE AGING, CESI, I-66013 CHIETI, ITALY.; S GIOVANNI BATTISTA HOSP, EXPT MED RES CTR, I-10126 TURIN, ITALY.; CURETECH LTD, IL-81227 YAVNE, ISRAEL.; TEL AVIV UNIV, SCH MED, RABIN MED CTR, FELSENSTEIN MED RES CTR, IL-49100 PETAH TIQWA, ISRAEL.	CAVALLO, F (REPRINT AUTHOR), UNIV TURIN, DEPT CLIN & BIOL SCI, I-10043 ORBASSANO, ITALY.	FEDERICA.CAVALLO@UNITO.IT	QUAGLINO, ELENA/I-9216-2012; CAVALLO, FEDERICA/C-5666-2011; IEZZI, MANUELA/AAB-7939-2019	CAVALLO, FEDERICA/0000-0003-4571-1060; IEZZI, MANUELA/0000-0002-6296-6498; QUAGLINO, ELENA/0000-0002-8151-9124		BOGGIO K, 2000, CANCER RES, V60, P359; BOGGIO K, 1998, J EXP MED, V188, P589, DOI 10.1084/JEM.188.3.589; CAPPELLO P, 2003, CANCER RES, V63, P2518; CAVALLO F, 1992, J IMMUNOL, V149, P3627; CAVALLO F, 2001, CANCER RES, V61, P3518; CIFALDI L, 2001, CANCER RES, V61, P2809; DI CARLO E, 1999, LAB INVEST, V79, P1261; DREBIN JA, 1985, CELL, V41, P695, DOI 10.1016/S0092-8674(85)80050-7; DREBIN JA, 1986, P…	32	17	17	0	0	ELSEVIER SCI LTD	OXFORD	THE BOULEVARD, LANGFORD LANE, KIDLINGTON, OXFORD OX5 1GB, OXON, ENGLAND	0264-410X	VACCINE	VACCINE	MAY 9	2005	23	25	3280	3287	10.1016/J.VACCINE.2005.01.086	8	IMMUNOLOGY; MEDICINE, RESEARCH & EXPERIMENTAL	IMMUNOLOGY; RESEARCH & EXPERIMENTAL MEDICINE	924SQ	ISI000229001100010	15837233	2020-04-15		1873-2518
J	ISAAC NJB;JONES KE;GITTLEMAN JL;PURVIS A	ISAAC, NJB; JONES, KE; GITTLEMAN, JL; PURVIS, A	CORRELATES OF SPECIES RICHNESS IN MAMMALS: BODY SIZE, LIFE HISTORY, AND ECOLOGY	AMERICAN NATURALIST	ENGLISH	ARTICLE	NESTED SISTER CLADE COMPARISONS; SPECIES RICHNESS; PHYLOGENY; SPECIATION; EXTINCTION	SEXUAL SELECTION; BATS MAMMALIA; EXTINCTION; EVOLUTION; SPECIATION; DIVERSIFICATION; SIMULATION; CARNIVORES; DIVERSITY; CONFLICT	WE PRESENT THE MOST EXTENSIVE EXAMINATION TO DATE OF PROPOSED CORRELATES OF SPECIES RICHNESS. WE USE RIGOROUS PHYLOGENETIC COMPARATIVE TECHNIQUES, DATA FOR 1,692 MAMMAL SPECIES IN FOUR CLADES, AND MULTIVARIATE STATISTICS TO TEST FOUR HYPOTHESES ABOUT SPECIES RICHNESS AND COMPARE THE EVIDENCE FOR EACH. OVERALL, WE FIND STRONG SUPPORT FOR THE LIFE-HISTORY MODEL OF DIVERSIFICATION. SPECIES RICHNESS …	UNIV LONDON IMPERIAL COLL SCI TECHNOL & MED, DIV BIOL, ASCOT SL5 7PY, BERKS, ENGLAND.; UNIV VIRGINIA, DEPT BIOL, CHARLOTTESVILLE, VA 22904 USA.	ISAAC, NJB (REPRINT AUTHOR), ZOOL SOC LONDON, INST ZOOL, REGENTS PK, LONDON NW1 4RY, ENGLAND.	NICK.ISAAC@IOZ.AC.UK; KJ2107@COLUMBIA.EDU; JLGITTLEMAN@VIRGINIA.EDU; A.PURVIS@IMPERIAL.AC.UK	ISAAC, NICK/C-2716-2011; JONES, KATE/Y-3317-2019; PURVIS, ANDY/A-7529-2008; JONES, KATE E/G-4768-2010	ISAAC, NICK/0000-0002-4869-8052; JONES, KATE/0000-0001-5231-3293; PURVIS, ANDY/0000-0002-8609-6204; JONES, KATE E/0000-0001-5231-3293	NATURAL ENVIRONMENT RESEARCH COUNCILNERC NATURAL ENVIRONMENT RESEARCH COUNCIL [CEH010021]	AGAPOW PM, 2004, Q REV BIOL, V79, P161, DOI 10.1086/383542; AGAPOW PM, 2002, SYST BIOL, V51, P866, DOI 10.1080/10635150290155845; AGAPOW PM, 2002, DIVERS DISTRIB, V8, P41, DOI 10.1046/J.1366-9516.2001.00121.X; ARNQVIST G, 2000, P NATL ACAD SCI USA, V97, P10460, DOI 10.1073/PNAS.97.19.10460; BARRACLOUGH TG, 1998, EVOL ECOL, V12, P751; BARRACLOUGH TG, 1995, P ROY SOC B-BIOL SCI, V259, P211, DOI 10.…	60	67	69	3	49	UNIV CHICAGO PRESS	CHICAGO	1427 E 60TH ST, CHICAGO, IL 60637-2954 USA	0003-0147	AM NAT	AM. NAT.	MAY	2005	165	5	600	607	10.1086/429148	8	ECOLOGY; EVOLUTIONARY BIOLOGY	ENVIRONMENTAL SCIENCES & ECOLOGY; EVOLUTIONARY BIOLOGY	912QK	ISI000228094100009	15795856	2020-04-15		1537-5323
J	GOODMAN SM;ANDRIAFIDISON D;ANDRIANAIVOARIVELO R;CARDIFF SG;IFTICENE E;JENKINS RKB;KOFOKY A;MBOHOAHY T;RAKOTONDRAVONY D;RANIVO J;RATRIMOMANARIVO F;RAZAFIMANAHAKA J;RACEY PA	GOODMAN, SM; ANDRIAFIDISON, D; ANDRIANAIVOARIVELO, R; CARDIFF, SG; IFTICENE, E; JENKINS, RKB; KOFOKY, A; MBOHOAHY, T; RAKOTONDRAVONY, D; RANIVO, J; RATRIMOMANARIVO, F; RAZAFIMANAHAKA, J; RACEY, PA	THE DISTRIBUTION AND CONSERVATION OF BATS IN THE DRY REGIONS OF MADAGASCAR	ANIMAL CONSERVATION	ENGLISH	ARTICLE		CHIROPTERA	WE CARRIED OUT EXTENSIVE FIELD SURVEYS IN THE DRY FOREST PORTIONS OF MADAGASCAR TO DOCUMENT THE SPECIES OF BATS OCCURRING IN THESE REGIONS. THESE DATA COMBINED WITH INFORMATION IN THE LITERATURE AND MUSEUM SPECIMEN RECORDS INDICATE THAT 28 SPECIES OF CHIROPTERA OCCUR IN THIS REGION OF THE ISLAND, OF WHICH WE DOCUMENTED 27 DURING OUR INVENTORIES. THE COMMUNITY COMPOSITION AT SITES OCCURRING IN ARE…	FIELD MUSEUM NAT HIST, CHICAGO, IL 60605 USA.; WWF, ANTANANARIVO, MADAGASCAR.; UNIV ANTANNARIVO, FAC SCI, DEPT ANIM BIOL, ANTANANARIVO, MADAGASCAR.; BAT CONSERVAT MADAGASCAR, ANTANANARIVO, MADAGASCAR.; COLUMBIA UNIV, DEPT ECOL EVOLUT & ENVIRONM BIOL, NEW YORK, NY 10027 USA.; AMER MUSEUM NAT HIST, DIV VERTEBRATE ZOOL, NEW YORK, NY 10024 USA.; UNIV ABERDEEN, SCH BIOL SCI, ABERDEEN AB24 2TZ, SCOTLAN…	GOODMAN, SM (REPRINT AUTHOR), FIELD MUSEUM NAT HIST, 1400 S LAKE SHORE DR, CHICAGO, IL 60605 USA.	SGOODMAN@WWF.MG	JENKINS, RICHARD/A-4567-2012			BENNETT D, 2001, BATS MADAGASCAR FIEL; BESAIRIE H., 1972, ANN GEOL MADAGASCAR, V35, P1; BOLLEN A, 2002, ACTA CHIROPTEROL, V4, P33, DOI 10.3161/001.004.0105; *CAMP, 2002, EV PLANS GEST CONS C; CARDIFF S., 2003, NATURAL HIST MADAGAS, P1501; CHAPERON P, 1993, FLEUVES RIVIERES MAD; DORST J., 1947, BULL MUS HIST NAT PARIS (2), V19, P306; DORST J., 1947, MEMOIRES DE L'INSTITUT SCIENTIFIQUE DE MADAGASCA…	50	55	57	0	4	WILEY-BLACKWELL	HOBOKEN	111 RIVER ST, HOBOKEN 07030-5774, NJ USA	1367-9430	ANIM CONSERV	ANIM. CONSERV.	MAY	2005	8		153	165	10.1017/S136794300500199X	13	BIODIVERSITY CONSERVATION; ECOLOGY	BIODIVERSITY & CONSERVATION; ENVIRONMENTAL SCIENCES & ECOLOGY	938RL	ISI000230020500005		2020-04-15		1469-1795	2
J	HARDY B;NIV Y;FADAEEV L;RAITER A	HARDY, B; NIV, Y; FADAEEV, L; RAITER, A	BAT MAB INDUCES LYMPHOPOIESIS IN NUDE MICE	INTERNATIONAL IMMUNOLOGY	ENGLISH	ARTICLE	BAT; LYMPHOPOIESIS; NUDE MICE; T CELLS	MONOCLONAL-ANTIBODY; B-CELLS; LYMPHOCYTES; ACTIVATION; REGRESSION; STIMULI; BINDING; MOUSE; IL-2	THE ATHYMIC NUDE MOUSE PROVIDES A POWERFUL TOOL IN THE STUDY OF HUMAN TUMORS, AS IT ENABLES GROWTH OF HUMAN TUMORS DUE TO DEFICIENCIES IN T CELL FUNCTIONS. HOWEVER, DEFICIENCIES IN T CELL FUNCTIONS MIGHT LIMIT RESEARCH ON EFFICACY OF IMMUNE MODULATORS IN CANCER IMMUNOTHERAPY. BAT MAB MEDIATES ITS ANTI-CANCER ACTIVITY THROUGH MODULATION OF THE IMMUNE SYSTEM THAT INVOLVES BOTH NK AND T CELLS. WE AN…	TEL AVIV UNIV, SCH MED, FELSENSTEIN MED RES CTR, IL-49100 PETAH TIQWA, ISRAEL.; RABIN MED CTR, DEPT GASTROENTEROL, IL-49100 PETAH TIQWA, ISRAEL.	HARDY, B (REPRINT AUTHOR), TEL AVIV UNIV, SCH MED, FELSENSTEIN MED RES CTR, BEILINSON CAMPUS, IL-49100 PETAH TIQWA, ISRAEL.	BHARDY@POST.TAU.AC.IL				ABO T, 2001, INT IMMUNOPHARMACOL, V1, P1261, DOI 10.1016/S1567-5769(01)00057-1; ABROMSONLEEMAN SR, 1990, J IMMUNOL, V144, P2451; BARRETO CB, 2003, IMMUNOBIOLOGY, V207, P339; BOILEAU C, 2000, J IMMUNOL, V164, P5713, DOI 10.4049/JIMMUNOL.164.11.5713; BRESALIER RS, 1991, J CLIN INVEST, V87, P1037, DOI 10.1172/JCI115063; CHIEN YH, 1984, NATURE, V309, P322, DOI 10.1038/309322A0; DICKMAN S, 1998, SCIEN…	22	6	6	1	2	OXFORD UNIV PRESS	OXFORD	GREAT CLARENDON ST, OXFORD OX2 6DP, ENGLAND	0953-8178	INT IMMUNOL	INT. IMMUNOL.	MAY	2005	17	5	615	619	10.1093/INTIMM/DXH244	5	IMMUNOLOGY	IMMUNOLOGY	921QK	ISI000228779400013	15802304	2020-04-15				BRONZE, GREEN PUBLISHED
J	HUGHES GJ;ORCIARI LA;RUPPRECHT CE	HUGHES, GJ; ORCIARI, LA; RUPPRECHT, CE	EVOLUTIONARY TIMESCALE OF RABIES VIRUS ADAPTATION TO NORTH AMERICAN BATS INFERRED FROM THE SUBSTITUTION RATE OF THE NUCLEOPROTEIN GENE	JOURNAL OF GENERAL VIROLOGY	ENGLISH	ARTICLE		MAXIMUM-LIKELIHOOD; PHYLOGENETIC ANALYSIS; MOLECULAR EVOLUTION; DNA; POPULATION; RECOMBINATION; EPIDEMIOLOGY; POLYMORPHISM; CONSTRAINTS; SEQUENCES	THROUGHOUT NORTH AMERICA, RABIES VIRUS (RV) IS ENDEMIC IN BATS. DISTINCT RV VARIANTS EXIST THAT ARE CLOSELY ASSOCIATED WITH INFECTION OF INDIVIDUAL HOST SPECIES, SUCH THAT THERE IS LITTLE OR NO SUSTAINED SPILLOVER INFECTION AWAY FROM THE PRIMARY HOST. USING BAYESIAN METHODOLOGY, NUCLEOTIDE SUBSTITUTION RATES WERE ESTIMATED FROM ALIGNMENTS OF PARTIAL NUCLEOPROTEIN (N) GENE SEQUENCES OF NINE DISTIN…	CTR DIS CONTROL & PREVENT, RABIES SECT, ATLANTA, GA 30333 USA.	RUPPRECHT, CE (REPRINT AUTHOR), CTR DIS CONTROL & PREVENT, RABIES SECT, 1600 CLIFTON RD,MAIL STOP G33, ATLANTA, GA 30333 USA.	CYR5@CDC.GOV	RUPPRECHT, CHARLES/AAI-1544-2020			AWADALLA P, 2003, NAT REV GENET, V4, P50, DOI 10.1038/NRG964; BADRANE H, 2001, J VIROL, V75, P8096, DOI 10.1128/JVI.75.17.8096-8104.2001; BAER G. M, 1991, NATURAL HIST RABIES; BAER GM, 1996, RABBIS RABIES; BIEK R, 2003, J VIROL, V77, P9578, DOI 10.1128/JVI.77.17.9578-9589.2003; CONSTANTINE DG, 2003, EMERG INFECT DIS, V9, P17; CONSTANTINE DG, 1979, J WILDLIFE DIS, V15, P347, DOI 10.7589/0090-3558-…	43	70	71	0	4	MICROBIOLOGY SOC	LONDON	CHARLES DARWIN HOUSE, 12 ROGER ST, LONDON WC1N 2JU, ERKS, ENGLAND	0022-1317	J GEN VIROL	J. GEN. VIROL.	MAY	2005	86		1467	1474	10.1099/VIR.0.80710-0	8	BIOTECHNOLOGY & APPLIED MICROBIOLOGY; VIROLOGY	BIOTECHNOLOGY & APPLIED MICROBIOLOGY; VIROLOGY	920VC	ISI000228717200026	15831959	2020-04-15		1465-2099	5	BRONZE
J	AMMERMAN LK	AMMERMAN, LK	NOTEWORTHY RECORDS OF THE EASTERN PIPISTRELLE, PERIMYOTIS SUBFLAVUS, AND SILVER-HAIRED BAT, LASIONYCTERIS NOCTIVAGANS, (CHIROPTERA : VESPERTILIONIDAE) FROM THE CHISOS MOUNTAINS, TEXAS	TEXAS JOURNAL OF SCIENCE	ENGLISH	ARTICLE		WEST TEXAS; LASIURUS		ANGELO STATE UNIV, DEPT BIOL, SAN ANGELO, TX 76909 USA.	AMMERMAN, LK (REPRINT AUTHOR), ANGELO STATE UNIV, DEPT BIOL, SAN ANGELO, TX 76909 USA.	LOREN.AMMERMAN@ANGELO.EDU				ADAMS RA, 2003, BATS ROCKY MOUNTAIN; AMMERMAN LK, 2002, TEX J SCI, V54, P369; BAKER ROLLIN H., 1956, UNIV KANSAS PUBL MUS NAT HIST, V9, P125; BORELL ADREY E., 1942, UNIV CALIFORNIA PUBL ZOOL, V48, P1; BRANT JG, 2000, TEX J SCI, V52, P353; CRYAN PM, 2003, J MAMMAL, V84, P579, DOI 10.1644/1545-1542(2003)084<0579:SDOMTB>2.0.CO;2; DOWLER RC, 1992, TEX J SCI, V44, P121; DOWLER RC, 1999, TEX J SCI, V51…	25	2	2	0	8	TEXAS ACAD SCI	KERRVILLE	CMB 6252, SCHREINER UNIV, KERRVILLE, TX 78028-5697 USA	0040-4403	TEX J SCI	TEX. J. SCI.	MAY	2005	57	2	202	207		6	ECOLOGY; ZOOLOGY	ENVIRONMENTAL SCIENCES & ECOLOGY; ZOOLOGY	956CU	ISI000231277300008		2020-04-15
J	CISTERNA D;BONAVENTURA R;CAILLOU S;POZO O;ANDREAU ML;FONTANA LD;ECHEGOYEN C;DE MATTOS C;DE MATTOS C;RUSSO S;NOVARO L;ELBERGER D;FREIRE MC	CISTERNA, D; BONAVENTURA, R; CAILLOU, S; POZO, O; ANDREAU, ML; FONTANA, LD; ECHEGOYEN, C; DE MATTOS, C; DE MATTOS, C; RUSSO, S; NOVARO, L; ELBERGER, D; FREIRE, MC	ANTIGENIC AND MOLECULAR CHARACTERIZATION OF RABIES VIRUS IN ARGENTINA	VIRUS RESEARCH	ENGLISH	ARTICLE	RABIES; ANTIGENIC VARIANT; MOLECULAR EPIDEMIOLOGY	GENETIC-CHARACTERIZATION; VAMPIRE BATS; CHILE; SEQUENCE; MEXICO	THE NUCLEOPROTEIN GENES OF 54 HUMAN, DOMESTIC AND WILD ANIMALS RABIES ISOLATES OBTAINED IN ARGENTINA BETWEEN 1995 AND 2002 WERE CHARACTERIZED USING MONOCLONAL ANTIBODIES AND PARTIAL GENE SEQUENCE ANALYSIS. THE ANTIGENIC AND GENETIC DIVERSITIES OF RABIES VIRUS ILL SAMPLES FROM BAT AND BAT-RELATED CASES WERE STUDIED, LEADING TO THE IDENTIFICATION OF FIVE DISTINCT GENETIC VARIANTS. RABIES VIRUSES IS…	ANLIS DR CARLOS G MALBRAN, INST NACL ENFERMED INFECCIOSAS, SERV NEUROVIROSIS, BUENOS AIRES, DF, ARGENTINA.; DIV ZOONOSIS, SAN MIGUEL DE TUCUMAN, ARGENTINA.; MINIST SALUD, DIV ZOONOSIS URBANA, BUENOS AIRES, DF, ARGENTINA.; LAB REG DIAGNOST RABIA, CHACO, ARGENTINA.; LAB ZOONOSIS, SANTA FE, ARGENTINA.; DIRECC NACL EPIDEMIOL, BUENOS AIRES, DF, ARGENTINA.; CDC, RABIES SECT, ATLANTA, GA 30333 USA.; SEN…	CISTERNA, D (REPRINT AUTHOR), ANLIS DR CARLOS G MALBRAN, INST NACL ENFERMED INFECCIOSAS, SERV NEUROVIROSIS, BUENOS AIRES, DF, ARGENTINA.	DCISTERNA@ANLIS.GOV.AR				AMASINO CF, 1986, VET ARGENT, V28, P735; AMASINO CF, 2002, ANALECTA VET, V22, P17; CONZELMANN KK, 1990, VIROLOGY, V175, P485, DOI 10.1016/0042-6822(90)90433-R; DE MATTOS CA, 2000, J WILDLIFE DIS, V36, P231, DOI 10.7589/0090-3558-36.2.231; DE MATTOS CC, 1999, AM J TROP MED HYG, V61, P587, DOI 10.4269/AJTMH.1999.61.587; DEAN S, 1996, VET REC, V139, P551; DELPIETRO HA, 1996, REV SCI TECH OIE, V15, P…	28	41	47	0	5	ELSEVIER SCIENCE BV	AMSTERDAM	PO BOX 211, 1000 AE AMSTERDAM, NETHERLANDS	0168-1702	VIRUS RES	VIRUS RES.	MAY	2005	109	2	139	147	10.1016/J.VIRUSRES.2004.10.013	9	VIROLOGY	VIROLOGY	912QZ	ISI000228095800004	15763144	2020-04-15
J	BIRDSEY GM;LEWIN J;HOLBROOK JD;SIMPSON VR;CUNNINGHAM AA;DANPURE CJ	BIRDSEY, GM; LEWIN, J; HOLBROOK, JD; SIMPSON, VR; CUNNINGHAM, AA; DANPURE, CJ	A COMPARATIVE ANALYSIS OF THE EVOLUTIONARY RELATIONSHIP BETWEEN DIET AND ENZYME TARGETING IN BATS, MARSUPIALS AND OTHER MAMMALS	PROCEEDINGS OF THE ROYAL SOCIETY B-BIOLOGICAL SCIENCES	ENGLISH	ARTICLE	MOLECULAR ADAPTATION; COMPARATIVE METHOD; ALANINE : GLYOXYLATE AMINOTRANSFERASE; DIETARY SELECTION PRESSURE; MITOCHONDRIAL PROTEIN TARGETING; PEROXISOMAL PROTEIN TARGETING	ALANINE-GLYOXYLATE AMINOTRANSFERASE; PYRUVATE AMINOTRANSFERASE; SUBCELLULAR-DISTRIBUTION; RAT-LIVER; MOLECULAR EVOLUTION; ADAPTIVE EVOLUTION; MITOCHONDRIAL; SERINE; GENE; PHYLOGENY	THE SUBCELLULAR DISTRIBUTION OF THE ENZYME ALANINE : GLYOXYLATE AMINOTRANSFERASE (AGT) IN THE LIVERS OF DIFFERENT MAMMALS APPEARS TO BE RELATED TO THEIR NATURAL DIETS. THUS, AGT TENDS TO BE MITOCHONDRIAL IN CARNIVORES, PEROXISOMAL IN HERBIVORES, AND BOTH MITOCHONDRIAL AND PEROXISOMAL IN OMNIVORES. TO WHAT EXTENT THIS RELATIONSHIP IS AN INCIDENTAL CONSEQUENCE OF PHYLOGENETIC STRUCTURE OR AN EVOLUT…	UCL, DEPT BIOL, LONDON WC1E 6BT, ENGLAND.; UCL ROYAL FREE & UNIV COLL, SCH MED, EM UNIT, LONDON NW3 2PF, ENGLAND.; WILDLIFE VET INVEST CTR, TRURO TR4 8PB, ENGLAND.; ZOOL SOC LONDON, INST ZOOL, LONDON NW1 4RY, ENGLAND.	DANPURE, CJ (REPRINT AUTHOR), UCL, DEPT BIOL, GOWER ST, LONDON WC1E 6BT, ENGLAND.	C.DANPURE@UCL.AC.UK	CUNNINGHAM, ANDREW A/E-7536-2010	BIRDSEY, GRAEME/0000-0002-0981-8672		BININDA-EMONDS ORP, 1999, BIOL REV, V74, P143, DOI 10.1017/S0006323199005307; BIRDSEY GM, 2004, MOL BIOL EVOL, V21, P632, DOI 10.1093/MOLBEV/MSH054; BIRDSEY GM, 1998, BIOCHEM J, V331, P49, DOI 10.1042/BJ3310049; DANPURE CJ, 1997, BIOESSAYS, V19, P317, DOI 10.1002/BIES.950190409; DANPURE CJ, 1994, EUR J CELL BIOL, V64, P295; DANPURE CJ, 1990, J CELL SCI, V97, P669; DANPURE CJ, 2001, METABOLIC MOL …	37	29	31	0	10	ROYAL SOC	LONDON	6-9 CARLTON HOUSE TERRACE, LONDON SW1Y 5AG, ENGLAND	0962-8452	P ROY SOC B-BIOL SCI	PROC. R. SOC. B-BIOL. SCI.	APR 22	2005	272	1565	833	840	10.1098/RSPB.2004.3011	8	BIOLOGY; ECOLOGY; EVOLUTIONARY BIOLOGY	LIFE SCIENCES & BIOMEDICINE - OTHER TOPICS; ENVIRONMENTAL SCIENCES & ECOLOGY; EVOLUTIONARY BIOLOGY	935LL	ISI000229783700009	15888416	2020-04-15				GREEN PUBLISHED
J	PAGE RA;RYAN MJ	PAGE, RA; RYAN, MJ	FLEXIBILITY IN ASSESSMENT OF PREY CUES: FROG-EATING BATS AND FROG CALLS	PROCEEDINGS OF THE ROYAL SOCIETY B-BIOLOGICAL SCIENCES	ENGLISH	ARTICLE	BEHAVIOURAL FLEXIBILITY; PREDATOR-PREY INTERACTIONS; REVERSAL LEARNING; EAVESDROPPING; TRACHOPS CIRRHOSUS; PHYSALAEMUS PUSTULOSUS	FRINGE-LIPPED BAT; TRACHOPS-CIRRHOSUS; DOMESTIC CHICKS; WARNING SIGNALS; APIS-MELLIFERA; PREDATION; HONEYBEES; PATTERN; PHYLLOSTOMIDAE; ECHOLOCATION	PREDATORS USE CUES ASSOCIATED WITH THEIR PREY TO ASSESS PREY QUALITY AND TO AVOID CONSUMING POISONOUS PREY. CONSIDERABLE ATTENTION HAS BEEN GIVEN TO PREDATORS' USE OF APOSEMATIC CUES TO ASSESS PREY QUALITY, BUT LITTLE IS KNOWN ABOUT PREDATORS THAT EAVESDROP ON PREY CUES THAT ARE NOT INTENDED FOR THEM. HERE WE INVESTIGATE THE PREY-CUE/PREY-QUALITY ASSOCIATIONS OF A PREDATOR THAT EAVESDROPS ON THE …	UNIV TEXAS, SECT INTEGRAT BIOL, AUSTIN, TX 78712 USA.; SMITHSONIAN TROP RES INST, BALBOA, PANAMA.	PAGE, RA (REPRINT AUTHOR), UNIV TEXAS, SECT INTEGRAT BIOL, AUSTIN, TX 78712 USA.	RACHELPAGE@MAIL.UTEXAS.EDU				ARNOLD S. J., 1980, FORAGING BEHAV ECOLO, P409; ARNOLD SJ, 1977, SCIENCE, V197, P676, DOI 10.1126/SCIENCE.197.4304.676; BAGROV AY, 1993, EUR J PHARMACOL, V234, P165, DOI 10.1016/0014-2999(93)90950-M; BARCLAY RMR, 1981, CAN J ZOOL, V59, P750, DOI 10.1139/Z81-107; BEN-SHAHAR Y., 2000, ANIM COGN, V3, P119, DOI DOI 10.1007/S100710000068; BITTERMAN ME, 1975, SCIENCE, V188, P699, DOI 10.1126/SCIENCE.18…	48	51	51	3	29	ROYAL SOCIETY	LONDON	6-9 CARLTON HOUSE TERRACE, LONDON SW1Y 5AG, ENGLAND	0962-8452	P ROY SOC B-BIOL SCI	PROC. R. SOC. LOND. SER. B-BIOL. SCI.	APR 22	2005	272	1565	841	847	10.1098/RSPB.2004.2998	7	BIOLOGY; ECOLOGY; EVOLUTIONARY BIOLOGY	LIFE SCIENCES & BIOMEDICINE - OTHER TOPICS; ENVIRONMENTAL SCIENCES & ECOLOGY; EVOLUTIONARY BIOLOGY	935LL	ISI000229783700010	15888417	2020-04-15				GREEN PUBLISHED
J	ELMORE LW;MILLER DA;VILELLA FJ	ELMORE, LW; MILLER, DA; VILELLA, FJ	FORAGING AREA SIZE AND HABITAT USE BY RED BATS (LASIURUS BOREALIS) IN AN INTENSIVELY MANAGED PINE LANDSCAPE IN MISSISSIPPI	AMERICAN MIDLAND NATURALIST	ENGLISH	ARTICLE		HOME-RANGE; INSECTIVOROUS BATS; FORESTS; TERRITORIALITY	FOREST MANAGERS ARE INCREASINGLY EXPECTED TO INCORPORATE BIODIVERSITY OBJECTIVES WITHIN FOREST LANDSCAPES DEVOTED TO TIMBER PRODUCTION. HOWEVER, RELIABLE DATA ON WHICH TO BASE MANAGEMENT RECOMMENDATIONS FOR BATS WITHIN THESE SYSTEMS ARE EXTREMELY LIMITED. ALTHOUGH THE RED BAT (LASIURUS BOREALIS) IS A WIDESPREAD COMMON SPECIES IN TEMPERATE FORESTS OF NORTH AMERICA, LITTLE IS KNOWN OF ITS ECOLOGY W…	WEYERHAEUSER CO, SO TIMBERLANDS R&D, COLUMBUS, MS 39704 USA.; MISSISSIPPI COOPERAT FISH & WILDLIFE RES UNIT, MISSISSIPPI STATE, MS 39762 USA.	MILLER, DA (REPRINT AUTHOR), WEYERHAEUSER CO, SO TIMBERLANDS R&D, POB 2288, COLUMBUS, MS 39704 USA.	DARREN.MILLER@WEYERHAEUSER.COM				ADAM MD, 1994, J WILDLIFE MANAGE, V58, P462, DOI 10.2307/3809317; AEBISCHER NJ, 1993, ECOLOGY, V74, P1313, DOI 10.2307/1940062; ALDRIDGE HDJN, 1988, J MAMMAL, V69, P379, DOI 10.2307/1381393; *AM FOR PAP AS, 2002, SFI PROGR 2002 2004; ANTHONY E.L.P., 1988, P47; CAMPBELL LA, 1996, J MAMMAL, V77, P976, DOI 10.2307/1382778; CARTER TC, 1998, THESIS U GEORGIA ATH; CONNER L. MIKE, 2001, P275, DOI 10.101…	47	43	47	1	41	AMER MIDLAND NATURALIST	NOTRE DAME	UNIV NOTRE DAME, BOX 369, ROOM 295 GLSC, NOTRE DAME, IN 46556 USA	0003-0031	AM MIDL NAT	AM. MIDL. NAT.	APR	2005	153	2	405	417	10.1674/0003-0031(2005)153[0405:FASAHU]2.0.CO;2	13	BIODIVERSITY CONSERVATION; ECOLOGY	BIODIVERSITY & CONSERVATION; ENVIRONMENTAL SCIENCES & ECOLOGY	917ZT	ISI000228508600022		2020-04-15
J	BORDIGNON J;BRASIL DOS ANJOS G;BUENO CR;SALVATIERA OPORTO J;DAVILA AMR;GRISARD EC;ZANETTI CR	BORDIGNON, J; BRASIL-DOS-ANJOS, G; BUENO, CR; SALVATIERA-OPORTO, J; DAVILA, AMR; GRISARD, EC; ZANETTI, CR	DETECTION AND CHARACTERIZATION OF RABIES VIRUS IN SOUTHERN BRAZIL BY PCR AMPLIFICATION AND SEQUENCING OF THE NUCLEOPROTEIN GENE	ARCHIVES OF VIROLOGY	ENGLISH	ARTICLE		POLYMERASE-CHAIN-REACTION; CALLITHRIX-JACCHUS; ANALYSIS SOFTWARE; DIAGNOSIS; DISCRIMINATION; REPLICATION; PROTECTION; PROTEIN; VARIANT; STATE	DUE TO THE MEDICAL AND SOCIO-ECONOMICAL IMPORTANCE OF BOTH HUMAN AND ANIMAL RABIES INFECTION, SEVERAL STUDIES HAVE SUGGESTED THE USE OF MOLECULAR TECHNIQUES SUCH AS RT-PCR AND DNA SEQUENCING FOR DIAGNOSIS AND PHYLOGENETIC STUDIES OF THE RABIES VIRUS. CONSIDERING THE CONSERVANCY OF THE NUCLEOPROTEIN (N) GENE OF THE VIRUS, WE HEREIN DESCRIBE A RT-PCR ASSAY FOR RABIES DIAGNOSIS AND CHARACTERIZATION.…	UNIV FED SANTA CATARINA, MIP CCB, DEPT MICROBIOL IMMUNOL & PARASITOL, BR-88040900 FLORIANOPOLIS, SC, BRAZIL.; CIDASC, SAO JOSE, BRAZIL.; FIOCRUZ MS, INST OSWALDO CRUZ, DEPT BIOQUIM & BIOL MOL, BR-21045900 RIO DE JANEIRO, BRAZIL.	ZANETTI, CR (REPRINT AUTHOR), UNIV FED SANTA CATARINA, MIP CCB, DEPT MICROBIOL IMMUNOL & PARASITOL, CAMPUS TRINDADE, BR-88040900 FLORIANOPOLIS, SC, BRAZIL.	ZANETTI@CCB.UFSC.BR	BORDIGNON, JULIANO/Z-6268-2019; P, CM/B-1358-2013; GRISARD, EDMUNDO C/A-7338-2015	BORDIGNON, JULIANO/0000-0002-1965-6152; GRISARD, EDMUNDO C/0000-0001-8916-8296; DAVILA, ALBERTO/0000-0002-6918-7673		ARAI YT, 2003, EMERG INFECT DIS, V9, P333, DOI 10.3201/EID0903.020252; BATISTA-MORAIS N, 2000, MEM I OSWALDO CRUZ, V95, P609, DOI 10.1590/S0074-02762000000500003; BORDIGNON J, 2001, BIOLOGICALS, V29, P67, DOI 10.1006/BIOL.2001.0278; BURLAND T G, 2000, METHODS MOL BIOL, V132, P71; CHANG HGH, 2002, EMERG INFECT DIS, V8, P909, DOI 10.3201/EID0809.010524; DAVID D, 2002, VET MICROBIOL, V87, P111, DOI …	32	11	12	0	3	SPRINGER WIEN	WIEN	SACHSENPLATZ 4-6, PO BOX 89, A-1201 WIEN, AUSTRIA	0304-8608	ARCH VIROL	ARCH. VIROL.	APR	2005	150	4	695	708	10.1007/S00705-004-0448-Y	14	VIROLOGY	VIROLOGY	910CY	ISI000227908300005	15614435	2020-04-15		1432-8798
J	NYHAGEN DF;TURNBULL SD;OLESEN JM;JONES CG	NYHAGEN, DF; TURNBULL, SD; OLESEN, JM; JONES, CG	AN INVESTIGATION INTO THE ROLE OF THE MAURITIAN FLYING FOX, PTEROPUS NIGER, IN FOREST REGENERATION	BIOLOGICAL CONSERVATION	ENGLISH	ARTICLE	EJECTA; FRUIT BATS; MAURITIUS; POLLINATION; SEED DISPERSAL	FRUIT BATS; POLLINATION; CHIROPTERA; ISLAND; SEEDS; DIET	THIS STUDY WAS CONDUCTED OVER A 7-MONTH PERIOD IN THE SOUTH-WEST OF MAURITIUS AND INVESTIGATES THE DIET OF THE ENDEMIC FLYING FOX PTEROPUS NIGER AND ITS POTENTIAL ROLE AS POLLINATOR AND SEED DISPERSER. THE IDENTIFICATION OF FOOD PLANTS AND SEED DISPERSAL EVENTS WERE MADE BY DIRECT OBSERVATIONS OF BATS OR INDIRECTLY BY THE ANALYSIS OF EJECTA FOUND ON THE GROUND. P. NIGER WAS OBSERVED TO VISIT 22 P…	AARHUS UNIV, DEPT ECOL & GENET, DK-8000 AARHUS C, DENMARK.	NYHAGEN, DF (REPRINT AUTHOR), AARHUS UNIV, DEPT ECOL & GENET, NY MUNKEGADE BLOCK 540, DK-8000 AARHUS C, DENMARK.	FRIIS_NYHAGEN@HOTMAIL.COM	OLESEN, JENS M/A-3011-2009	OLESEN, JENS M/0000-0003-1998-1083		BANACK SA, 1998, ECOLOGY, V79, P1949, DOI 10.1890/0012-9658(1998)079[1949:DSARUB]2.0.CO;2; BERG CC, 1985, FLORE MASCAREIGNES, V164, P1; CHEKE AS, 1981, MAMMALIA, V45, P205, DOI 10.1515/MAMM.1981.45.2.205; COX PA, 1991, CONSERV BIOL, V5, P448, DOI 10.1111/J.1523-1739.1991.TB00351.X; CROME FHJ, 1986, BIOTROPICA, V18, P115, DOI 10.2307/2388754; ENTWISTLE AC, 1997, AFR J ECOL, V35, P351, DOI 10.1111/…	37	45	47	0	36	ELSEVIER SCI LTD	OXFORD	THE BOULEVARD, LANGFORD LANE, KIDLINGTON, OXFORD OX5 1GB, OXON, ENGLAND	0006-3207	BIOL CONSERV	BIOL. CONSERV.	APR	2005	122	3	491	497	10.1016/J.BIOCON.2004.08.012	7	BIODIVERSITY CONSERVATION; ECOLOGY; ENVIRONMENTAL SCIENCES	BIODIVERSITY & CONSERVATION; ENVIRONMENTAL SCIENCES & ECOLOGY	887YK	ISI000226341200012		2020-04-15		1873-2917
J	PINEDA E;MORENO C;ESCOBAR F;HALFFTER G	PINEDA, E; MORENO, C; ESCOBAR, F; HALFFTER, G	FROG, BAT, AND DUNG BEETLE DIVERSITY IN THE CLOUD FOREST AND COFFEE AGROECOSYSTEMS OF VERACRUZ, MEXICO	CONSERVATION BIOLOGY	ENGLISH	ARTICLE	INDICATOR GROUPS; MEXICO; SHADED COFFEE PLANTATIONS; TROPICAL MONTANE CLOUD FOREST	TROPICAL MONTANE LANDSCAPE; SPECIES RICHNESS; SOUTHERN MEXICO; LOS-TUXTLAS; BIODIVERSITY; CONSERVATION; PLANTATIONS; FRAGMENTATION; POPULATIONS; SHADE	WE COMPARED THE SPECIES DIVERSITY OF COPRONECROPHAGOUS BEETLES (SCARABAEINAE), BATS, AND FROGS IN TROPICAL MONTANE CLOUD FOREST (ORIGINAL VEGETATION) AND SHADED COFFEE PLANTATIONS (AN AGROECOSYSTEM COMMON TO THE REGION) FOR A LANDSCAPE IN CENTRAL VERACRUZ, MEXICO. WE SAMPLED IN THREE TROPICAL MONTANE CLOUD FOREST FRAGMENTS AND IN THREE COFFEE PLANTATIONS WITH TRADITIONAL POLYCULTURE SHADE BETWEEN…	INST ECOL AC, DEPT BIODIVERS & COMPORTAMIENTO ANIM, XALAPA 91000, VERACRUZ, MEXICO.; UNIV AUTONOMA ESTADO HIDALGO, CTR INVEST BIOL, PACHUCA 42001, HIDALGO, MEXICO.	PINEDA, E (REPRINT AUTHOR), UNIV E ANGLIA, 6 SUFFOLK WALK, NORWICH NR4 7TU, NORFOLK, ENGLAND.	PINEDAED05@HOTMAIL.COM	MORENO, CLAUDIA E./B-2733-2013; HALFFTER, GONZALO/R-3652-2018; ESCOBAR, FEDERICO/C-1396-2011; PINEDA, EDUARDO/N-5254-2014	MORENO, CLAUDIA E./0000-0002-9584-2619; ESCOBAR, FEDERICO/0000-0003-0179-7528; PINEDA, EDUARDO/0000-0002-1997-9576		ARELLANO L, 2005, IN PRESS BIODIVERSIT; ARELLANO LUCRECIA, 2003, ACTA ZOOL. MEX, V0, P27; BLAUSTEIN AR, 1994, CONSERV BIOL, V8, P60, DOI 10.1046/J.1523-1739.1994.08010060.X; CAMPBELL J. A., 1999, AMPHIBIANS REPTILES; CAMPBELL JA, 1999, PATTERNS OF DISTRIBUTION OF AMPHIBIANS: A GLOBAL PERSPECTIVE, P111; CHALLENGER A, 1998, UTILIZACION CONSERVA; COLWELL R.K., 1995, BIODIVERSITY MEASURE, P101; COLWE…	52	138	162	0	85	BLACKWELL PUBLISHING INC	MALDEN	350 MAIN ST, MALDEN, MA 02148 USA	0888-8892	CONSERV BIOL	CONSERV. BIOL.	APR	2005	19	2	400	410	10.1111/J.1523-1739.2005.00531.X	11	BIODIVERSITY CONSERVATION; ECOLOGY; ENVIRONMENTAL SCIENCES	BIODIVERSITY & CONSERVATION; ENVIRONMENTAL SCIENCES & ECOLOGY	906MZ	ISI000227647600017		2020-04-15
J	BROOKES SM;AEGERTER JN;SMITH GC;HEALY DM;JOLLIFFE TA;SWIFT SM;MACKIE IJ;PRITCHARD S;RACEY PA;MOORE NP;FOOKS AR	BROOKES, SM; AEGERTER, JN; SMITH, GC; HEALY, DM; JOLLIFFE, TA; SWIFT, SM; MACKIE, IJ; PRITCHARD, S; RACEY, PA; MOORE, NP; FOOKS, AR	EUROPEAN BAT LYSSAVIRUS IN SCOTTISH BATS	EMERGING INFECTIOUS DISEASES	ENGLISH	ARTICLE		DAUBENTONS BAT; RABIES; TYPE-2; IDENTIFICATION; INFECTION; PCR	WE REPORT THE FIRST SEROPREVALENCE STUDY OF THE OCCURRENCE OF SPECIFIC ANTIBODIES TO EUROPEAN BAT LYSSAVIRUS TYPE 2 (EBLV-2) IN DAUBENTON'S BATS. BATS WERE CAPTURED FROM 19 SITES ACROSS EASTERN AND SOUTHERN SCOTLAND. SAMPLES FROM 198 DAUBENTON'S BATS, 20 NATTERER'S BATS, AND 6 PIPISTRELLE'S BATS WERE TESTED FOR EBLV-2. BLOOD SAMPLES (N = 94) WERE SUBJECTED TO A MODIFIED FLUORESCENT ANTIBODY VIRUS…	WHO, RABIES RES & DIAGNOST GRP, VET LABS AGCY WEYBRIDGE, COLLABORATING CTR CHARACTERISAT RABIES & RABIES R, SURREY KT15 3NB, ENGLAND.; CENT SCI LAB, YORK, N YORKSHIRE, ENGLAND.; UNIV ABERDEEN, ABERDEEN, SCOTLAND.	FOOKS, AR (REPRINT AUTHOR), WHO, RABIES RES & DIAGNOST GRP, VET LABS AGCY WEYBRIDGE, COLLABORATING CTR CHARACTERISAT RABIES & RABIES R, SURREY KT15 3NB, ENGLAND.	T.FOOKS@VLA.DEFRA.GSI.GOV.UK	FOOKS, ANTHONY R/F-5418-2010; AEGERTER, JAMES N/I-9854-2014; SMITH, GRAHAM C/J-2593-2013; BROOKES, SHARON M/C-8016-2011; BROOKES, SHARON M/W-2128-2019; HEALY, DEREK M/D-1520-2011	AEGERTER, JAMES N/0000-0002-0608-508X; SMITH, GRAHAM C/0000-0002-9897-6794; BROOKES, SHARON M/0000-0001-9207-6659; BROOKES, SHARON M/0000-0001-9207-6659;		BOTVINKIN AD, 2003, EMERG INFECT DIS, V9, P1623, DOI 10.3201/EID0912.030374; ECHEVARRIA JE, 2001, J CLIN MICROBIOL, V39, P3678, DOI 10.1128/JCM.39.10.3678-3683.2001; FOOKS ANTHONY, 2004, EXPERT REV VACCINES, V3, P333; FOOKS AR, 2004, VET REC, V155, P434; FOOKS AR, 2004, VET REC, V155, P606; FOOKS AR, 2004, VET REC, V154, P245; FOOKS AR, 2003, EPIDEMIOL INFECT, V131, P1029, DOI 10.1017/S0950268803…	27	52	55	0	6	CENTERS DISEASE CONTROL & PREVENTION	ATLANTA	1600 CLIFTON RD, ATLANTA, GA 30333 USA	1080-6040	EMERG INFECT DIS	EMERG. INFECT. DIS	APR	2005	11	4	572	578	10.3201/EID1104.040920	7	IMMUNOLOGY; INFECTIOUS DISEASES	IMMUNOLOGY; INFECTIOUS DISEASES	910OH	ISI000227940700009	15829196	2020-04-15		1080-6059		DOAJ GOLD, GREEN PUBLISHED
J	CLARKE FM;ROSTANT LV;RACEY PA	CLARKE, FM; ROSTANT, LV; RACEY, PA	LIFE AFTER LOGGING: POST-LOGGING RECOVERY OF A NEOTROPICAL BAT COMMUNITY	JOURNAL OF APPLIED ECOLOGY	ENGLISH	ARTICLE	BIODIVERSITY CONSERVATION; CHIROPTERA; FOREST DISTURBANCE; TRINIDAD	SPECIES-DIVERSITY; RAIN-FORESTS; CHIROPTERA; BIODIVERSITY; CONSERVATION; INDICATORS; ABUNDANCE; RICHNESS; DYNAMICS; GUYANA	1. THERE IS CONSIDERABLE DEBATE ABOUT WHETHER TROPICAL FORESTS CAN BE MANAGED FOR TIMBER PRODUCTION AND TO CONSERVE BIODIVERSITY. FEW 'SUSTAINABLE FORESTRY' SYSTEMS HAVE BEEN EVALUATED ADEQUATELY IN THIS RESPECT. MICROCHIROPTERAN BATS MAY BE MODEL TAXA FOR THIS PURPOSE. THEY ARE AN IMPORTANT COMPONENT OF MAMMALIAN DIVERSITY, PLAY KEY ROLES IN FOREST DYNAMICS AND ARE INDICATORS OF DISTURBANCE IN N…	UNIV ABERDEEN, SCH BIOL SCI, ABERDEEN AB24 2TZ, SCOTLAND.	CLARKE, FM (REPRINT AUTHOR), UNIV ABERDEEN, SCH BIOL SCI, ABERDEEN AB24 2TZ, SCOTLAND.	F.CLARKE@ABDN.AC.UK	VAZQUEZ-DOMINGUEZ, GUILLERMO GVD/L-7818-2014	ROSTANT, LUKE/0000-0003-4254-8616		ANDELMAN SJ, 2003, ECOL LETT, V6, P818, DOI 10.1046/J.1461-0248.2003.00503.X; ARITA HT, 1993, ECOL APPL, V3, P506, DOI 10.2307/1941919; ARITA HT, 1997, CONSERV BIOL, V11, P92, DOI 10.1046/J.1523-1739.1997.95274.X; BAWA KS, 1998, CONSERV BIOL, V12, P46, DOI 10.1046/J.1523-1739.1998.96480.X; BEARD JS, 1946, OXFORD FOREST MEMORA, V20; BELWOOD JJ, 1988, NATO ASI SER, V156, P601; BOWLES IA, 1998, SCIE…	61	53	62	1	19	WILEY	HOBOKEN	111 RIVER ST, HOBOKEN 07030-5774, NJ USA	0021-8901	J APPL ECOL	J. APPL. ECOL.	APR	2005	42	2	409	420	10.1111/J.1365-2664.2005.01024.X	12	BIODIVERSITY CONSERVATION; ECOLOGY	BIODIVERSITY & CONSERVATION; ENVIRONMENTAL SCIENCES & ECOLOGY	916PC	ISI000228396600023		2020-04-15		1365-2664
J	PROCHES S	PROCHES, S	THE WORLD'S BIOGEOGRAPHICAL REGIONS: CLUSTER ANALYSES BASED ON BAT DISTRIBUTIONS	JOURNAL OF BIOGEOGRAPHY	ENGLISH	ARTICLE	BATS; BIOGEOGRAPHICAL REGIONS; CHIROPTERA; CLUSTER ANALYSIS; FLORAL KINGDOMS; FAUNAL REGIONS; GLOBAL BIOGEOGRAPHY; MACROECOLOGY	DIVERSITY; PATTERNS; MODEL	AIM BOTH FLORAL KINGDOMS AND FAUNAL REGIONS HAVE SO FAR BEEN INTUITIVELY DEFINED. THIS STUDY WAS CONDUCTED TO COMPARE THESE WITH AN ANALYTICAL REGIONALIZATION BASED ON CLUSTER ANALYSES IN A FAIRLY HOMOGENEOUS, GLOBALLY DISTRIBUTED GROUP OF ORGANISMS: THE BATS (ORDER CHIROPTERA). THIS COMPARISON WAS USED TO DISCUSS THE POSSIBILITIES OF EMPLOYING CLUSTERING TECHNIQUES IN GLOBAL BIOGEOGRAPHY. LOCATI…	UNIV PORT ELIZABETH, DEPT BOT, ZA-6031 PORT ELIZABETH, SOUTH AFRICA.; UNIV PORT ELIZABETH, TERR ECOL RES UNIT, ZA-6031 PORT ELIZABETH, SOUTH AFRICA.	PROCHES, S (REPRINT AUTHOR), UNIV STELLENBOSCH, CTR INVAS BIOL, PRIVATE BAG 11, ZA-7602 MATIELAND, SOUTH AFRICA.	SPROCHES@SUN.AC.ZA	PROCHES, SERBAN/A-2044-2008	PROCHES, SERBAN/0000-0002-3415-6930		ADEY WH, 2001, J PHYCOL, V37, P677, DOI 10.1046/J.1529-8817.2001.00176.X; BANARESCU P, 1990, ZOOGEOGRAPHY FRESH W; BLACKBURN TM, 2002, GLOBAL ECOL BIOGEOGR, V11, P185, DOI 10.1046/J.1466-822X.2002.00290.X; BREMER B, 2003, BOT J LINN SOC, V141, P399, DOI 10.1046/J.1095-8339.2003.T01-1-00158.X; BRIGGS J C., 1995, GLOBAL BIOGEOGRAPHY; CONRAN JG, 1995, J BIOGEOGR, V22, P1023, DOI 10.2307/2845832; COR…	37	68	72	1	19	WILEY	HOBOKEN	111 RIVER ST, HOBOKEN 07030-5774, NJ USA	0305-0270	J BIOGEOGR	J. BIOGEOGR.	APR	2005	32	4	607	614	10.1111/J.1365-2699.2004.01186.X	8	ECOLOGY; GEOGRAPHY, PHYSICAL	ENVIRONMENTAL SCIENCES & ECOLOGY; PHYSICAL GEOGRAPHY	911PX	ISI000228017800005		2020-04-15		1365-2699
J	GE XJ;LIU MH;WANG WK;SCHAAL BA;CHIANG TY	GE, XJ; LIU, MH; WANG, WK; SCHAAL, BA; CHIANG, TY	POPULATION STRUCTURE OF WILD BANANAS, MUSA BALBISIANA, IN CHINA DETERMINED BY SSR FINGERPRINTING AND CPDNA PCR-RFLP	MOLECULAR ECOLOGY	ENGLISH	ARTICLE	CPDNA PCR-RFLP; FRUIT BAT; LONG-DISTANCE COLONIZATION; METAPOPULATION; MUSA BALBISIANA; PHYLOGEOGRAPHY; SSR FINGERPRINTING; VICARIANCE; WILD BANANA	GENETIC DIVERSITY; MICROSATELLITE POLYMORPHISM; GEOGRAPHICAL-DISTRIBUTION; CHLOROPLAST DNA; ACUMINATA COLLA; RELATIVE RATES; ORGANELLE DNA; MITOCHONDRIAL; PLANT; PHYLOGEOGRAPHY	BOTH DEMOGRAPHIC HISTORY AND DISPERSAL MECHANISMS INFLUENCE THE APPORTIONMENT OF GENETIC DIVERSITY AMONG PLANT POPULATIONS ACROSS GEOGRAPHICAL REGIONS. IN THIS STUDY, PHYLOGEOGRAPHY AND POPULATION STRUCTURE OF WILD BANANA, MUSA BALBISIANA, ONE OF THE PROGENITORS OF CULTIVATED BANANAS AND PLANTAINS IN CHINA WERE INVESTIGATED BY AN ANALYSIS OF GENETIC DIVERSITY OF SIMPLE SEQUENCE REPEAT (SSR) FINGE…	NATL CHENG KUNG UNIV, DEPT LIFE SCI, TAINAN 701, TAIWAN.; WASHINGTON UNIV, DEPT BIOL, ST LOUIS, MO 63130 USA.; CHINESE ACAD SCI, S CHINA BOT GARDEN, GUANGZHOU 510650, PEOPLES R CHINA.	CHIANG, TY (REPRINT AUTHOR), NATL CHENG KUNG UNIV, DEPT LIFE SCI, TAINAN 701, TAIWAN.	TYCHIANG@MAIL.NCKU.EDU.TW				AUGE H, 2001, MOL ECOL, V10, P1811, DOI 10.1046/J.0962-1083.2001.01311.X; BIRKY CW, 1996, GENETICS, V144, P427; BIRKY CW, 1983, GENETICS, V103, P513; CHEN CN, 2004, MOL PHYLOGENET EVOL, V32, P616, DOI 10.1016/J.YMPEV.2004.01.015; CHIANG TY, 2004, ANN MO BOT GARD, V91, P207; CHIANG TY, 2001, MOL ECOL, V10, P2697, DOI 10.1046/J.0962-1083.2001.01399.X; CHIANG TY, 2000, GENOME, V43, P1090, DOI 10.113…	62	36	49	0	28	WILEY	HOBOKEN	111 RIVER ST, HOBOKEN 07030-5774, NJ USA	0962-1083	MOL ECOL	MOL. ECOL.	APR	2005	14	4	933	944	10.1111/J.1365-294X.2005.02467.X	12	BIOCHEMISTRY & MOLECULAR BIOLOGY; ECOLOGY; EVOLUTIONARY BIOLOGY	BIOCHEMISTRY & MOLECULAR BIOLOGY; ENVIRONMENTAL SCIENCES & ECOLOGY; EVOLUTIONARY BIOLOGY	907MJ	ISI000227721900003	15773926	2020-04-15		1365-294X
J	HRISTOV NI;CONNER WE	HRISTOV, NI; CONNER, WE	SOUND STRATEGY: ACOUSTIC APOSEMATISM IN THE BAT-TIGER MOTH ARMS RACE	NATURWISSENSCHAFTEN	ENGLISH	ARTICLE		BIG BROWN BAT; ARCTIID MOTHS; EPTESICUS-FUSCUS; LASIURUS-CINEREUS; CYCNIA-TENERA; ECHOLOCATION; CLICKS; LEPIDOPTERA; BEHAVIOR; PREY	THE NIGHT SKY IS THE VENUE FOR AN ANCIENT ARMS RACE. INSECTIVOROUS BATS WITH THEIR ULTRASONIC SONAR EXERT AN ENORMOUS SELECTIVE PRESSURE ON NOCTURNAL INSECTS. IN RESPONSE INSECTS HAVE EVOLVED THE ABILITY TO HEAR BAT CRIES, TO EVADE THEIR HUNTING MANEUVERS, AND SOME, THE TIGER MOTHS (ARCTIIDAE), TO UTTER AN ULTRASONIC REPLY. WE HERE DETERMINE WHAT IT IS THAT TIGER MOTHS "SAY" TO BATS. WE CHOSE FOU…	WAKE FOREST UNIV, DEPT BIOL, WINSTON SALEM, NC 27109 USA.	CONNER, WE (REPRINT AUTHOR), WAKE FOREST UNIV, DEPT BIOL, WINSTON SALEM, NC 27109 USA.	CONNER@WFU.EDU				ACHARYA L, 1992, CAN J ZOOL, V70, P1292, DOI 10.1139/Z92-180; BARBER J, 2004, P N AM S BAT RES, V34, P24; BATES DL, 1990, CAN J ZOOL, V68, P49, DOI 10.1139/Z90-009; BLACK HL, 1972, J MAMMAL, V53, P598, DOI 10.2307/1379050; BROWER LP, 1969, SCI AM, V220, P22, DOI 10.1038/SCIENTIFICAMERICAN0269-22; COHEN JA, 1983, J CHEM ECOL, V9, P521, DOI 10.1007/BF00990224; DOMJAN M, 2003, PRINCIPLES LEARNING; D…	28	54	54	0	45	SPRINGER	NEW YORK	233 SPRING ST, NEW YORK, NY 10013 USA	0028-1042	NATURWISSENSCHAFTEN	NATURWISSENSCHAFTEN	APR	2005	92	4	164	169	10.1007/S00114-005-0611-7	6	MULTIDISCIPLINARY SCIENCES	SCIENCE & TECHNOLOGY - OTHER TOPICS	920XV	ISI000228729700003	15772807	2020-04-15		1432-1904
J	COUSINS JA;COMPTON SG	COUSINS, JA; COMPTON, SG	THE TONGAN FLYING FOX PTEROPUS TONGANUS: STATUS, PUBLIC ATTITUDES AND CONSERVATION IN THE COOK ISLANDS	ORYX	ENGLISH	ARTICLE	ATTITUDES; COOK ISLANDS; HABITAT; PITEROPTIS TONGANUS; STATUS; TONGAN FLYING FOX	PTEROPODIDAE; CHIROPTERA; FRUIT	IN THE COOK ISLANDS THE POPULATION OF PTEROPUS TONGANUS TONGANUS IS THOUGHT TO BE DECLINING, BUT A LACK OF KNOWLEDGE OF ITS STATUS, FEEDING AND ROOSTING REQUIREMENTS HAS PRECLUDED EFFECTIVE CONSERVATION PLANS. WE SURVEYED P. T. TONGANUS ON THE COOK ISLANDS THROUGH OBSERVATIONS, COUNTS AND INTERVIEWS WITH LOCAL RESIDENTS. WE ESTIMATED THE POPULATION TO BE C. 1,730 ON RAROTONGA AND 78 ON MANGAIA. A…	UNIV LEEDS, SCH BIOL, CTR BIODIVERS & CONSERVAT, LEEDS LS2 9JT, W YORKSHIRE, ENGLAND.	COUSINS, JA (REPRINT AUTHOR), 21 STANMORE VIEW, LEEDS LS4 2RW, W YORKSHIRE, ENGLAND.	JENNY_COUSINS@HOTMAIL.COM				BLACKBURN R, 1998, ENV CONCERNS COOK IS, P12; BOWENJONES E, 1997, ORYX, V31, P209, DOI 10.1046/J.1365-3008.1997.D01-13.X; BROOKE AP, 2002, BIOL CONSERV, V103, P343, DOI 10.1016/S0006-3207(01)00145-8; BROOKE AP, 2000, BIOTROPICA, V32, P338; COX PA, 1991, CONSERV BIOL, V5, P448, DOI 10.1111/J.1523-1739.1991.TB00351.X; FODDY W, 1993, CONSTRUCTING QUESTIO; FUJITA MS, 1991, CONSERV BIOL, V5, P455, DOI…	21	10	11	0	14	CAMBRIDGE UNIV PRESS	NEW YORK	32 AVENUE OF THE AMERICAS, NEW YORK, NY 10013-2473 USA	0030-6053	ORYX	ORYX	APR	2005	39	2	196	203	10.1017/S003060530500044X	8	BIODIVERSITY CONSERVATION; ECOLOGY	BIODIVERSITY & CONSERVATION; ENVIRONMENTAL SCIENCES & ECOLOGY	923YF	ISI000228944800023		2020-04-15		1365-3008		BRONZE
J	RODHOUSE TJ;MCCAFFREY MF;WRIGHT RG	RODHOUSE, TJ; MCCAFFREY, MF; WRIGHT, RG	DISTRIBUTION, FORAGING BEHAVIOR, AND CAPTURE RESULTS OF THE SPOTTED BAT (EUDERMA MACULATUM) IN CENTRAL OREGON	WESTERN NORTH AMERICAN NATURALIST	ENGLISH	ARTICLE	SPOTTED BAT; ENDERMA MACULATUM; DISTRIBUTION; FORAGING BEHAVIOR; CAPTURE RESULTS; OREGON	ECHOLOCATION CALLS; VESPERTILIONIDAE; ARIZONA	THE SPOTTED BAT (EUDERMA MACULATUM) HAS BEEN VIRTUALLY UNKNOWN IN OREGON DESPITE THE EXISTENCE OF POTENTIAL HABITAT IN MANY AREAS OF THE STATE. IN 2002 AND 2003 WE SEARCHED FOR SPOTTED BATS ALONG THE JOHN DAY, DESCHUTES, AND CROOKED RIVERS AND AT A REMOTE DRY CANYON SOUTHEAST OF THE CITY OF BEND IN CENTRAL OREGON. THE SPECIES WAS DOCUMENTED THROUGH THE USE OF MIST-NETS, A BAT DETECTOR, AND RECOGN…	UNIV IDAHO, DEPT FISH & WILDLIFE RESOURCES, MOSCOW, ID 83844 USA.; UNIV IDAHO, USGS, IDAHO COOPERAT FISH & WILDLIFE RES UNIT, MOSCOW, ID 83844 USA.	RODHOUSE, TJ (REPRINT AUTHOR), 365 NW SUITE ST, BEND, OR 97701 USA.					BARSSJM, 1984, MURRELET, V65, P80; BERNA HJ, 1990, SOUTHWEST NAT, V35, P354, DOI 10.2307/3671958; CSUTI B, 2001, ATLAS OREGON WILDLIF; DOERING RW, 1998, IDAHO BUREAU LAND MA, V98; EASTERLA D. A., 1965, JOURNAL OF MAMMALOGY, V46, P665, DOI 10.2307/1377936; FENTON MB, 1983, CAN J ZOOL, V61, P2503, DOI 10.1139/Z83-332; FENTON MB, 1987, J MAMMAL, V68, P142, DOI 10.2307/1381059; GELUSO K, 2000, SOUTHW…	25	5	5	1	20	BRIGHAM YOUNG UNIV	PROVO	290 LIFE SCIENCE MUSEUM, PROVO, UT 84602 USA	1527-0904	WEST N AM NATURALIST	WEST. NORTH AM. NATURALIST	APR	2005	65	2	215	222		8	BIODIVERSITY CONSERVATION; ECOLOGY	BIODIVERSITY & CONSERVATION; ENVIRONMENTAL SCIENCES & ECOLOGY	924OG	ISI000228987500010		2020-04-15
J	VOIGT CC;HECKEL G;MAYER F	VOIGT, CC; HECKEL, G; MAYER, F	SEXUAL SELECTION FAVOURS SMALL AND SYMMETRIC MALES IN THE POLYGYNOUS GREATER SAC-WINGED BAT SACCOPTERYX BILINEATA (EMBALLONURIDAE, CHIROPTERA)	BEHAVIORAL ECOLOGY AND SOCIOBIOLOGY	ENGLISH	ARTICLE	SIZE; FLUCTUATING ASYMMETRY; BATS; SACCOPTERYX BILINEATA; POLYGYNY	WHITE-LINED BAT; SOCIAL-ORGANIZATION; FLIGHT; SUCCESS; ASSOCIATIONS; ASYMMETRY; PATERNITY; BIRDS; COST; TAIL	WE INVESTIGATED HOW MORPHOLOGICAL TRAITS OF TERRITORIAL MALES IN THE POLYGYNOUS BAT SACCOPTERYX BILINEATA WERE RELATED TO THEIR REPRODUCTIVE SUCCESS. BECAUSE OF THE FREQUENCY OF AERIAL COURTSHIP DISPLAYS AND DEFENCE MANOEUVRES, AND THE HIGH ENERGETIC COSTS OF FLIGHT, WE EXPECTED SMALL AND SYMMETRIC MALES TO BE BETTER ABLE TO COURT FEMALES ON THE WING AND TO MONOPOLIZE COPULATIONS WITH FEMALES IN …	INST ZOO & WILDLIFE RES, D-10315 BERLIN, GERMANY.; UNIV BERN, INST ZOOL, COMPUTAT & MOL POPULAT GENET LAB, CH-3012 BERN, SWITZERLAND.; UNIV ERLANGEN NURNBERG, INST ZOOL 2, D-91058 ERLANGEN, GERMANY.	VOIGT, CC (REPRINT AUTHOR), INST ZOO & WILDLIFE RES, ALFRED KOWALKE STR 17, D-10315 BERLIN, GERMANY.	VOIGT@IZW-BERLIN.DE				ANDERSON SS, 1985, [NO TITLE CAPTURED], V33, P928; ANDERSSON M., 1994, SEXUAL SELECTION; BACKHAUS K, 1996, MULTIVARIATE ANALYSE; BEHR O, 2004, BEHAV ECOL SOCIOBIOL, V56, P106, DOI 10.1007/S00265-004-0768-7; BRADBURY J W, 1974, ZEITSCHRIFT FUER TIERPSYCHOLOGIE, V36, P137; BRADBURY JW, 1977, BEHAV ECOL SOCIOBIOL, V2, P1, DOI 10.1007/BF00299284; BRADBURY JW, 1976, BEHAV ECOL SOCIOBIOL, V1, P337, DOI…	43	29	31	0	14	SPRINGER	NEW YORK	ONE NEW YORK PLAZA, SUITE 4600, NEW YORK, NY, UNITED STATES	0340-5443	BEHAV ECOL SOCIOBIOL	BEHAV. ECOL. SOCIOBIOL.	MAR	2005	57	5	457	464	10.1007/S00265-004-0874-6	8	BEHAVIORAL SCIENCES; ECOLOGY; ZOOLOGY	BEHAVIORAL SCIENCES; ENVIRONMENTAL SCIENCES & ECOLOGY; ZOOLOGY	902OP	ISI000227366700007		2020-04-15		1432-0762
J	NUMA C;VERDU JR;SANCHEZ PALOMINO P	NUMA, C; VERDU, JR; SANCHEZ-PALOMINO, P	PHYLLOSTOMID BAT DIVERSITY IN A VARIEGATED COFFEE LANDSCAPE	BIOLOGICAL CONSERVATION	ENGLISH	ARTICLE	COFFEE AGROECOSYSTEM; ALPHA DIVERSITY; BETA DIVERSITY; FOREST FRAGMENTATION; LANDSCAPE MATRICES; NORTHERN ANDES	TROPICAL FOREST FRAGMENTS; COUNTRYSIDE BIOGEOGRAPHY; AGRICULTURAL HABITATS; LOS-TUXTLAS; BIODIVERSITY; MEXICO; CONSERVATION; ABUNDANCE; PLANTATIONS; INDICATORS	WE EXAMINED BAT DIVERSITY AT TWO DIFFERENT SPATIAL SCALES: HABITAT AND MATRIX, IN THE QUINDIO COFFEE REGION IN COLOMBIA. HABITATS WERE: FOREST, SHADED COFFEE AND ASSOCIATED COFFEE; AND MATRICES WERE: ASSOCIATED COFFEE (M1) AND SHADED COFFEE (M2). THREE SAMPLING SITES FROM EACH TYPE OF HABITAT WERE LOCATED AT EACH MATRIX. THE FOREST AREAS OF THE QUINDIO REGION ARE SEVERELY FRAGMENTED AND LESS STRU…	UNIV ALICANTE, CIBIO, E-03080 ALICANTE, SPAIN.; INST INVEST RECURSOS BIOL ALEXANDER VON HUMBOLDT, BOGOTA, DC, COLOMBIA.; ESTACION BIOL TROP ROBERTO FRANCO, VILLAVICENCIO, META, COLOMBIA.	VERDU, JR (REPRINT AUTHOR), UNIV ALICANTE, CIBIO, CTRA SAN VICENTE RASPEIG S-N, E-03080 ALICANTE, SPAIN.	JR.VERDU@UA.ES	NUMA, CATHERINE/H-7486-2015; VERDU, JOSE R./F-8269-2010	NUMA, CATHERINE/0000-0003-3213-1980; VERDU, JOSE R./0000-0002-0805-8341		BREDT ANGELIKA, 1996, CHIROPTERA NEOTROPICAL, V2, P54; COLWELL RK, 1994, PHILOS T ROY SOC B, V345, P101, DOI 10.1098/RSTB.1994.0091; COLWELL RK, 1997, ESTIMATES STAT ESTIM; *CRQ, 1997, MAP COB VEG OC ESP D; DAILY GC, 2001, ECOL APPL, V11, P1, DOI 10.1890/1051-0761(2001)011[0001:CBUOHD]2.0.CO;2; ESTRADA A, 2002, BIOL CONSERV, V103, P237, DOI 10.1016/S0006-3207(01)00135-5; ESTRADA A, 1993, ECOGRAPH…	46	41	47	0	32	ELSEVIER SCI LTD	OXFORD	THE BOULEVARD, LANGFORD LANE, KIDLINGTON, OXFORD OX5 1GB, OXON, ENGLAND	0006-3207	BIOL CONSERV	BIOL. CONSERV.	MAR	2005	122	1	151	158	10.1016/J.BIOCON.2004.07.013	8	BIODIVERSITY CONSERVATION; ECOLOGY; ENVIRONMENTAL SCIENCES	BIODIVERSITY & CONSERVATION; ENVIRONMENTAL SCIENCES & ECOLOGY	876UB	ISI000225522100015		2020-04-15		1873-2917
J	HARPER MJ;MCCARTHY MA;VAN DER REE R	HARPER, MJ; MCCARTHY, MA; VAN DER REE, R	THE ABUNDANCE OF HOLLOW-BEARING TREES IN URBAN DRY SCLEROPHYLL FOREST AND THE EFFECT OF WIND ON HOLLOW DEVELOPMENT	BIOLOGICAL CONSERVATION	ENGLISH	ARTICLE	HOLLOW-HEARING; URBANISATION; REMNANT; EUCALYPTUS SP.; BAYESIAN STATISTICS	SOUTH-EASTERN AUSTRALIA; MONTANE ASH FORESTS; SOUTHEASTERN AUSTRALIA; ARBOREAL MARSUPIALS; CENTRAL HIGHLANDS; NEST SITES; LEADBEATERS POSSUM; CONSERVATION; BATS; AVAILABILITY	ANTHROPOGENIC CHANGE, PARTICULARLY IN URBAN LANDSCAPES, HAS RESULTED IN THE FRAGMENTATION OF INDIGENOUS VEGETATION INTO OFTEN SMALL ISOLATED 'REMNANTS'. THE PERSISTENCE OF ARBOREAL FAUNA IN SMALL URBAN REMNANTS IN PART DEPENDS ON THE DISTRIBUTION AND ABUNDANCE OF HABITAT RESOURCES WITHIN THE REMNANT. WE SURVEYED 44 SMALL (<2.5 HA) EUCALYPT REMNANTS LOCATED WITHIN THE SOUTH-EASTERN SUBURBS OF METR…	UNIV MELBOURNE, SCH BOT, DEPT BOT, ROYAL BOT GARDENS,AUSTRALIAN RES CTR URBAN ECOL, PARKVILLE, VIC 3010, AUSTRALIA.	HARPER, MJ (REPRINT AUTHOR), UNIV MELBOURNE, SCH BOT, DEPT BOT, ROYAL BOT GARDENS,AUSTRALIAN RES CTR URBAN ECOL, PARKVILLE, VIC 3010, AUSTRALIA.	M.HARPER@PGRAD.UNIMELB.EDU.AU	MCCARTHY, MICHAEL/O-5655-2014	MCCARTHY, MICHAEL/0000-0003-1039-7980		AGUIRRE LF, 2003, BIOL CONSERV, V111, P435, DOI 10.1016/S0006-3207(02)00313-0; AMBROSE GJ, 1982, THESIS TROBE U BUNDO, P435; BLAZQUEZ MC, 2001, J ARID ENVIRON, V49, P593, DOI 10.1006/JARE.2001.0795; BRIGHAM RM, 1986, CAN J ZOOL, V64, P1128, DOI 10.1139/Z86-169; CLIFFORD HT, 1952, P ROY SOC VICTORIA, V65, P30; COSTERMANS L, 1994, P ROY SOC VICTORIA, P164; CUMMING G, 2001, EDUC PSYCHOL MEAS, V61, P…	60	57	64	2	34	ELSEVIER SCI LTD	OXFORD	THE BOULEVARD, LANGFORD LANE, KIDLINGTON, OXFORD OX5 1GB, OXON, ENGLAND	0006-3207	BIOL CONSERV	BIOL. CONSERV.	MAR	2005	122	2	181	192	10.1016/J.BIOCON.2004.07.003	12	BIODIVERSITY CONSERVATION; ECOLOGY; ENVIRONMENTAL SCIENCES	BIODIVERSITY & CONSERVATION; ENVIRONMENTAL SCIENCES & ECOLOGY	880VO	ISI000225818100003		2020-04-15
J	LUMSDEN LF;BENNETT AF	LUMSDEN, LF; BENNETT, AF	SCATTERED TREES IN RURAL LANDSCAPES: FORAGING HABITAT FOR INSECTIVOROUS BATS IN SOUTH-EASTERN AUSTRALIA	BIOLOGICAL CONSERVATION	ENGLISH	ARTICLE	SCATTERED TREES; RURAL LANDSCAPES; FRAGMENTATION; ISOLATION; BATS; FORAGING HABITAT	PIPISTRELLUS-PIPISTRELLUS; CHALINOLOBUS-TUBERCULATUS; NOCTURNAL ACTIVITY; ACTIVITY PATTERNS; NEW-ZEALAND; HOME-RANGE; CONSERVATION; WOODLANDS; REMNANT; PREY	SCATTERED TREES AND SMALL PATCHES OF VEGETATION AMONG FARMLAND ARE TYPICAL OF RURAL LANDSCAPES THROUGHOUT THE WORLD, OFTEN COMPRISING A SIGNIFICANT PROPORTION OF REMAINING HABITATS FOR NATIVE FAUNA. INSECTIVOROUS BATS CAN USE SUCH ISOLATED RESOURCES OWING TO THE HIGH MOBILITY OF MOST SPECIES, BUT LITTLE IS KNOWN OF THE RELATIONSHIP BETWEEN BATS AND TREE DENSITY, OR OF THE IMPACT OF INCREMENTAL LO…	ARTHUR RYLAH INST ENVIRONM RES, DEPT SUSTAINABIL & ENVIRONM, HEIDELBERG, VIC 3084, AUSTRALIA.; DEAKIN UNIV, SCH ECOL & ENVIRONM, BURWOOD, VIC 3125, AUSTRALIA.	LUMSDEN, LF (REPRINT AUTHOR), ARTHUR RYLAH INST ENVIRONM RES, DEPT SUSTAINABIL & ENVIRONM, POB 137, HEIDELBERG, VIC 3084, AUSTRALIA.	LINDY.LUMSDEN@DSE.VIC.GOV.AU		LUMSDEN, LINDY/0000-0002-4967-4626		ADAMS M, 1988, AUST J BIOL SCI, V41, P315, DOI 10.1071/BI9880315; ADAMS MD, 2000, AUSTRALASIAN BAT SOC, V14, P7; ARLETTAZ R, 1995, SYM ZOOL S, P361; BAKER GB, 2001, WILDLIFE RES, V28, P237; BARCLAY RMR, 1991, J ANIM ECOL, V60, P165, DOI 10.2307/5452; BENNETT A. F., 1994, PACIFIC CONSERVATION BIOLOGY, V1, P222; BENNETT AF, 1990, AUST WILDLIFE RES, V17, P325, DOI 10.1071/WR9900325; BENNETT ANDREW F…	70	121	125	1	55	ELSEVIER SCI LTD	OXFORD	THE BOULEVARD, LANGFORD LANE, KIDLINGTON, OXFORD OX5 1GB, OXON, ENGLAND	0006-3207	BIOL CONSERV	BIOL. CONSERV.	MAR	2005	122	2	205	222	10.1016/J.BIOCON.2004.07.006	18	BIODIVERSITY CONSERVATION; ECOLOGY; ENVIRONMENTAL SCIENCES	BIODIVERSITY & CONSERVATION; ENVIRONMENTAL SCIENCES & ECOLOGY	880VO	ISI000225818100005		2020-04-15		1873-2917
J	RATCLIFFE JM;TER HOFSTEDE HM	RATCLIFFE, JM; TER HOFSTEDE, HM	ROOSTS AS INFORMATION CENTRES: SOCIAL LEARNING OF FOOD PREFERENCES IN BATS	BIOLOGY LETTERS	ENGLISH	ARTICLE	SOCIAL LEARNING; ROOSTS; BATS; INFORMATION CENTRES	TAILED FRUIT BAT; CAROLLIA-PERSPICILLATA CHIROPTERA; ORIENTATION; BEHAVIOR	THE SHORT-TAILED FRUIT BAT, CAROLLIA PERSPICILLATA, LIVES IN GROUPS IN: TREE HOLLOWS AND CAVES. TO INVESTIGATE WHETHER THESE ROOSTS MIGHT SERVE AS INFORMATION CENTRES, WE TESTED WHETHER INDIVIDUALS' PREFERENCES FOR NOVEL FOODS COULD BE ENHANCED THROUGH SOCIAL LEARNING AT THE ROOST. WE ALSO DETERMINED WHETHER SOCIALLY LEARNED PREFERENCES FOR NOVEL FOODS WERE REVERSED THROUGH INTERACTION WITH OTHER…	UNIV TORONTO, DEPT ZOOL, TORONTO, ON M5S 3G5, CANADA.; YORK UNIV, DEPT BIOL, TORONTO, ON M3J 1P3, CANADA.	RATCLIFFE, JM (REPRINT AUTHOR), UNIV TORONTO, DEPT ZOOL, 25 HARBORD ST, TORONTO, ON M5S 3G5, CANADA.	J.RATCLIFFE@UTORONTO.CA				BONACCORSO FJ, 1987, J ANIM ECOL, V56, P907, DOI 10.2307/4956; DAY RL, 2003, ANIM BEHAV, V65, P559, DOI 10.1006/ANBE.2003.2074; DELORME M, 1996, J COMP PHYSIOL B, V166, P427; FLEMING TH, 1977, ECOLOGY, V58, P619, DOI 10.2307/1939011; FLEMING TH, 1982, BAT ECOLOGY, P287; FLEMING TH, 1988, SHORT TAILED FRUIT B; GALEF BG, 1983, ANIM BEHAV, V31, P748, DOI 10.1016/S0003-3472(83)80232-2; GALEF BG, 1991…	21	50	50	3	25	ROYAL SOC	LONDON	6-9 CARLTON HOUSE TERRACE, LONDON SW1Y 5AG, ENGLAND	1744-9561	BIOL LETTERS	BIOL. LETT.	MAR	2005	1	1	72	74	10.1098/RSBL.2004.0252	3	BIOLOGY; ECOLOGY; EVOLUTIONARY BIOLOGY	LIFE SCIENCES & BIOMEDICINE - OTHER TOPICS; ENVIRONMENTAL SCIENCES & ECOLOGY; EVOLUTIONARY BIOLOGY	968BF	ISI000232135300019	17148131	2020-04-15		1744-957X		GREEN PUBLISHED
J	BEGUIN H;LARCHER G;NOLARD N;CHABASSE D	BEGUIN, H; LARCHER, G; NOLARD, N; CHABASSE, D	CHRYSOSPORIUM CHIROPTERORUM SP NOV., ISOLATED IN FRANCE, RESEMBLING CHRYSOSPORIUM STATE OF AJELLOMYCES CAPSULATUS (HISTOPLASMA CAPSULATUM)	MEDICAL MYCOLOGY	ENGLISH	ARTICLE	AJELLOMYCES; CHRYSOSPORIUM CHIROPTERORUM SP NOV.; HISTOPLASMA	BADGER MELES-MELES	A FUNGUS ISOLATED IN FRANCE FROM THE FUR OF A BAT, WHICH PRODUCES CHARACTERIZED LARGE TUBERCULATE CONIDIA (ALEURIOCONIDIA) SIMILAR TO THOSE PRODUCED BY THE MYCELIAL FORM OF HISTOPLASMA CAPSULATUM ( AJELLOMYCES CAPSULATUS) IS DESCRIBED. COLONIES ARE WHITE AT FIRST, BUT THEN BECOME ROSY BUFF FROM THE CENTRE OUTWARDS. SECTORING, RESULTING IN THE APPEARANCE OF PATCHES OR AREAS OF DARK GREEN MYCELIUM,…	SCI INST PUBL HLTH, SECT MYCOL, B-1050 BRUSSELS, BELGIUM.; CTR HOSP UNIV, LAB PARASITOL MYCOL, GRP ETUD INTERACT HOTE PARASITE, ANGERS, FRANCE.	BEGUIN, H (REPRINT AUTHOR), SCI INST PUBL HLTH, SECT MYCOL, JULIETTE WYTSMANST 14, B-1050 BRUSSELS, BELGIUM.	HUGUES.BEGUIN@IPH.FGOV.BE				AJELLO L, 1966, LAB MANUAL MED MYCOL; ALEXOPOULOS CJ, 1996, INTRO MYCOLOGY; ARTIS D, 1963, MYCOPATHOL MYCOL APPL, V21, P29, DOI 10.1007/BF02053252; BAUDER B, 2000, MED MYCOL, V38, P249, DOI 10.1080/714030938; BERLINER MARTHA D., 1968, SABOURAUDIA J INT SOC HUM ANIM MYCOL, V6, P111; BOWMAN BH, 1996, MOL PHYLOGENET EVOL, V6, P89, DOI 10.1006/MPEV.1996.0061; CALZA L, 2003, HIV MED, V4, P145, DOI 10.…	29	3	6	0	2	OXFORD UNIV PRESS	OXFORD	GREAT CLARENDON ST, OXFORD OX2 6DP, ENGLAND	1369-3786	MED MYCOL	MED. MYCOL.	MAR	2005	43	2	161	169	10.1080/13693780400006096	9	INFECTIOUS DISEASES; MYCOLOGY; VETERINARY SCIENCES	INFECTIOUS DISEASES; MYCOLOGY; VETERINARY SCIENCES	911TQ	ISI000228028400006	15832559	2020-04-15		1460-2709		BRONZE
J	OWEN JG	OWEN, JG	THREE NEW RECORDS OF BATS FROM EL SALVADOR	SOUTHWESTERN NATURALIST	ENGLISH	ARTICLE		CHIROPTERA	I REPORT DISTRIBUTIONAL RECORDS THAT DOCUMENT THE PRESENCE OF 3 ADDITIONAL SPECIES OF BATS (CAROLLIA SOWELLI, LASIURUS EGA, AND EPTESICUS FURINALIS) FOR THE FAUNA OF EL SALVADOR, CENTRAL AMERICA.	UNIV SALVADORENA ALBETO MASFERRER, SAN SALVADOR, EL SALVADOR.	OWEN, JG (REPRINT AUTHOR), UNIV SALVADORENA ALBETO MASFERRER, AP 2053, SAN SALVADOR, EL SALVADOR.	JGOWEN@INTEGRA.COM.SV				BAKER RJ, 2003, OCCASIONAL PAPERS MU, V230, P1, DOI DOI 10.5962/BHL.TITLE.156931; BAKER RJ, 2002, OCCASIONAL PAPERS MU, V217, P1; BURT WILLIAM HENRY, 1961, MISC PUBL MUS ZOOL UNIV MICHIGAN, V117, P1; DAVIS W. B., 1966, SOUTHWESTERN NATURALIST, V11, P245, DOI 10.2307/3669648; DAVIS WB, 1968, J MAMMAL, V49, P676, DOI 10.2307/1378728; DICK H. J. B., 1981, EOS, V62, P406; DINERSTEIN E, 1985, J MAMMAL…	27	0	1	0	5	SOUTHWESTERN ASSN NATURALISTS	SAN MARCOS	SOUTHWEST TEXAS STATE UNIV, DEPT BIOLOGY, 601 UNIVERSITY DR, SAN MARCOS, TX 78666 USA	0038-4909	SOUTHWEST NAT	SOUTHW. NATURAL.	MAR	2005	50	1	96	99	10.1894/0038-4909(2005)050<0096:TNROBF>2.0.CO;2	4	BIODIVERSITY CONSERVATION; ECOLOGY	BIODIVERSITY & CONSERVATION; ENVIRONMENTAL SCIENCES & ECOLOGY	901PU	ISI000227295200017		2020-04-15
J	POINAR G	POINAR, G	TRIATOMA DOMINICANA SP N. (HEMIPTERA : REDUVIIDAE : TRIATOMINAE), AND TRYPANOSOMA ANTIQUUS SP N. (STERCORARIA : TRYPANOSOMATIDAE), THE FIRST FOSSIL EVIDENCE OF A TRIATOMINE-TRYPANOSOMATID VECTOR ASSOCIATION	VECTOR-BORNE AND ZOONOTIC DISEASES	ENGLISH	ARTICLE	DOMINICAN AMBER; HEMATOPHAGOUS HEMIPTERAN; ANCIENT DISEASES	AMBER; INSECTS	TRIATOMA DOMINICANA SP.N. (HEMIPTERA: REDUVIIDAE: TRIATOMINAE) IS DESCRIBED FROM A FIFTH INSTAR NYMPH EXUVIA IN DOMINICAN AMBER AND REPRESENTS THE FIRST FOSSIL REPRESENTATIVE OF THIS SUBFAMILY. THE NEW SPECIES IS PLACED IN THE TRIBE TRIATOMINI AND TENTATIVELY IN THE GENUS TRIATOMA ON THE BASIS OF THE FOLLOWING CHARACTERS; BODY LENGTH OF 19.5 MM, BODY AND APPENDAGES WITHOUT LONG HAIRS, ANTENNIFERO…	OREGON STATE UNIV, DEPT ZOOL, CORVALLIS, OR 97331 USA.	POINAR, G (REPRINT AUTHOR), OREGON STATE UNIV, DEPT ZOOL, CORVALLIS, OR 97331 USA.	POINARG@SCIENCE.OREGONSTATE.EDU				BAKER R.J., 1978, SPECIAL PUBLICATION, V13,, P53; BOUCOT AJ, 2005, PRELIMINARY COMPILAT; BROWN J. H., 1998, BIOGEOGRAPHY; CERISOLA JA, 1971, J PROTOZOOL, V18, P503, DOI 10.1111/J.1550-7408.1971.TB03362.X; DONOVAN SK, 1994, CARIBBEAN GEOLOGY IN; DRAPER G., 1994, CARIBBEAN GEOLOGY IN, P129; HAMMOND PC, 1998, ENTOMOL SCAND, V29, P275; HOARE C.A., 1972, TRYPANOSOMES MAMMALS; ITURRALDEVINENT MA, 1996,…	30	46	52	1	10	MARY ANN LIEBERT INC	NEW ROCHELLE	140 HUGUENOT STREET, 3RD FL, NEW ROCHELLE, NY 10801 USA	1530-3667	VECTOR-BORNE ZOONOT	VECTOR-BORNE ZOONOTIC DIS.	SPR	2005	5	1	72	81	10.1089/VBZ.2005.5.72	10	PUBLIC, ENVIRONMENTAL & OCCUPATIONAL HEALTH; INFECTIOUS DISEASES	PUBLIC, ENVIRONMENTAL & OCCUPATIONAL HEALTH; INFECTIOUS DISEASES	916KY	ISI000228385000009	15815152	2020-04-15
J	AGORAMOORTHY G;HSU MJ	AGORAMOORTHY, G; HSU, MJ	POPULATION SIZE, FEEDING, FOREARM LENGTH AND BODY WEIGHT OF A LESS KNOWN INDIAN FRUIT BAT, LATIDENS SALIMALII	CURRENT SCIENCE	ENGLISH	ARTICLE		CONSERVATION		NATL SUN YAT SEN UNIV, DEPT BIOL SCI, KAOHSIUNG 804, TAIWAN.; TAJEN INST TECHNOL, PINGTUNG 907, TAIWAN.	HSU, MJ (REPRINT AUTHOR), NATL SUN YAT SEN UNIV, DEPT BIOL SCI, KAOHSIUNG 804, TAIWAN.	HSUMIN@MAIL.NSYSU.EDIT.TW				AGORAMOORTHY G, 2002, CURR SCI INDIA, V82, P244; AGORAMOORTHY G, 2001, FACTS BACTS INTRO BA; AGORAMOORTHY G, 2002, DOWN EARTH, V10, P46; AGORAMOORTHY GOVINDASAMY, 2004, JOURNAL OF THE BOMBAY NATURAL HISTORY SOCIETY, V101, P304; BATES PAUL J. J., 1994, BONNER ZOOLOGISCHE BEITRAEGE, V45, P89; BATES PJJ, 1997, BATS INDIAN SUBCONTI; GHOSH M.K., 1999, TIGERPAPER (BANGKOK), V26, P32; HUTTON A. F., 1949…	22	4	5	0	8	INDIAN ACAD SCIENCES	BANGALORE	C V RAMAN AVENUE, SADASHIVANAGAR, P B #8005, BANGALORE 560 080, INDIA	0011-3891	CURR SCI INDIA	CURR. SCI.	FEB 10	2005	88	3	354	356		3	MULTIDISCIPLINARY SCIENCES	SCIENCE & TECHNOLOGY - OTHER TOPICS	900PX	ISI000227227900019		2020-04-15
J	TAJIMA S;TAKASAKI T;MATSUNO S;NAKAYAMA M;KURANE I	TAJIMA, S; TAKASAKI, T; MATSUNO, S; NAKAYAMA, M; KURANE, I	GENETIC CHARACTERIZATION OF YOKOSE VIRUS, A FLAVIVIRUS ISOLATED FROM THE BAT IN JAPAN	VIROLOGY	ENGLISH	ARTICLE	YOKOSE VIRUS; FLAVIVIRUS; COMPLETE NUCLEOTIDE SEQUENCE	YELLOW-FEVER VIRUS; RNA REPLICATION; DENGUE VIRUS; REGION; SEQUENCE; GENOME; NS2A; IDENTIFICATION; PROTEINS	YOKOSE VIRUS (STRAIN OITA-36) WAS ISOLATED FROM THE BAT IN JAPAN IN 1971. IN THE PRESENT STUDY, WE DETERMINED COMPLETE NUCLEOTIDE SEQUENCES OF YOKOSE VIRUS USING RT-PCR AND RACE TECHNIQUES. YOKOSE VIRUS GENOME CONSISTS OF 10,857 NUCLEOTIDES IN LENGTH (ACCESSION NO. AB 114858), CONTAINING A SINGLE OPEN READING FRAME (3425 AMINO ACIDS) ENCODING I I VIRAL PROTEINS. WE DEDUCED THE BOUNDARIES OF EACH …	NATL INST INFECT DIS, DEPT VIROL 1, SHINJUKU KU, TOKYO 1628640, JAPAN.; NATL INST INFECT DIS, INFECT DIS SURVEILLANCE CTR, SHINJUKU KU, TOKYO 1628640, JAPAN.	KURANE, I (REPRINT AUTHOR), NATL INST INFECT DIS, DEPT VIROL 1, SHINJUKU KU, 1-23-1 TOYAMA, TOKYO 1628640, JAPAN.	KURANE@NIH.GO.JP		SHIGERU, TAJIMA/0000-0002-1981-9062		BRIESE T, 1999, LANCET, V354, P1261, DOI 10.1016/S0140-6736(99)04576-6; BRINTON MA, 1988, VIROLOGY, V162, P290, DOI 10.1016/0042-6822(88)90468-0; BURKE DS, 2001, FIELDS VIROLOGY, P1043; CAHOUR A, 1995, VIROLOGY, V207, P68, DOI 10.1006/VIRO.1995.1052; *CDC, 2003, MMWR-MORBID MORTAL W, V52, P1160; CHAMBERS TJ, 1990, VIROLOGY, V177, P159, DOI 10.1016/0042-6822(90)90470-C; CRABTREE MB, 2003, ARCH VIR…	21	32	35	0	9	ACADEMIC PRESS INC ELSEVIER SCIENCE	SAN DIEGO	525 B ST, STE 1900, SAN DIEGO, CA 92101-4495 USA	0042-6822	VIROLOGY	VIROLOGY	FEB 5	2005	332	1	38	44	10.1016/J.VIROL.2004.06.052	7	VIROLOGY	VIROLOGY	892ZM	ISI000226688500006	15661139	2020-04-15
J	TREWHELLA WJ;RODRIGUEZ CLARK KM;CORP N;ENTWISTLE A;GARRETT SRT;GRANEK E;LENGEL KL;RABOUDE MJ;REASON PF;SEWALL BJ	TREWHELLA, WJ; RODRIGUEZ-CLARK, KM; CORP, N; ENTWISTLE, A; GARRETT, SRT; GRANEK, E; LENGEL, KL; RABOUDE, MJ; REASON, PF; SEWALL, BJ	ENVIRONMENTAL EDUCATION AS A COMPONENT OF MULTIDISCIPLINARY CONSERVATION PROGRAMS: LESSONS FROM CONSERVATION INITIATIVES FOR CRITICALLY ENDANGERED FRUIT BATS IN THE WESTERN INDIAN OCEAN	CONSERVATION BIOLOGY	ENGLISH	ARTICLE	PTEROPUS; WESTERN INDIAN OCEAN	PTEROPUS-VOELTZKOWI; ISLANDS	PTEROPUS LIVINGSTONII, P. VOELTZKOWI, AND P. RODRICENSIS ARE THREE CRITICALLY ENDANGERED FRUIT BATS FROM WESTERN INDIAN OCEAN ISLANDS FOR WHICH MULTIDISCIPLINARY CONSERVATION PROGRAMS HAVE BEEN ESTABLISHED THAT INCLUDE ENVIRONMENTAL EDUCATION PROGRAMS (EEPS). WE DESCRIBE THESE EEPS IN TERMS OF THE STRATEGIES USED TO ACHIEVE THEM AND EVALUATE THE EDUCATIONAL AND CONSERVATION OUTCOMES AND IMPACTS O…	UNIV HONG KONG, DEPT ECOL & BIODIVERS, HONG KONG, HONG KONG, PEOPLES R CHINA.; INST VENEZOLANO INVEST CIENT, CTR ECOL, LAB ECOL & GENET POBLAC, CARACAS 1020A, VENEZUELA.; C AUSTIN INST DEV POLICY & MANAGEMENT, PRECINCT CTR, MANCHESTER M13 9GH, LANCS, ENGLAND.; FAUNA & FLORA INT, CAMBRIDGE CB1 2DT, ENGLAND.; BRISTOL ZOO GARDENS, BRISTOL BS8 3HA, AVON, ENGLAND.; PROJET CONSERVAT BIODIVER & DEV DURA…	TREWHELLA, WJ (REPRINT AUTHOR), ACT COMORES INT, OLD RECTORY, STANSFIELD CO10 8LT, SUFFOLK, ENGLAND.	WILL.TREWHELLA@NOTTINGHAM.AC.UK	CORP, NADIA/N-3498-2019; CORP, NADIA/G-8618-2012	CORP, NADIA/0000-0002-6758-9513; RODRIGUEZ-CLARK, KATHRYN/0000-0002-1356-9998		CANNON J., 1993, STELLALUNA; CASTILLO A., 2002, ENVIRON EDUC RES, V8, P395; CHEKE AS, 1981, MAMMALIA, V45, P205, DOI 10.1515/MAMM.1981.45.2.205; COX PA, 1992, PACIFIC ISLAND FLYIN, P18; CRAIG P, 1994, BIOL CONSERV, V69, P261, DOI 10.1016/0006-3207(94)90425-1; EHRENFELD D, 2000, CONSERV BIOL, V14, P1005; ENTWISTLE A, 2000, ORYX, V34, P239, DOI 10.1046/J.1365-3008.2000.00140.X; ENTWISTLE A, 1997, O…	47	32	33	2	57	BLACKWELL PUBLISHING INC	MALDEN	350 MAIN ST, MALDEN, MA 02148 USA	0888-8892	CONSERV BIOL	CONSERV. BIOL.	FEB	2005	19	1	75	85	10.1111/J.1523-1739.2005.00548.X	11	BIODIVERSITY CONSERVATION; ECOLOGY; ENVIRONMENTAL SCIENCES	BIODIVERSITY & CONSERVATION; ENVIRONMENTAL SCIENCES & ECOLOGY	889JF	ISI000226438600014		2020-04-15
J	LUMLERTDACHA B;BOONGIRD K;WANGHONGSA S;WACHARAPLUESADEE S;CHANHOME L;KHAWPLOD P;HEMACHUDHA T;KUZMIN I;RUPPRECHT CE	LUMLERTDACHA, B; BOONGIRD, K; WANGHONGSA, S; WACHARAPLUESADEE, S; CHANHOME, L; KHAWPLOD, P; HEMACHUDHA, T; KUZMIN, I; RUPPRECHT, CE	SURVEY FOR BAT LYSSAVIRUSES, THAILAND	EMERGING INFECTIOUS DISEASES	ENGLISH	ARTICLE		RABIES	SURVEILLANCE FOR LYSSAVIRUSES WAS CONDUCTED AMONG BAT POPULATIONS IN 8 PROVINCES IN THAILAND. IN 2002 AND 2003, A TOTAL OF 932 BATS OF 11 SPECIES WERE CAPTURED AND RELEASED AFTER SERUM COLLECTION. LYSSAVIRUS INFECTION WAS DETERMINED BY CONDUCTING VIRUS NEUTRALIZATION ASSAYS ON BAT SERUM SAMPLES. OF COLLECTED SAMPLES, 538 WERE EITHER HEMOLYSED OR INSUFFICIENT IN VOLUME, WHICH LEFT 394 SUITABLE FOR…	QUEEN SAOVABHA MEM INST, THAI RED CROSS SOC, BANGKOK 10330, THAILAND.; MINIST AGR, BANGKOK, THAILAND.; CHULALONGKORN UNIV, BANGKOK, THAILAND.; CTR DIS CONTROL & PREVENT, ATLANTA, GA USA.	LUMLERTDACHA, B (REPRINT AUTHOR), QUEEN SAOVABHA MEM INST, THAI RED CROSS SOC, RAMA 4 RD, BANGKOK 10330, THAILAND.	QSMIBLD@YAHOO.COM	RUPPRECHT, CHARLES/AAI-1544-2020			ARAI YT, 2003, EMERG INFECT DIS, V9, P333, DOI 10.3201/EID0903.020252; ARGUIN PM, 2002, EMERG INFECT DIS, V8, P258, DOI 10.3201/EID0803.010330; BADRANE H, 2001, J VIROL, V75, P3268, DOI 10.1128/JVI.75.7.3268-3276.2001; BOTVINKIN AD, 2003, EMERG INFECT DIS, V9, P1623, DOI 10.3201/EID0912.030374; GOULD AR, 1998, VIRUS RES, V54, P165, DOI 10.1016/S0168-1702(98)00025-2; HEMACHUDHA T, 2002, LANCET NEU…	10	47	51	0	8	CENTERS DISEASE CONTROL	ATLANTA	1600 CLIFTON RD, ATLANTA, GA 30333 USA	1080-6040	EMERG INFECT DIS	EMERG. INFECT. DIS	FEB	2005	11	2	232	236	10.3201/EID1102.040691	5	IMMUNOLOGY; INFECTIOUS DISEASES	IMMUNOLOGY; INFECTIOUS DISEASES	895JJ	ISI000226856900006	15752440	2020-04-15		1080-6059		DOAJ GOLD, GREEN PUBLISHED
J	CHUA PKB;CORKILL JE;HOOI PS;CHENG SC;WINSTANLEY C;HART CA	CHUA, PKB; CORKILL, JE; HOOI, PS; CHENG, SC; WINSTANLEY, C; HART, CA	ISOLATION OF WADDLIA MALAYSIENSIS, A NOVEL INTRACELLULAR BACTERIUM, FROM FRUIT BAT (EONYCTERIS SPELAEA)	EMERGING INFECTIOUS DISEASES	ENGLISH	ARTICLE		ABORTED BOVINE FETUS; FREE-LIVING AMEBAS; CHLAMYDIA-TRACHOMATIS; SIMKANIA-NEGEVENSIS; ORDER CHLAMYDIALES; NATURAL RESERVOIR; FAM. NOV.; CELL-WALL; INFECTIONS; CHONDROPHILA	AN OBLIGATE INTRACELLULAR BACTERIUM WAS ISOLATED FROM WINE SAMPLES FROM 7 (3.5%) OF 202 FRUIT BATS (EONYCTERIS SPELAEA) IN PENINSULAR MALAYSIA. THE BACTERIUM PRODUCED LARGE MEMBRANE-BOUND INCLUSIONS IN HUMAN, SIMIAN, AND RODENT CELL LINES, INCLUDING EPITHELIAL, FIBROBLASTLIKE, AND LYMPHOID CELLS. THIN-SECTION ELECTRON MICROSCOPY SHOWED RETICULATE BODIES DIVIDING BY BINARY FISSION AND ELEMENTARY B…	UNIV LIVERPOOL, DEPT MED MICROBIOL, LIVERPOOL L69 3GA, MERSEYSIDE, ENGLAND.; NATL PUBL HLTH LAB, KUALA LUMPUR, MALAYSIA.; UNIV MALAYA, KUALA LUMPUR, MALAYSIA.	HART, CA (REPRINT AUTHOR), UNIV LIVERPOOL, DEPT MED MICROBIOL, DUNCAN BLDG,DAULBY ST, LIVERPOOL L69 3GA, MERSEYSIDE, ENGLAND.	CAHMM@LIV.AC.UK	HOOI, POH SIM/O-6275-2014	WINSTANLEY, CRAIG/0000-0002-2662-8053		ARATA AA, 1968, AM J TROP MED HYG, V17, P92, DOI 10.4269/AJTMH.1968.17.92; ARGUIN PM, 2002, EMERG INFECT DIS, V8, P258, DOI 10.3201/EID0803.010330; BIRTLES RJ, 1997, LANCET, V349, P925, DOI 10.1016/S0140-6736(05)62701-8; BODETTI TJ, 2003, VET MICROBIOL, V96, P177, DOI 10.1016/S0378-1135(03)00211-6; BOWDEN TR, 2001, VIROLOGY, V283, P358, DOI 10.1006/VIRO.2001.0893; BUNNELL JE, 2000, AM J TROP MED …	40	39	42	0	2	CENTERS DISEASE CONTROL	ATLANTA	1600 CLIFTON RD, ATLANTA, GA 30333 USA	1080-6040	EMERG INFECT DIS	EMERG. INFECT. DIS	FEB	2005	11	2	271	277	10.3201/EID1102.040746	7	IMMUNOLOGY; INFECTIOUS DISEASES	IMMUNOLOGY; INFECTIOUS DISEASES	895JJ	ISI000226856900012	15752446	2020-04-15		1080-6059		DOAJ GOLD, GREEN PUBLISHED
J	ROBBINS A;EIDSON M;KEEGAN M;SACKETT D;LANIEWICZ B	ROBBINS, A; EIDSON, M; KEEGAN, M; SACKETT, D; LANIEWICZ, B	BAT INCIDENTS AT CHILDREN'S CAMPS, NEW YORK STATE, 1998-2002	EMERGING INFECTIOUS DISEASES	ENGLISH	ARTICLE		PUBLIC-HEALTH; RABIES	FROM 1998 TO 2002, A TOTAL OF 299 BAT INCIDENTS WERE REPORTED AT 109 CHILDREN'S CAMPS IN NEW YORK; 1,429 CAMPERS AND STAFF WERE INVOLVED, AND 461 PERSONS RECEIVED RABIES TREATMENT. IN 53.8% OF THE INCIDENTS, THE BAT WAS CAPTURED AND SAMPLES TESTED NEGATIVE FOR RABIES VIRUS, WHICH RESULTED IN 61.3% OF PERSONS NOT RECEIVING RABIES TREATMENT.	NEW YORK STATE DEPT HLTH, ALBANY, NY 12237 USA.	EIDSON, M (REPRINT AUTHOR), NEW YORK STATE DEPT HLTH, CORNING TOWER,ROOM 621, ALBANY, NY 12237 USA.	MXE04@HEALTH.STATE.NY.US				*CDC, 1993, MMWR-MORBID MORTAL W, V42, P805; *CDC, 1995, MMWR-MORBID MORTAL W, V5, P433; *CDC, 1999, MMWR-MORBID MORTAL W, V48, P1; *CDC, 2000, MMWR-MORBID MORTAL W, V49, P1115; *CDC, 1996, MMWR-MORBID MORTAL W, V45, P207; CENTERS FOR DISEASE CONTROL AND PREVENTION (CDC), 2002, MMWR MORB MORTAL WKLY REP, V51, P828; CHANG HGH, 2002, EMERG INFECT DIS, V8, P909, DOI 10.3201/EID0809.010524; EIDSON M.…	14	6	8	0	0	CENTERS DISEASE CONTROL	ATLANTA	1600 CLIFTON RD, ATLANTA, GA 30333 USA	1080-6040	EMERG INFECT DIS	EMERG. INFECT. DIS	FEB	2005	11	2	302	305	10.3201/EID1102.040709	4	IMMUNOLOGY; INFECTIOUS DISEASES	IMMUNOLOGY; INFECTIOUS DISEASES	895JJ	ISI000226856900017	15752451	2020-04-15		1080-6059		DOAJ GOLD, GREEN PUBLISHED
J	TRZONKOWSKI P;DZIERZBICKA K;BOCIEWICZ J;SZMIT E;MYSLIWSKI AM	TRZONKOWSKI, P; DZIERZBICKA, K; BOCIEWICZ, J; SZMIT, E; MYSLIWSKI, AM	BIOLOGICAL ACTIVITY OF CONJUGATES OF MURAMYL DIPEPTIDES WITH BATRACYCLIN DERIVATIVES	INTERNATIONAL IMMUNOPHARMACOLOGY	ENGLISH	ARTICLE	MURAMYLODIPEPTIDES; BATRACYLIN; IMMUNOMODULATION	ANTITUMOR-ACTIVITY; CYTOTOXIC ACTIVITY; CELL; NORMURAMYLDIPEPTIDE; MURAMYLDIPEPTIDE; MELANOMAS; INDUCTION; HAMSTERS; MODEL	ANTITUMOUR ACTIVITY OF BATRACYLIN (BAT), MURAMYLDIPEPTIDE (MDP) AND FOUR IMMUNOMODULATORY CONJUGATES OF BAT WITH MDP WERE EVALUATED IN THE STUDY. THE ACTIVITY WAS ASSESSED USING VIABILITY TESTS PERFORMED IN THE CULTURES OF TUMOUR CELL LINES OF DIFFERENT TISSUE ORIGIN SUCH AS WEHI 164 (FIBROSARCOMA), K562 (LEUKAEMIA), AND AB (MELANOMA), POPULATIONS OF IMMUNE CELLS ISOLATED FROM PERIPHERAL BLOOD, A…	MED ACAD GDANSK, DEPT HISTOL & IMMUNOL, PL-80211 GDANSK, POLAND.; GDANSK TECH UNIV, DEPT ORGAN CHEM, PL-80952 GDANSK, POLAND.; MED ACAD GDANSK, INTERCOLLEGATE FAC BIOTECHNOL, PL-80211 GDANSK, POLAND.	TRZONKOWSKI, P (REPRINT AUTHOR), MED ACAD GDANSK, DEPT HISTOL & IMMUNOL, UL DEBINKI 1, PL-80211 GDANSK, POLAND.	PTRZON@AMEDEC.AMG.GDA.PL	TRZONKOWSKI, PIOTR/U-1137-2018	TRZONKOWSKI, PIOTR/0000-0001-5287-5210; DZIERZBICKA, KRYSTYNA/0000-0003-2447-8095		ATASSI G, 1988, DRUG EXP CLIN RES, V14, P571; BASCHANG G, 1989, TETRAHEDRON, V45, P6331, DOI 10.1016/S0040-4020(01)89512-0; BOMIRSKI A, 1988, CANCER METAST REV, V7, P95, DOI 10.1007/BF00046481; BORASCHI D, 1998, LAB MANUAL EXPT METH; COTTAGNOUD P, 2003, INFECT IMMUN, V71, P3663, DOI 10.1128/IAI.71.6.3663-3666.2003; DZIERZBICKA K, 2003, J MED CHEM, V46, P183, DOI 10.1021/JM020991M; DZIERZBICKA K, …	22	6	6	0	0	ELSEVIER SCIENCE BV	AMSTERDAM	PO BOX 211, 1000 AE AMSTERDAM, NETHERLANDS	1567-5769	INT IMMUNOPHARMACOL	INT. IMMUNOPHARMACOL.	FEB	2005	5	2	241	251	10.1016/J.INTIMP.2004.09.029	11	IMMUNOLOGY; PHARMACOLOGY & PHARMACY	IMMUNOLOGY; PHARMACOLOGY & PHARMACY	893CT	ISI000226697600002	15652755	2020-04-15		1878-1705
J	POON LLM;CHU DKW;CHAN KH;WONG OK;ELLIS TM;LEUNG YHC;LAU SKP;WOO PCY;SUEN KY;YUEN KY;GUAN Y;PEIRIS JSM	POON, LLM; CHU, DKW; CHAN, KH; WONG, OK; ELLIS, TM; LEUNG, YHC; LAU, SKP; WOO, PCY; SUEN, KY; YUEN, KY; GUAN, Y; PEIRIS, JSM	IDENTIFICATION OF A NOVEL CORONAVIRUS IN BATS	JOURNAL OF VIROLOGY	ENGLISH	ARTICLE		SARS-CORONAVIRUS; SEQUENCE-ANALYSIS; VIRUS-INFECTION; FUSION PROTEIN; POLYMERASE; ANIMALS; HUMANS; GENOME; FELINE; CORE	EXOTIC WILDLIFE CAN ACT AS RESERVOIRS OF DISEASES THAT ARE ENDEMIC IN THE AREA OR CAN BE THE SOURCE OF NEW EMERGING DISEASES THROUGH INTERSPECIES TRANSMISSION. THE RECENT EMERGENCE OF SEVERE ACUTE RESPIRATORY SYNDROME-ASSOCIATED CORONAVIRUS (SARS-COV) HIGHLIGHTS THE IMPORTANCE OF VIRUS SURVEILLANCE IN WILD ANIMALS. HERE, WE REPORT THE IDENTIFICATION OF A NOVEL BAT CORONAVIRUS THROUGH SURVEILLANCE…	UNIV HONG KONG, DEPT MICROBIOL, HONG KONG, SPECIAL ADMINIS, PEOPLES R CHINA.; QUEEN MARY HOSP, DEPT MICROBIOL, HONG KONG, SPECIAL ADMINIS, PEOPLES R CHINA.; DEPT AGR FISHERIES & CONSERVAT, HONG KONG, SPECIAL ADMINIS, PEOPLES R CHINA.; WILDLIFE CONSERVAT FDN LTD, HONG KONG, SPECIAL ADMINIS, PEOPLES R CHINA.	POON, LLM (REPRINT AUTHOR), UNIV HONG KONG, DEPT MICROBIOL, QUEEN MARY HOSP, HONG KONG, SPECIAL ADMINIS, PEOPLES R CHINA.	LLMPOON@HKUCC.HKU.HK	POON, LEO/C-4382-2009; LAU, SUSANNA/C-4321-2009; LEUNG, CONNIE/C-4600-2009; YUEN, KWOK YUNG/C-4465-2009; WOO, PATRICK CHIU YAT/C-4449-2009; PEIRIS, JOSEPH SRIYAL MALIK/C-4380-2009	POON, LEO/0000-0002-9101-7953; YUEN, KWOK-YUNG/0000-0002-2083-1552; WOO, PATRICK CHIU YAT/0000-0001-9401-1832; CHU, DANIEL KA WING/0000-0002-9219-8979; PEIRIS, JOSEPH SRIYAL MALIK/0000-0001-8217-5995; GUAN, YI/0000-0001-6057-9243	NIAID NIH HHSUNITED STATES DEPARTMENT OF HEALTH & HUMAN SERVICESNATIONAL INSTITUTES OF HEALTH (NIH) - USANIH NATIONAL INSTITUTE OF ALLERGY & INFECTIOUS DISEASES (NIAID) [N01AI95357]	BOS ECW, 1996, VIROLOGY, V218, P52, DOI 10.1006/VIRO.1996.0165; BOSCH BJ, 2003, J VIROL, V77, P8801, DOI 10.1128/JVI.77.16.8801-8811.2003; BREITHAUPT H, 2003, EMBO REP, V4, P921, DOI 10.1038/SJ.EMBOR.EMBOR949; GALLAGHER TM, 2001, VIROLOGY, V279, P371, DOI 10.1006/VIRO.2000.0757; GONZAALEZ JM, 2003, ARCH VIROL, V148, P2207, DOI 10.1007/S00705-003-0162-1; GORBALENYA AE, 2004, J VIROL, V78, P7863, D…	26	193	216	6	32	AMER SOC MICROBIOLOGY	WASHINGTON	1752 N ST NW, WASHINGTON, DC 20036-2904 USA	0022-538X	J VIROL	J. VIROL.	FEB	2005	79	4	2001	2009	10.1128/JVI.79.4.2001-2009.2005	9	VIROLOGY	VIROLOGY	894DZ	ISI000226772100003	15681402	2020-04-15				GREEN PUBLISHED, BRONZE
J	LIM BK;ENGSTROM MD	LIM, BK; ENGSTROM, MD	MAMMALS OF IWOKRAMA FOREST	PROCEEDINGS OF THE ACADEMY OF NATURAL SCIENCES OF PHILADELPHIA	ENGLISH	ARTICLE		CAPTURE PROBABILITIES VARY; EATING BATS ARTIBEUS; LOWLAND RAIN-FOREST; CYTOCHROME-B GENE; POPULATION-SIZE; SPECIES STATUS; CHIROPTERA; GUYANA; DIFFERENTIATION; DIVERSITY	AS PART OF A LARGER PROJECT ON BIODIVERSITY AND CONSERVATION IN GUYANA, WE DOCUMENTED 130 SPECIES OF MAMMALS FROM IWOKRAMA FOREST. THIS INCLUDED 7 MARSUPIALS, 4 XENARTHRANS, 86 BATS, 5 PRIMATES, 8 CARNIVORES, 1 PERISSODACTYL, 4 ARTIODACRYLS, AND 15 RODENTS. AS IS TYPICAL FOR MOST NEOTROPICAL SITES, THE 86 SPECIES OF BATS REPRESENT OVER HALF OF THE MAMMAL DIVERSITY. STANDARDIZED COLLECTING METHODS…	ROYAL ONTARIO MUSEUM, CTR BIODIVERS & CONSERVAT BIOL, TORONTO, ON M5S 2C6, CANADA.	LIM, BK (REPRINT AUTHOR), ROYAL ONTARIO MUSEUM, CTR BIODIVERS & CONSERVAT BIOL, 100 QUEENS PK, TORONTO, ON M5S 2C6, CANADA.		LIM, BURTON/A-1148-2011	LIM, BURTON/0000-0002-0884-0421		ANTHONY H. E., 1921, AMERICAN MUSEUM NOVITATES, VNO. 19, P1; ANTHONY HE, 1921, ZOOLOGICA, V3, P265; ASCORRA CF, 1991, J MAMMAL, V72, P828, DOI 10.2307/1381852; BARQUES RM, 1993, GUIDE BATS ARGENTINA; BEEBE W, 1925, ZOOLOGICA, V6, P4; BEEBE WILLIAM, 1919, ZOOLOGICA, V2, P205; BURNHAM KP, 1978, BIOMETRIKA, V65, P625, DOI 10.2307/2335915; BURNHAM KP, 1979, ECOLOGY, V60, P927, DOI 10.2307/1936861; CH…	58	26	29	0	7	ACAD NATURAL SCIENCES PHILA	PHILADELPHIA	SCIENTIFIC PUBLICATIONS, 1900 BENJ FRANKLIN PKWY, PHILADELPHIA, PA 19103-1195 USA	0097-3157	P ACAD NAT SCI PHILA	PROC. ACAD. NAT. SCI. PHILA.	FEB	2005	154		71	108	10.1635/0097-3157(2004)154[0071:MOIF]2.0.CO;2	38	BIODIVERSITY CONSERVATION; ECOLOGY	BIODIVERSITY & CONSERVATION; ENVIRONMENTAL SCIENCES & ECOLOGY	950AH	ISI000230829500006		2020-04-15
J	TEELING EC;SPRINGER MS;MADSEN O;BATES P;O BRIEN SJ;MURPHY WJ	TEELING, EC; SPRINGER, MS; MADSEN, O; BATES, P; O'BRIEN, SJ; MURPHY, WJ	A MOLECULAR PHYLOGENY FOR BATS ILLUMINATES BIOGEOGRAPHY AND THE FOSSIL RECORD	SCIENCE	ENGLISH	ARTICLE		EOCENE BAT; CHIROPTERA; ECHOLOCATION; SEQUENCES	BATS MAKE UP MORE THAN 20% OF EXTANT MAMMALS, YET THEIR EVOLUTIONARY HISTORY IS LARGELY UNKNOWN BECAUSE OF A LIMITED FOSSIL RECORD AND CONFLICTING OR INCOMPLETE PHYLOGENIES. HERE, WE PRESENT A HIGHLY RESOLVED MOLECULAR PHYLOGENY FOR ALL EXTANT BAT FAMILIES. OUR RESULTS SUPPORT THE HYPOTHESIS THAT MEGABATS ARE NESTED AMONG FOUR MAJOR MICROBAT LINEAGES, WHICH ORIGINATED IN THE EARLY EOCENE [52 TO 5…	NCI, LAB GENOM DIVERS, BASIC RES PROGRAM, SAIC FREDERICK INC, FREDERICK, MD 21702 USA.; UNIV COLL DUBLIN, DEPT ZOOL, DUBLIN 4, IRELAND.; UNIV CALIF RIVERSIDE, DEPT BIOL, RIVERSIDE, CA 92521 USA.; RADBOUD UNIV NIJMEGEN, DEPT BIOCHEM, NL-6500 HB NIJMEGEN, NETHERLANDS.; HARRISON INST, CTR SYSTEMAT & BIODIVERS RES, SEVENOAKS TN13 3AQ, KENT, ENGLAND.; NCI, LAB GENOM DIVERS, FREDERICK, MD 21702 USA.; T…	TEELING, EC (REPRINT AUTHOR), NCI, LAB GENOM DIVERS, BASIC RES PROGRAM, SAIC FREDERICK INC, FREDERICK, MD 21702 USA.	EMMA.TEELING@UCD.IE; MARK.SPRINGER@UCR.EDU; OBRIEN@MAIL.NCIFCRF.GOV	MADSEN, OLE/E-3730-2012; ROSSITER, STEPHEN J/E-2111-2011; RALEVA, SOFIYA/A-3114-2011; YOUSFI, MOHAMED/A-5754-2012; HO, HILARY/F-3029-2011	MADSEN, OLE/0000-0001-8082-7881; YOUSFI, MOHAMED/0000-0003-4831-8635; TEELING, EMMA/0000-0002-3309-1346	NCI NIH HHSUNITED STATES DEPARTMENT OF HEALTH & HUMAN SERVICESNATIONAL INSTITUTES OF HEALTH (NIH) - USANIH NATIONAL CANCER INSTITUTE (NCI) [N01-CO-12400]	BAKER RJ, 1997, SYST BIOL, V46, P579, DOI 10.2307/2413496; BATES PJJ, 2001, ACTA CHIROPTEROL, V3, P33; COOPER A, 2001, NATURE, V409, P704, DOI 10.1038/35055536; CZAPLEWSKI NJ, EVOLUTION TERTIARY M, V2; FLYNN JJ, 1998, TRENDS ECOL EVOL, V13, P449, DOI 10.1016/S0169-5347(98)01457-8; HABERSETZER J, 1992, NATURWISSENSCHAFTEN, V79, P462, DOI 10.1007/BF01139198; HAND S, 1994, J VERTEBR PALEONTOL, V14, …	29	634	670	12	349	AMER ASSOC ADVANCEMENT SCIENCE	WASHINGTON	1200 NEW YORK AVE, NW, WASHINGTON, DC 20005 USA	0036-8075	SCIENCE	SCIENCE	JAN 28	2005	307	5709	580	584	10.1126/SCIENCE.1105113	5	MULTIDISCIPLINARY SCIENCES	SCIENCE & TECHNOLOGY - OTHER TOPICS	893BJ	ISI000226694000047	15681385	2020-04-15
J	SAFI K;DECHMANN DKN	SAFI, K; DECHMANN, DKN	ADAPTATION OF BRAIN REGIONS TO HABITAT COMPLEXITY: A COMPARATIVE ANALYSIS IN BATS (CHIROPTERA)	PROCEEDINGS OF THE ROYAL SOCIETY B-BIOLOGICAL SCIENCES	ENGLISH	ARTICLE	HIPPOCAMPUS; INFERIOR COLLICULI; MAIN OLFACTORY BULB; WING MORPHOLOGY; PHYLOGENETIC CONTRASTS	PHYLOGENETICALLY INDEPENDENT CONTRASTS; ECHOLOCATING BATS; FORAGING BEHAVIOR; DARWINS FINCHES; EXTINCTION RISK; EVOLUTION; FLIGHT; SIZE; MORPHOLOGY; PATTERNS	VERTEBRATE BRAINS ARE ORGANIZED IN MODULES WHICH PROCESS INFORMATION FROM SENSORY INPUTS SELECTIVELY. THEREFORE THEY ARE PROBABLY UNDER DIFFERENT EVOLUTIONARY PRESSURES. WE INVESTIGATED THE IMPACT OF ENVIRONMENTAL INFLUENCES ON SPECIFIC BRAIN CENTRES IN BATS. WE SHOWED IN A PHYLOGENETICALLY INDEPENDENT CONTRAST ANALYSIS THAT THE WING AREA OF A SPECIES CORRECTED FOR BODY SIZE CORRELATED WITH ESTIM…	UNIV ZURICH, INST ZOOL, CH-8057 ZURICH, SWITZERLAND.	SAFI, K (REPRINT AUTHOR), UNIV ZURICH, INST ZOOL, WINTERTHURERSTR 190, CH-8057 ZURICH, SWITZERLAND.	K.SAFI@ZOOL.UNIZH.CH	DECHMANN, DINA/A-1827-2010; SAFI, KAMRAN/B-2079-2008	SAFI, KAMRAN/0000-0002-8418-6759		ALTRIGHAM J. D., 1996, BATS BIOL BEHAV; ALTSHULER DL, 2002, J EXP BIOL, V205, P2325; BARON G, 1996, COMPAR NEUROBIOLOGY; BARTON RA, 2000, NATURE, V405, P1055, DOI 10.1038/35016580; BARTON RA, 1995, PHILOS T ROY SOC B, V348, P381, DOI 10.1098/RSTB.1995.0076; DIAZ-URIARTE R, 1998, SYST BIOL, V47, P654, DOI 10.1080/106351598260653; DIAZURIARTE R, 1996, SYST BIOL, V45, P27, DOI 10.2307/2413510; EISEN…	43	71	72	1	23	ROYAL SOCIETY	LONDON	6-9 CARLTON HOUSE TERRACE, LONDON SW1Y 5AG, ENGLAND	0962-8452	P ROY SOC B-BIOL SCI	PROC. R. SOC. LOND. SER. B-BIOL. SCI.	JAN 22	2005	272	1559	179	186	10.1098/RSPB.2004.2924	8	BIOLOGY; ECOLOGY; EVOLUTIONARY BIOLOGY	LIFE SCIENCES & BIOMEDICINE - OTHER TOPICS; ENVIRONMENTAL SCIENCES & ECOLOGY; EVOLUTIONARY BIOLOGY	897CE	ISI000226980800010	15695209	2020-04-15				GREEN PUBLISHED, GREEN ACCEPTED
J	HENDRICKS P;JOHNSON J;LENARD S;CURRIER C	HENDRICKS, PAUL; JOHNSON, JOSEPH; LENARD, SUSAN; CURRIER, COBURN	USE OF A BRIDGE FOR DAY ROOSTING BY THE HOARY BAT, LASIURUS CINEREUS	CANADIAN FIELD-NATURALIST	ENGLISH	ARTICLE	HOARY BAT; LASIURUS CINEREUS; ROOSTING; HABITAT; BRIDGE USE; MONTANA		THE HOARY BAT (LASIUMS CINEREUS) IS A MIGRATORY SPECIES WITH THE WIDEST DISTRIBUTION OF ALL NEW WORLD BATS. IT IS A SOLITARY SPECIES THAT ROOSTS DURING THE DAY AND NIGHT PRIMARILY AMONG TREE FOLIAGE. DURING A SURVEY OF 130 HIGHWAY STRUCTURES (BRIDGES AND CULVERTS) IN SOUTH CENTRAL MONTANA FOR EVIDENCE OF USE BY BATS, WE DISCOVERED A FEMALE HOARY BAT WITH YOUNG IN MID JULY 2003 USING A WOODEN BRID…	MONTANA NAT HERITAGE PROGRAM, MISSOULA, MT 59802 USA.; MONTANA NAT HERITAGE PROGRAM, HELENA, MT 59620 USA.	HENDRICKS, P (REPRINT AUTHOR), MONTANA NAT HERITAGE PROGRAM, 909 LOCUST ST, MISSOULA, MT 59802 USA.					ADAM MD, 2000, J MAMMAL, V81, P402, DOI 10.1644/1545-1542(2000)081&LT;0402:UOBANR&GT;2.0.CO;2; BAILEY V, 1936, N AM FAUNA, V55; BARBOUR R.W., 1969, BATS AM; BEER JR, 1954, J MAMMAL, V35, P116, DOI 10.1093/JMAMMAL/35.1.116; CONSTANTINE DG, 1966, J MAMMAL, V47, P34, DOI 10.2307/1378064; DAVIS R., 1963, JOURNAL OF MAMMALOGY, V44, P428, DOI 10.2307/1377225; ELLISON LE, 2003, MONITORING TRENDS BA, P12…	16	0	0	0	9	OTTAWA FIELD-NATURALISTS CLUB	OTTAWA	PO BOX 35069, WESTGATE PO, OTTAWA, ONTARIO K1Z 1A2, CANADA	0008-3550	CAN FIELD NAT	CAN. FIELD-NAT.	JAN-MAR	2005	119	1	132	133	10.22621/CFN.V119I1.92	2	BIODIVERSITY CONSERVATION; ECOLOGY	BIODIVERSITY & CONSERVATION; ENVIRONMENTAL SCIENCES & ECOLOGY	056FQ	ISI000238507500019		2020-04-15				BRONZE
J	MANCINA CA;GARCIA RIVERA L	MANCINA, CA; GARCIA-RIVERA, L	NEW GENUS AND SPECIES OF FOSSIL BAT (CHIROPTERA : PHYLLOSTOMIDAE) FROM CUBA	CARIBBEAN JOURNAL OF SCIENCE	ENGLISH	ARTICLE	FOSSIL BATS; CUBANYCTERIS SILVAI; STENODERMATINA		A NEW GENUS AND SPECIES OF BAT (STENODERMATINAE: STENODERMATINI) IS DESCRIBED BASED ON FOSSIL SPECIMENS RECOVERED FROM A CAVE DEPOSIT IN CUEVA GEDA, PINAR DEL RIO, WESTERN CUBA. CUBANYCTERIS SILVAI, NEW GENUS AND SPECIES, IS ALLIED TO THE SHORT-FACED STENODERMATINES (SUBTRIBE STENODERMATINA). THIS NEW TAXON IS THE THIRD FOSSIL SPECIES OF STENODERMATINA DESCRIBED FROM. CUBA. SHORT-FACED BATS, WITH…	INST ECOL & SYST, DEPT VETEBRATES, HAVANA 10800, CUBA.	MANCINA, CA (REPRINT AUTHOR), INST ECOL & SYST, DEPT VETEBRATES, KM 3 1-2 VARONA RD, HAVANA 10800, CUBA.	BIOKARST@AMA.CU				BAKER RJ, 2003, OCCASIONAL PAPERS MU, V230, P1, DOI DOI 10.5962/BHL.TITLE.156931; JONES JR JK, 1976, SPEC PUBL MUS TEXAS, P7; KOOPMAN K.F., 1993, MAMMAL SPECIES WORLD, V2ND; LIM BK, 1993, CLADISTICS, V9, P147; MANCINA CARLOS A., 2000, CHIROPTERA NEOTROPICAL, V6, P123; MILLER GS, 1907, B US NAT MUS, V57, P1; MORGAN GS, 2001, BIOGEOGRAPHY W INDIE; OWEN RD, 1987, SPEC PUBL MUS TEXAS, V26, P1; SILVA …	15	10	11	0	3	UNIV PUERTO RICO,	MAYAGUEZ	COLLEGE ARTS SCIENCES, MAYAGUEZ, PR 00680 USA	0008-6452	CARIBB J SCI	CARIBB. J. SCI.		2005	41	1	22	27		6	BIODIVERSITY CONSERVATION	BIODIVERSITY & CONSERVATION	919WX	ISI000228649400003		2020-04-15
J	ECKERLIN RP	ECKERLIN, RP	FLEAS (SIPHONAPTERA) OF THE YUCATAN PENINSULA (CAMPECHE, QUINTANA ROO, AND YUCATAN), MEXICO	CARIBBEAN JOURNAL OF SCIENCE	ENGLISH	ARTICLE	BIOGEOGRAPHY; FLEAS; MEXICO; SIPHONAPTERA; YUCATAN PENINSULA		THE FLEAS (INSECTA: SIPHONAPTERA) OF THE YUCATAN PENINSULA OF MEXICO ARE POORLY KNOWN. THE SCATTERED LITERATURE ON THE FLEAS OF THE YUCATAN, (STATES OF CAMPECHE, QUINTANA ROO, AND YUCATAN) IS REVIEWED. NEW RECORDS FROM THE REGION INCLUDE ORCHOPEAS HOWARDI, PTILOPSYLLA DUNNI, PULEX SIMULANS, PULEX ALVAREZI, AND XENOPSYLLA CHEOPIS. THE BAT FLEA, PTILOPSYLLA DUNNI, IS REPORTED FROM MEXICO FOR THE FI…	NO VIRGINIA COMMUNITY COLL, DIV NAT SCI, ANNANDALE, VA 22003 USA.	ECKERLIN, RP (REPRINT AUTHOR), NO VIRGINIA COMMUNITY COLL, DIV NAT SCI, ANNANDALE, VA 22003 USA.	RECKERLIN@NVCC.EDU				AYALA R, 1988, CATALOGO PULGAS INSE; AZAD AF, 1997, EMERG INFECT DIS, V3, P319, DOI 10.3201/EID0303.970308; BARRERA A., 1955, AN. ESC. NAC. CIENC. BIOL., V8, P219; BEQUAERT J. C., 1933, P547; LEWIS RE, 1998, J MED ENTOMOL, V35, P377, DOI 10.1093/JMEDENT/35.4.377; LEWIS RE, 2000, J VECTOR ECOL, V25, P164; MENDEZ E, 1990, DIVERSIDAD BIOL RESE, P281; MORALES J. C., 1986, AN I BIOL U MEX, V2, P497; P…	19	7	9	0	5	UNIV PUERTO RICO,	MAYAGUEZ	COLLEGE ARTS SCIENCES, MAYAGUEZ, PR 00680 USA	0008-6452	CARIBB J SCI	CARIBB. J. SCI.		2005	41	1	152	157		6	BIODIVERSITY CONSERVATION	BIODIVERSITY & CONSERVATION	919WX	ISI000228649400016		2020-04-15
J	MOLINARI J;GUTIERREZ EE;DE ASCENCAO AA;NASSAR JM;ARENDS A;MARQUEZ RJ	MOLINARI, J; GUTIERREZ, EE; DE ASCENCAO, AA; NASSAR, JM; ARENDS, A; MARQUEZ, RJ	PREDATION BY GIANT CENTIPEDES, SCOLOPENDRA GIGANTEA, ON THREE SPECIES OF BATS IN A VENEZUELAN CAVE	CARIBBEAN JOURNAL OF SCIENCE	ENGLISH	ARTICLE	LEPTONYCTERIS; MORMOOPS; PARAGUANA PENINSULA; PREDATION; PTERONOTUS; SCOLOPENDRA	PUERTO-RICAN BOA; EPICRATES-INORNATUS; CHILOPODA; METABOLISM; ECOLOGY; FOREST; PREY	WE REPORT THE FIRST KNOWN CASES OF PREDATION BY CENTIPEDES, SCOLOPENDRA GIGANTEA (CHILOPODA, SCOLOPENDROMORPHA, SCOLOPENDRIDAE), ON THREE SPECIES OF BATS (MAMMALIA, CHIROPTERA), MORMOOPS MEGALOPHYLLA AND PTERONOTUS DAVYI (MORMOOPIDAE), AND LEPTONYCTERIS CURASOAE (PHYLLOSTOMIDAE). OUR OBSERVATIONS WERE MADE IN CUEVA DEL GUANO, A LIMESTONE CAVE IN PARAGUANA PENINSULA, VENEZUELA, THAT HARBORS IMPORT…	UNIV LOS ANDES, FAC CIENCIAS, DEPT BIOL, MERIDA 5101, VENEZUELA.; INST VENEZOLANO INVEST CIENT, CTR ECOL, CARACAS 1020, VENEZUELA.; UNIV NAC EXPT FRANCISCO MIRANDA, CTR INVEST ECOL & ZONAS ARIDAS, CORO 4101, VENEZUELA.	MOLINARI, J (REPRINT AUTHOR), UNIV LOS ANDES, FAC CIENCIAS, DEPT BIOL, MERIDA 5101, VENEZUELA.	MOLINARI@ULA.VE	GUTIERREZ, ELIECER/D-5703-2014	GUTIERREZ, ELIECER/0000-0001-6790-8185; MOLINARI, JESUS/0000-0002-9393-5483		ARENDS A, 1995, J MAMMAL, V76, P947, DOI 10.2307/1382765; BANTA B.H, 1972, BRITISH J HERPET, V4, P266; BARR T. C. JR., 1965, JOURNAL OF MAMMALOGY, V46, P672, DOI 10.2307/1377940; BONACCORSO FJ, 1992, J MAMMAL, V73, P365, DOI 10.2307/1382071; BUCHERL W, 1946, MEM I BUTANTAN, V19, P181; CARPENTER C C, 1984, CARIBBEAN JOURNAL OF SCIENCE, V20, P71; CLARK DB, 1979, J MAMMAL, V60, P654, DOI 10.2307/138…	44	31	40	1	24	UNIV PUERTO RICO,	MAYAGUEZ	COLLEGE ARTS SCIENCES, MAYAGUEZ, PR 00680 USA	0008-6452	CARIBB J SCI	CARIBB. J. SCI.		2005	41	2	340	346		7	BIODIVERSITY CONSERVATION	BIODIVERSITY & CONSERVATION	956UO	ISI000231325600017		2020-04-15
J	PEDERSEN SC;GENOWAYS HH;MORTON MN;KWIECINSKI GG;COURTS SE	PEDERSEN, SC; GENOWAYS, HH; MORTON, MN; KWIECINSKI, GG; COURTS, SE	BATS OF ST. KITTS (ST. CHRISTOPHER), NORTHERN LESSER ANTILLES, WITH COMMENTS REGARDING CAPTURE RATES OF NEOTROPICAL BATS	CARIBBEAN JOURNAL OF SCIENCE	ENGLISH	ARTICLE	FRUIT BATS; CAPTURE RATES; NATURAL DISASTERS; ST. KITTS; CHIROPTERA	GUADELOUPE; CHIROPTERA; ISLAND	ONLY FOUR SPECIES OF BATS HAVE BEEN PREVIOUSLY REPORTED FROM THE ANTILLEAN ISLAND OF ST. KITTS-NOCTILIO LEPORINUS, ARTIBEUS JAMAICENSIS, MOLOSSUS MOLOSSUS, AND TADARIDA BRASILIENSIS. OUR FIELD RESEARCH REPORTED HEREIN ADDS THREE SPECIES TO THIS LIST-MONOPHYLLUS PLETHODON, ARDOPS NICHOLLSI, AND BRACHYPHYLLA CAVERNARUM. THESE EFFORTS INCLUDED MIST NETTING IN A VARIETY OF FORAGING HABITATS AND EXTEN…	S DAKOTA STATE UNIV, BROOKINGS, SD 57007 USA.; UNIV NEBRASKA, STATE MUSEUM, LINCOLN, NE 68588 USA.; DURRELL WILDLIFE CONSERVAT TRUST, TRINITY JE3 5BP, JERSEY, ENGLAND.; UNIV SCRANTON, SCRANTON, PA 18510 USA.	PEDERSEN, SC (REPRINT AUTHOR), S DAKOTA STATE UNIV, BROOKINGS, SD 57007 USA.	SCOTT_PEDERSEN@SDSTATE.EDIT				ADAMS R, 1999, AM ZOOL, V38, P52; ALLEN GLOVER M., 1911, BULLETIN OF THE MUSEUM OF COMPARATIVE ZOOLOGY AT HARVARD COLLEGE, V54; ALLEN JA, 1904, B AM MUS NAT HIST, V20, P227; ANDERSEN K, 1908, P ZOOL SOC LOND, P204; ANTHONY H. E., 1918, MEMOIRS AM MUSEUM NA, V2, P331; BAKER R.J., 1979, SPECIAL PUBLICATIONS, P317; BAKER RJ, 1976, OCCASIONAL PAPERS MU, V39, P1, DOI [10.5962/BHL.TITLE.142933, DOI 10.…	43	10	12	0	9	UNIV PUERTO RICO,	MAYAGUEZ	COLLEGE ARTS SCIENCES, MAYAGUEZ, PR 00680 USA	0008-6452	CARIBB J SCI	CARIBB. J. SCI.		2005	41	4	744	760		17	BIODIVERSITY CONSERVATION	BIODIVERSITY & CONSERVATION	002KH	ISI000234609800003		2020-04-15
J	SUAREZ W	SUAREZ, W	TAXONOMIC STATUS OF THE CUBAN VAMPIRE BAT (CHIROPTERA : PHYLLOSTOMIDAE : DESMODONTINAE : DESMODUS)	CARIBBEAN JOURNAL OF SCIENCE	ENGLISH	ARTICLE	DESMODUS; DISTRIBUTION; TAXONOMY; CUBA	MAMMALIA; CAVE	THE CUBAN SUBSPECIES OF VAMPIRE BAT, DESMODUS ROTUNDUS PUNTAJUDENSIS WOLOSZYN AND MAYO, IS REDESCRIBED AND RAISED TO THE SPECIFIC RANK. DESMODUS PUNTAJUDENSIS SHARES SOME CRANIAL CHARACTERS WITH TWO EXTINCT SPECIES OF VAMPIRE BATS FROM NORTH AMERICA, D. STOCKI AND D. ARCHAEODAPTES. CHARACTERS THAT DISTINGUISH THE CUBAN SPECIES ARE SKULL WITH GLOBOSE BRAINCASE, PALATE WIDE WITH POSTERIOR APEX WIDE…	MUSEO NACL HIST NAT, HAVANA 10100, CUBA.	SUAREZ, W (REPRINT AUTHOR), MUSEO NACL HIST NAT, OBISPO 61,PLAZA ARMAS, HAVANA 10100, CUBA.	GEOPAL@MNHNC.INF.CU				ARREDONADO O, 1958, SCOUT, V10, P6; CABRALES JA, 1997, COLECCION CIENTIFICA, V357, P1; CARTELLE C., 1994, ACTA GEOLOGICA LEOPO, V17, P429; CZAPLEWSKI NJ, 2003, CARIBB J SCI, V39, P23; CZAPLEWSKI NJ, 1998, J MAMMAL, V79, P784, DOI 10.2307/1383089; DEBLASE AF, 1981, MAN UAL MAMMALOGY; FISCHER K., 1977, ZEITSCHRIFT GEOL. WISS., V5, P213; GUT H. JAMES, 1959, JOUR MAMMAL, V40, P534, DOI 10.2307/137627…	22	8	9	1	4	UNIV PUERTO RICO,	MAYAGUEZ	COLLEGE ARTS SCIENCES, MAYAGUEZ, PR 00680 USA	0008-6452	CARIBB J SCI	CARIBB. J. SCI.		2005	41	4	761	767		7	BIODIVERSITY CONSERVATION	BIODIVERSITY & CONSERVATION	002KH	ISI000234609800004		2020-04-15
J	CZAPLEWSKI NJ;RINCON AD;MORGAN GS	CZAPLEWSKI, NJ; RINCON, AD; MORGAN, GS	FOSSIL BAT (MAMMALIA : CHIROPTERA) REMAINS FROM INCIARTE TAR PIT, SIERRA DE PERIJA, VENEZUELA	CARIBBEAN JOURNAL OF SCIENCE	ENGLISH	ARTICLE	ASPHALT SEEP; PLEISTOCENE; BAT FOSSILS; RHOGEESSA; TRACHOPS; LOPHOSTOMA; MICRONYCTERIS; EPTESICUS	LAKE VALENCIA BASIN; RHOGEESSA-MINUTILLA; SOUTH-AMERICA; PLEISTOCENE; VESPERTILIONIDAE	WE REPORT PLEISTOCENE BAT FOSSILS FROM THE INCIARTE ASPHALT SEEPS IN NORTHWESTERN VENEZUELA. EXTINCT SPECIES OF MAMMALS OTHER THAN BATS IN THE FAUNA INDICATE THAT THE TAR SEEPS WERE ACCUMULATING THE REMAINS OF ORGANISMS DURING THE LATE PLEISTOCENE OR EARLY HOLOCENE, AND PRELIMINARY RADIOCARBON DATES REPORTED ELSEWHERE FOR THIS SITE INDICATE AN AGE OF 25-46 KA. AN INITIAL SAMPLE OF ABOUT 1 M(3) OF…	OKLAHOMA MUSEUM NAT HIST, NORMAN, OK 73072 USA.; INST VENEZOLANO INVEST CIENT, LAB BIOL ORGANISMOS, CTR ECOL, CARACAS 1020A, VENEZUELA.; NEW MEXICO MUSEUM NAT HIST, ALBUQUERQUE, NM 87104 USA.	CZAPLEWSKI, NJ (REPRINT AUTHOR), OKLAHOMA MUSEUM NAT HIST, 2401 CHAUTAUQUA AVE, NORMAN, OK 73072 USA.	NCZAPLEWSKI@OU.EDU				AKERSTEN W A, 1979, BULLETIN SOUTHERN CALIFORNIA ACADEMY OF SCIENCES, V78, P141; ARROYO-CABRALES JOAQUIN, 1992, REVISTA DE LA SOCIEDAD MEXICANA DE PALEONTOLOGIA A.C., V5, P1; ARROYO-CABRALES JOAQUIN J., 1997, MAMMALIAN SPECIES, V550, P1; BAKER RJ, 1984, SYST ZOOL, V33, P178, DOI 10.2307/2413018; BAKER ROBERT J., 2004, OCCASIONAL PAPERS MUSEUM OF TEXAS TECH UNIVERSITY, V232, P1; BRADBURY JP, 1981,…	53	16	18	0	5	UNIV PUERTO RICO,	MAYAGUEZ	COLLEGE ARTS SCIENCES, MAYAGUEZ, PR 00680 USA	0008-6452	CARIBB J SCI	CARIBB. J. SCI.		2005	41	4	768	781		14	BIODIVERSITY CONSERVATION	BIODIVERSITY & CONSERVATION	002KH	ISI000234609800005		2020-04-15
J	HRISTOV N;CONNER WE	HRISTOV, N; CONNER, WE	EFFECTIVENESS OF TIGER MOTH (LEPIDOPTERA, ARCTIIDAE) CHEMICAL DEFENSES AGAINST AN INSECTIVOROUS BAT (EPTESICUS FUSCUS)	CHEMOECOLOGY	ENGLISH	ARTICLE	ALLELOCHEMICS; CARDIAC GLYCOSIDES; PYRROLIZIDINE ALKALOIDS; IRIDOID GLYCOSIDES; BIOGENIC AMINES; ARCTIIDAE; BATS	UTETHEISA-ORNATRIX; PYRROLIZIDINE ALKALOIDS; COURTSHIP PHEROMONE; AUDITORY INFLUENCES; LASIURUS-CINEREUS; CREATONOTOS MOTHS; ESTIGMENE-ACREA; FLIGHT BEHAVIOR; NEARCTIC SITE; NUPTIAL GIFT	ADULT TIGER MOTHS EXHIBIT A WIDE RANGE OF PALATABILITIES TO THE INSECTIVOROUS BIG BROWN BAT EPTESICUS FUSCUS. MUCH OF THIS VARIATION IS DUE TO PLANT ALLELOCHEMICS INGESTED AND SEQUESTERED FROM THEIR LARVAL FOOD. BY USING A COMPARATIVE APPROACH INVOLVING 15 SPECIES FROM SIX TRIBES AND TWO SUBFAMILIES OF THE ARCTIIDAE WE HAVE SHOWN THAT TIGER MOTHS FEEDING ON CARDIAC GLYCOSIDE-CONTAINING PLANTS OFT…	WAKE FOREST UNIV, DEPT BIOL, WINSTON SALEM, NC 27109 USA.	CONNER, WE (REPRINT AUTHOR), WAKE FOREST UNIV, DEPT BIOL, WINSTON SALEM, NC 27109 USA.	CONNER@WFU.EDU				ACHARYA L, 1992, CAN J ZOOL, V70, P1292, DOI 10.1139/Z92-180; ACHARYA L, 1995, ANIM BEHAV, V49, P1461, DOI 10.1016/0003-3472(95)90067-5; BARNARD S.M., 1995, BATS CAPTIVITY; BEEBE W, 1957, BWI ZOOLOGICA, V42, P147; BEEBE WILLIAM, 1955, ZOOLOGICA [NEW YORK], V40, P27; BENJAMINI Y, 1995, J R STAT SOC B, V57, P289, DOI 10.1111/J.2517-6161.1995.TB02031.X; BEZZERIDES A, 2002, CHEMOECOLOGY, V12, P213, D…	87	38	40	0	30	SPRINGER BASEL AG	BASEL	PICASSOPLATZ 4, BASEL, 4052, SWITZERLAND	0937-7409	CHEMOECOLOGY	CHEMOECOLOGY		2005	15	2	105	113	10.1007/S00049-005-0301-0	9	BIOCHEMISTRY & MOLECULAR BIOLOGY; ECOLOGY	BIOCHEMISTRY & MOLECULAR BIOLOGY; ENVIRONMENTAL SCIENCES & ECOLOGY	938TZ	ISI000230027600007		2020-04-15		1423-0445
J	KANUCH P;KRISTIN A	KANUCH, P; KRISTIN, A	FACTORS INFLUENCING BAT ASSEMBLAGES IN FOREST PARKS	EKOLOGIA-BRATISLAVA	ENGLISH	ARTICLE	CHIROPTERA; HABITATS; FOREST STANDS; ACTIVITY	INSECTIVOROUS BATS; COMMUNITY STRUCTURE; ROOST SELECTION; VESPERTILIONIDAE; CHIROPTERA; LANDSCAPE	ALTOGETHER 16 BAT SPECIES (212 INDIVIDUALS) WERE FOUND BY MIST-NETTING METHOD WITHIN ONE SUMMER SEASON IN TWO FOREST PARKS LOCALITIES (WITH DIFFERENT TREE VEGETATION COVER AND ROOST SITE SUPPLY). TEN SPECIES WERE DOCUMENTED ON EACH STUDY PLOT AND ONLY FOUR SPECIES OCCURRED IN BOTH LOCALITIES (MYOTIS MYOTIS, NYCTALUS NOCTULA, N. LEISLERI AND PLECONIS AUSTRIACUS). DIFFERENCES IN THE MICROHABITAT AN…	SLOVAK ACAD SCI, INST FOREST ECOL, ZVOLEN 96053, SLOVAKIA.	KANUCH, P (REPRINT AUTHOR), SLOVAK ACAD SCI, INST FOREST ECOL, STUROVA 2, ZVOLEN 96053, SLOVAKIA.	KANUCH@SAV.SAVZV.SK; KRISTIN@SAV.SAVZV.SK	KANUCH, PETER/A-5416-2011; KRISTIN, ANTON/E-2287-2011	KRISTIN, ANTON/0000-0001-7422-6393; KANUCH, PETER/0000-0003-2001-4541		BEGON M, 1990, ECOLOGY INDIVIDUALS; BOONMAN M, 2000, J ZOOL, V251, P385, DOI 10.1111/J.1469-7998.2000.TB01089.X; BRIGHAM RM, 1997, CAN J ZOOL, V75, P131, DOI 10.1139/Z97-017; CERVENY J., 1989, P475; CIECHANOWSKI M, 2002, MAMM BIOL, V67, P276, DOI 10.1078/1616-5047-00042; CORBET GB, 1991, HDB BRITHIS MAMMALS; DEJONG J, 1995, ACTA THERIOL, V40, P237, DOI 10.4098/AT.ARCH.95-23; ERICKSON JL, 1996, BC…	35	5	5	0	13	SLOVAK ACADEMIC PRESS LTD	BRATISLAVA	PO BOX 57 NAM SLOBODY 6, 810 05 BRATISLAVA, SLOVAKIA	1335-342X	EKOL BRATISLAVA	EKOL. BRATISL.		2005	24	1	45	56		12	ECOLOGY	ENVIRONMENTAL SCIENCES & ECOLOGY	928BP	ISI000229246400004		2020-04-15		1337-947X
J	FRANCESCHINELLI EV	FRANCESCHINELLI, EV	THE POLLINATION BIOLOGY OF TWO SPECIES OF HELICTERES (MALVACEAE) WITH DIFFERENT MECHANISMS OF POLLEN DEPOSITION	FLORA	ENGLISH	ARTICLE	HELICTERES BREVISPIRA ST. HIL.; HELICTERES SACAROLHA ST. HIL; BIRD-POLLINATION; POLLINATION EFFICIENCY; CHLOROSTILBON AUREOVENTRIS; AMAZILIA LACTEA	HUMMINGBIRD POLLINATION; SOUTHEASTERN BRAZIL; FLOWERS; ASSEMBLAGE	SPECIES OF HELICTERES ARE POLLINATED MAINLY BY HUMMINGBIRDS AND BATS. MOST SPECIES POLLINATED BY HUMMINGBIRDS HAVE A MECHANISM OF DEPOSITING POLLEN ON THE TOP OF THE POLLINATOR'S HEAD SUCH AS IS SHOWN IN THIS WORK FOR HELICTERES SACAROLHA. H. BREVISPIRA HAS AN UNUSUAL MECHANISM OF DEPOSITING POLLEN GRAINS UNDER THE TAIL OR ON THE ABDOMEN OF THE HUMMINGBIRDS. THE TOP OF THE BIRDS' HEAD MAY BE CONS…	UNIV FED MINAS GERAIS, DEPT BOT ICB, BR-31310270 BELO HORIZONTE, MG, BRAZIL.	FRANCESCHINELLI, EV (REPRINT AUTHOR), UNIV FED MINAS GERAIS, DEPT BOT ICB, BR-31310270 BELO HORIZONTE, MG, BRAZIL.	EDIVANI@ICB.UFMG.BR	FRANCESCHINELLI, EDIVANI/G-6401-2012; FRANCESCHINELLI, EDIVANI/W-1035-2019	FRANCESCHINELLI, EDIVANI/0000-0001-9050-8577; FRANCESCHINELLI, EDIVANI/0000-0001-9050-8577		ARAUJO AC, 2003, FLORA, V198, P427, DOI 10.1078/0367-2530-00116; ARAUJO ANDREA C., 1994, REVISTA BRASILEIRA DE BOTANICA, V17, P113; BAKER H G, 1975, BIOTROPICA, V7, P37, DOI 10.2307/2989798; BARROWS E M, 1976, BIOTROPICA, V8, P132, DOI 10.2307/2989633; BROYLES SB, 1990, EVOLUTION, V44, P1454, DOI 10.1111/J.1558-5646.1990.TB03838.X; BUZAID AC, 1994, MELANOMA RES, V4, P327, DOI 10.1097/00008390-199…	30	5	5	0	9	ELSEVIER GMBH, URBAN & FISCHER VERLAG	JENA	OFFICE JENA, P O BOX 100537, 07705 JENA, GERMANY	0367-2530	FLORA	FLORA		2005	200	1	65	73	10.1016/J.FLORA.2004.05.002	9	PLANT SCIENCES; ECOLOGY	PLANT SCIENCES; ENVIRONMENTAL SCIENCES & ECOLOGY	919TY	ISI000228641700005		2020-04-15		1618-0585
S	WARRELL DA	WARRELL, DA	RABIES ON THE DOORSTEP	HOT TOPICS IN INFECTION AND IMMUNITY IN CHILDREN II	ENGLISH	ARTICLE; PROCEEDINGS PAPER		BAT LYSSAVIRUS TYPE-2; DAUBENTONS BAT; VACCINATION; IMMUNIZATION; ENCEPHALITIS; INFECTION; REGIMEN; VIRUS; ORGAN; 2A		UNIV OXFORD, JOHN RADCLIFFE HOSP, NUFFIELD DEPT CLIN MED, OXFORD OX3 9DU, ENGLAND.	WARRELL, DA (REPRINT AUTHOR), UNIV OXFORD, JOHN RADCLIFFE HOSP, NUFFIELD DEPT CLIN MED, OXFORD OX3 9DU, ENGLAND.					BALTAZAR M, 1955, B WORLD HEALTH ORGAN, V13, P742; CDC, 2004, MMWR-MORBID MORTAL W, V53, P586; CENTERS FOR DISEASE CONTROL AND PREVENTION (CDC), 2003, MMWR MORB MORTAL WKLY REP, V52, P605; CENTERS FOR DISEASE CONTROL AND PREVENTION (CDC), 2004, MMWR MORB MORTAL WKLY REP, V53, P615; COYNE MJ, 2001, VET REC, V149, P509, DOI 10.1136/VR.149.17.509; DIETZSCHOLD B, 2004, LANCET, V364, P648, DOI 10.1016…	38	0	0	0	0	SPRINGER	NEW YORK	233 SPRING STREET, NEW YORK, NY 10013, UNITED STATES	0065-2598	ADV EXP MED BIOL	ADV.EXP.MED.BIOL.		2005	568		145	160		16	IMMUNOLOGY; INFECTIOUS DISEASES; MEDICINE, RESEARCH & EXPERIMENTAL; PEDIATRICS	IMMUNOLOGY; INFECTIOUS DISEASES; RESEARCH & EXPERIMENTAL MEDICINE; PEDIATRICS	BDF75	ISI000233299500010	16107070	2020-04-15		2214-8019			COURSE ON INFECTION AND IMMUNITY IN CHILDREN 2004	JUN 28-30, 2004	KEBLE COLL OXFORD, OXFORD, ENGLAND	KEBLE COLL OXFORD
[truncated: 5,432 more rows]
[truncated: 19 more columns]
